# Supplementary material for: A single-cell atlas of liver metastases of colorectal cancer reveals reprogramming of the tumor microenvironment in response to preoperative chemotherapy
Source: Cell Discov. 2021 Sep 7;7:80. doi: 10.1038/s41421-021-00312-y (PMC8421363; doi:10.1038/s41421-021-00312-y)
Supplement: Supplementary file 2 — Supplementary Table S1 [file 41421_2021_312_MOESM2_ESM.xlsx]

## Sheet: Clinical information
Table S1a. Clinical features per patient, related to Figure1.
Patient ID	Gender	Age (years)	Site of Primary Tumor	TNM	Stage AJCC	Histology	Tumor Grade	pMMR/dMMR	Primary tumor invaded to adjacent organ	Number of LM	Maximum Diameter of LM	surgical margin of CRC	surgical margin of LM	Preoperative Chemotherapy
COL07	Male	58	Transverse colon	T4aN1cM1a	IVA	Adenocarcinoma	Moderately to poorly differentiated	pMMR	FALSE	1	2cm	R0	R0	-
COL12	Male	65	Sigmoid colon	T3N0M1a	IVA	Adenocarcinoma	Moderately differentiated	pMMR	FALSE	1	9cm	R0	R0	-
COL15	Female	35	upper rectum	T2N2bM1a	IVA	Adenocarcinoma	Moderately differentiated	pMMR	FALSE	3	7.9cm	R0	R1	3 cycles of CAPEOX
COL16	Male	71	upper rectum	T4bN2bM1a	IVA	Adenocarcinoma	Moderately differentiated	pMMR	TRUE(bladder)	2	3.5cm	R0	R1	-
COL17	Female	52	Ascending colon	T4aN1bM1a	IVA	Adenocarcinoma	Moderately differentiated	pMMR	FALSE	4	1.1cm	R0	R0	4 cycles of CAPEOX
COL18	Male	46	upper rectum	T4aN2bM1a	IVA	Adenocarcinoma	Moderately differentiated	pMMR	FALSE	7	4.7cm	R0	R2	8 cycles of FOLFOX-Bev

## Sheet: Additional patients in experime
Tables S1b.The table list the clinical information of additional patients used in the experiment.
Patient ID	Gender	Age (years)	TNM	Stage AJCC	Histology	Primary tumor invaded to adjacent organ	Preoperative Chemotherapy
patient 01	Male	70	T4aN2aM1a	IVA	Adenocarcinoma	FALSE	-
patient 02	Female	52	T4bN2bM1b	IVB	Adenocarcinoma	FALSE	-
patient 03	Female	49	T3N2aM1a	IVA	Adenocarcinoma	FALSE	-
patient 04	Male	75	T2N2M1c	IVC	Adenocarcinoma	FALSE	-
patient 05	Female	54	T4N2aM1b	IVB	Adenocarcinoma	FALSE	-
patient 06	Male	58	T4aN1cM1a	IVA	Adenocarcinoma	FALSE	-
patient 07	Male	39	T4aN1M1c	IVC	Adenocarcinoma	FALSE	12 cycles of FOLFIRI+Cetuximab
patient 08	Male	67	T4NxM1b	IVB	Adenocarcinoma	FALSE	9 cycles of FOLFOX
patient 09	Female	64	T4N0M1a	IVA	Adenocarcinoma	FALSE	9 cycles of CAPEOX
patient 10	Female	39	T3N1aM1b	IVB	Adenocarcinoma	FALSE	8 cycles of Avastin+FOLFIRINOX
patient 11	Male	61	T4aN0M1a	IVA	Adenocarcinoma	FALSE	8 cycles of FOLFIRI+CAPEOX
patient 12	Male	46	T4bN2bM1b	IVB	Adenocarcinoma	TRUE(ovary)	8 cycles of FOLFOX+Bev
patient 13	Female	47	T4aNxM1a	IVA	Adenocarcinoma	FALSE	-
patient 14	Male	52	T4bN1aM1b	IVB	Adenocarcinoma	FALSE	-
patient 15	Male	47	T4bN2aM1b	IVB	Adenocarcinoma	FALSE	-
patient 16	Female	46	T3NxM1a	IVA	Adenocarcinoma	FALSE	3 cycles of CAPEOX+Capetitabine
patient 17	Male	39	T4aN2cM1a	IVA	Adenocarcinoma	FALSE	12 cycles of FOLFOX +Avastin
patient 18	Female	65	T4aN1bM1a	IVA	Adenocarcinoma	FALSE	3 cycles of CAPEOX
patient 19	Female	64	T4aN2cM1c	IVC	Adenocarcinoma	FALSE	8 cycles of FOLFIRI+Cetuximab
patient 20	Male	30	T3N1M1a	IVA	Adenocarcinoma	FALSE	4 cycles of Oxaliplatin +Aili+Fluorouracil
patient 21	Male	58	T4bN1cM1a	IVA	Adenocarcinoma	FALSE	-
patient 22	Female	52	T4bN1bM1b	IVB	Adenocarcinoma	TRUE(ileum)	4 cycles of CAPEOX+Capetitabine
patient 23	Male	49	T4aN1cM1a	IVA	Adenocarcinoma	FALSE	5 cycles of CAPEOX
patient 24	Male	75	T4bN2aM1a	IVA	Adenocarcinoma	TRUE(ileum)	12 cycles of CAPEOX
patient 25	Male	56	T4bN1cM1a	IVA	Adenocarcinoma	TRUE(duodenum)	4 cycles of CAPEOX+Capetitabine
patient 26	Male	56	T4bN1cM1b	IVB	Adenocarcinoma	FALSE	-
patient 27	Male	65	T4bN0M1a	IVA	Adenocarcinoma	FALSE	-
patient 28	Male	53	T4N0M1a	Ⅳa	Adenocarcinoma	FALSE	-
patient 29	Male	70	T4aN2cM1a	Ⅳa	Adenocarcinoma	FALSE	-
patient 30	Female	68	T4bNxM1a	IVA	Adenocarcinoma	TRUE(stomach)	-
