# Supplementary material for: A single-cell atlas of liver metastases of colorectal cancer reveals reprogramming of the tumor microenvironment in response to preoperative chemotherapy
Source: Cell Discov. 2021 Sep 7;7:80. doi: 10.1038/s41421-021-00312-y (PMC8421363; doi:10.1038/s41421-021-00312-y)
Supplement: Supplementary file 3 — Supplementary Table S2 [file 41421_2021_312_MOESM3_ESM.xlsx]

## Sheet: Sheet1
Table S2. Depicting the number of cells analysed per sample and the tissue of origin.
Patient ID	primary CRC	liver metastases	blood	Total
COL07	9585	11183	--	20768
COL12	9668	2482	11154	23304
COL15	2757	7297	--	10054
COL16	3839	7710	--	11549
COL17	6653	9461	6298	22412
COL18	6593	9510	7102	23205
Total	39095	47643	24554	111292
