# Supplementary material for: A single-cell atlas of liver metastases of colorectal cancer reveals reprogramming of the tumor microenvironment in response to preoperative chemotherapy
Source: Cell Discov. 2021 Sep 7;7:80. doi: 10.1038/s41421-021-00312-y (PMC8421363; doi:10.1038/s41421-021-00312-y)
Supplement: Supplementary file 4 — Supplementary Table S3 [file 41421_2021_312_MOESM4_ESM.xlsx]

## Sheet: Table S3a DEGs.B Cells
Table S3a. DEGs of 17 B cell subtypes.
gene	p_val	avg_logFC	pct.1	pct.2	p_val_adj	cluster
CLDN4	9.55e-147	2.64211	0.321	0.046	2.4e-142	B00-CLDN4+
S100A6	2.62e-128	0.971251	0.658	0.476	6.58e-124	B00-CLDN4+
TMSB4X	3.47e-78	0.319075	1	0.996	8.7e-74	B00-CLDN4+
CSTB	1.22e-77	1.04669	0.291	0.199	3.05e-73	B00-CLDN4+
NDUFA4	1.51e-69	0.349194	0.436	0.495	3.8e-65	B00-CLDN4+
PPDPF	2.1e-68	0.49549	0.363	0.392	5.28e-64	B00-CLDN4+
COX6C	3.63e-66	0.310017	0.406	0.494	9.13e-62	B00-CLDN4+
COX7A2	4.96e-65	0.353829	0.412	0.48	1.25e-60	B00-CLDN4+
B2M	8.53e-62	0.284503	0.999	0.997	2.14e-57	B00-CLDN4+
PSME1	2.5e-61	0.374326	0.468	0.517	6.28e-57	B00-CLDN4+
TSC22D3	4.65e-58	0.471353	0.962	0.885	1.17e-53	B00-CLDN4+
COX5B	1.98e-57	0.383872	0.335	0.373	4.98e-53	B00-CLDN4+
NDUFA11	3.86e-56	0.351113	0.254	0.318	9.69e-52	B00-CLDN4+
COX6B1	2.04e-54	0.305061	0.397	0.46	5.13e-50	B00-CLDN4+
UBL5	3.06e-54	0.308184	0.373	0.441	7.69e-50	B00-CLDN4+
LAMTOR4	4.78e-54	0.357602	0.328	0.388	1.2e-49	B00-CLDN4+
PSMB9	7.69e-54	0.514151	0.327	0.339	1.93e-49	B00-CLDN4+
COX7B	4.69e-53	0.253555	0.293	0.378	1.18e-48	B00-CLDN4+
COX8A	4.9e-53	0.315988	0.297	0.361	1.23e-48	B00-CLDN4+
LSM7	5.99e-53	0.434401	0.447	0.484	1.51e-48	B00-CLDN4+
CHCHD10	9.72e-53	0.464921	0.318	0.339	2.44e-48	B00-CLDN4+
LY6E	2.58e-52	0.524414	0.3	0.326	6.47e-48	B00-CLDN4+
KRT10	7.07e-52	0.426723	0.372	0.396	1.78e-47	B00-CLDN4+
SMDT1	8.06e-52	0.310747	0.48	0.538	2.02e-47	B00-CLDN4+
STK4	1.45e-50	0.481804	0.38	0.39	3.65e-46	B00-CLDN4+
VPREB3	1.93e-50	0.695946	0.377	0.317	4.84e-46	B00-CLDN4+
MORF4L1	2.43e-50	0.296947	0.335	0.41	6.11e-46	B00-CLDN4+
MYL12B	4.64e-50	0.33036	0.353	0.41	1.17e-45	B00-CLDN4+
IFITM2	6.14e-50	0.459743	0.335	0.372	1.54e-45	B00-CLDN4+
WDR74	2.61e-49	0.802567	0.281	0.241	6.55e-45	B00-CLDN4+
RPL22L1	1.67e-47	0.410512	0.416	0.451	4.2e-43	B00-CLDN4+
C11orf31	6.39e-47	0.457435	0.302	0.325	1.6e-42	B00-CLDN4+
ISG20	8.81e-47	0.445849	0.506	0.504	2.21e-42	B00-CLDN4+
ATP6V1F	3.82e-46	0.388432	0.232	0.277	9.61e-42	B00-CLDN4+
SNHG8	3.95e-46	0.344269	0.434	0.495	9.93e-42	B00-CLDN4+
SNRPG	4.81e-46	0.265885	0.229	0.308	1.21e-41	B00-CLDN4+
CYCS	6.12e-46	0.449994	0.563	0.579	1.54e-41	B00-CLDN4+
N4BP2L2	9.31e-46	0.336465	0.275	0.335	2.34e-41	B00-CLDN4+
IRF1	1.45e-45	0.376937	0.39	0.446	3.64e-41	B00-CLDN4+
TNFRSF13C	3.76e-45	0.328125	0.309	0.362	9.45e-41	B00-CLDN4+
UQCRQ	3.91e-45	0.441656	0.261	0.277	9.82e-41	B00-CLDN4+
CD69	1.68e-44	0.700203	0.739	0.652	4.22e-40	B00-CLDN4+
SF1	2.39e-44	0.318637	0.402	0.453	6.01e-40	B00-CLDN4+
S100A11	5.41e-44	0.810046	0.268	0.206	1.36e-39	B00-CLDN4+
JUND	8.22e-44	0.397948	0.561	0.55	2.06e-39	B00-CLDN4+
PSME2	1.37e-43	0.327513	0.249	0.303	3.45e-39	B00-CLDN4+
RBM8A	4.48e-43	0.296855	0.405	0.458	1.12e-38	B00-CLDN4+
C4orf3	5.26e-43	0.29011	0.275	0.333	1.32e-38	B00-CLDN4+
LAMTOR5	9.91e-43	0.491415	0.268	0.28	2.49e-38	B00-CLDN4+
SRRM1	3.48e-42	0.350585	0.32	0.363	8.73e-38	B00-CLDN4+
HLA-F	6.42e-42	0.295917	0.237	0.296	1.61e-37	B00-CLDN4+
SNU13	9.95e-42	0.370913	0.36	0.396	2.5e-37	B00-CLDN4+
KLF2	2.46e-41	0.5411	0.355	0.351	6.17e-37	B00-CLDN4+
YPEL5	2.67e-41	0.411184	0.662	0.666	6.71e-37	B00-CLDN4+
NDUFA3	2.8e-41	0.31418	0.214	0.269	7.03e-37	B00-CLDN4+
FTH1	3.25e-41	0.280701	0.992	0.982	8.17e-37	B00-CLDN4+
ATP5J2	3.92e-41	0.250596	0.214	0.281	9.85e-37	B00-CLDN4+
NDUFS5	8.86e-40	0.353808	0.282	0.322	2.23e-35	B00-CLDN4+
NDUFB1	2.26e-39	0.31165	0.203	0.255	5.68e-35	B00-CLDN4+
CIB1	4.26e-39	0.330799	0.332	0.377	1.07e-34	B00-CLDN4+
RSL24D1	1.69e-38	0.354133	0.409	0.448	4.25e-34	B00-CLDN4+
S100A10	1.09e-37	0.355299	0.327	0.365	2.74e-33	B00-CLDN4+
C11orf58	6.24e-37	0.267087	0.268	0.328	1.57e-32	B00-CLDN4+
UQCR10	1.27e-36	0.308523	0.228	0.274	3.19e-32	B00-CLDN4+
KLF6	3.39e-36	0.420743	0.722	0.743	8.51e-32	B00-CLDN4+
DDX24	5.78e-35	0.268764	0.296	0.357	1.45e-30	B00-CLDN4+
ENY2	5.78e-35	0.283883	0.215	0.267	1.45e-30	B00-CLDN4+
CMTM6	2.97e-34	0.289637	0.289	0.332	7.46e-30	B00-CLDN4+
DRAP1	3.96e-34	0.320259	0.216	0.258	9.95e-30	B00-CLDN4+
HLA-DQA1	1.2e-33	0.355239	0.669	0.678	3.02e-29	B00-CLDN4+
IQGAP1	6.48e-33	0.271778	0.256	0.31	1.63e-28	B00-CLDN4+
BAX	8.83e-32	0.322228	0.215	0.257	2.22e-27	B00-CLDN4+
CXCR4	1.33e-31	0.33328	0.912	0.861	3.35e-27	B00-CLDN4+
IFI16	1.66e-31	0.305161	0.216	0.261	4.17e-27	B00-CLDN4+
ZNF331	3.86e-31	0.628868	0.394	0.328	9.71e-27	B00-CLDN4+
BTG1	6.38e-30	0.312833	0.965	0.934	1.6e-25	B00-CLDN4+
HLA-A	5.78e-29	0.286942	0.89	0.898	1.45e-24	B00-CLDN4+
ZFAS1	6.12e-29	0.279641	0.728	0.728	1.54e-24	B00-CLDN4+
IRF8	9.38e-29	0.281832	0.32	0.357	2.36e-24	B00-CLDN4+
ELF1	2.7e-28	0.259645	0.358	0.397	6.79e-24	B00-CLDN4+
HNRNPH1	3.16e-28	0.393863	0.316	0.35	7.95e-24	B00-CLDN4+
GPR183	2.75e-27	0.388211	0.395	0.413	6.9e-23	B00-CLDN4+
ARL4A	6.38e-27	0.349467	0.317	0.332	1.6e-22	B00-CLDN4+
ZFAND5	1.07e-26	0.377323	0.235	0.261	2.7e-22	B00-CLDN4+
PMAIP1	2.18e-26	0.329774	0.363	0.397	5.48e-22	B00-CLDN4+
IDI1	2.62e-26	0.34893	0.263	0.288	6.59e-22	B00-CLDN4+
SMIM14	7.59e-26	0.447012	0.352	0.326	1.91e-21	B00-CLDN4+
RSRC2	1.36e-25	0.271141	0.292	0.333	3.41e-21	B00-CLDN4+
ARL6IP1	1.19e-24	0.320065	0.226	0.255	2.99e-20	B00-CLDN4+
LGALS1	7.19e-24	0.452041	0.373	0.334	1.81e-19	B00-CLDN4+
RGS1	7.69e-24	0.470657	0.552	0.48	1.93e-19	B00-CLDN4+
LY9	1.42e-23	0.49881	0.26	0.235	3.56e-19	B00-CLDN4+
S100A4	2.58e-23	0.252139	0.422	0.44	6.47e-19	B00-CLDN4+
SAT1	1.88e-22	0.262696	0.757	0.78	4.72e-18	B00-CLDN4+
MAP3K8	8.81e-22	0.262469	0.218	0.255	2.21e-17	B00-CLDN4+
SRGN	1.03e-20	0.316519	0.596	0.551	2.59e-16	B00-CLDN4+
PHACTR1	1.13e-18	0.29079	0.256	0.283	2.84e-14	B00-CLDN4+
RGS2	1.42e-18	0.331182	0.441	0.435	3.58e-14	B00-CLDN4+
DDIT4	2.25e-18	0.291803	0.268	0.288	5.65e-14	B00-CLDN4+
CD74	1.38e-221	0.369316	0.999	0.979	3.46e-217	B01-TAGLN2+
HLA-DRA	2.48e-185	0.429182	0.999	0.94	6.23e-181	B01-TAGLN2+
PTMA	5.16e-156	0.421891	1	0.978	1.3e-151	B01-TAGLN2+
TAGLN2	2.35e-125	0.862274	0.875	0.572	5.9e-121	B01-TAGLN2+
CRIP1	2.65e-119	1.01158	0.787	0.373	6.66e-115	B01-TAGLN2+
RPS10	2.95e-117	0.417457	0.999	0.951	7.42e-113	B01-TAGLN2+
LMNA	4.88e-108	1.08497	0.711	0.3	1.23e-103	B01-TAGLN2+
HLA-DRB1	7.85e-107	0.545137	0.985	0.864	1.97e-102	B01-TAGLN2+
RILPL2	8.26e-77	0.958605	0.593	0.254	2.08e-72	B01-TAGLN2+
EZR	2.77e-75	0.636394	0.865	0.593	6.95e-71	B01-TAGLN2+
HLA-C	6.76e-71	0.394291	0.987	0.899	1.7e-66	B01-TAGLN2+
FMNL1	2.92e-67	0.999771	0.551	0.265	7.32e-63	B01-TAGLN2+
DNAJB6	1.98e-66	0.877638	0.606	0.289	4.97e-62	B01-TAGLN2+
ARID5A	3.58e-61	0.980037	0.509	0.215	8.98e-57	B01-TAGLN2+
HLA-DQA1	5e-58	0.515608	0.886	0.655	1.26e-53	B01-TAGLN2+
EMP3	2.46e-57	0.748006	0.703	0.446	6.18e-53	B01-TAGLN2+
HLA-DPA1	1.69e-53	0.337584	0.978	0.851	4.25e-49	B01-TAGLN2+
OAZ1	8.57e-53	0.415802	0.964	0.87	2.15e-48	B01-TAGLN2+
CREM	2.82e-52	0.743229	0.59	0.296	7.09e-48	B01-TAGLN2+
HLA-DPB1	8.13e-51	0.263435	0.987	0.883	2.04e-46	B01-TAGLN2+
RHOG	5.39e-50	0.946143	0.471	0.227	1.36e-45	B01-TAGLN2+
COTL1	8.03e-49	0.632763	0.714	0.462	2.02e-44	B01-TAGLN2+
LRRFIP1	1.62e-48	0.822111	0.555	0.302	4.06e-44	B01-TAGLN2+
CALM2	2.47e-47	0.574617	0.784	0.553	6.2e-43	B01-TAGLN2+
HSPA8	2.73e-46	0.417349	0.846	0.608	6.87e-42	B01-TAGLN2+
UBE2N	1.56e-44	0.749223	0.554	0.3	3.91e-40	B01-TAGLN2+
SQSTM1	4.02e-44	0.719137	0.516	0.264	1.01e-39	B01-TAGLN2+
ARRDC2	4.78e-44	0.844503	0.431	0.19	1.2e-39	B01-TAGLN2+
HLA-DQB1	3.95e-42	0.386285	0.91	0.729	9.93e-38	B01-TAGLN2+
S100A10	4.14e-42	0.706252	0.593	0.337	1.04e-37	B01-TAGLN2+
UBE2D3	3.08e-41	0.555456	0.721	0.511	7.74e-37	B01-TAGLN2+
HSPE1	1.37e-38	0.391999	0.641	0.4	3.44e-34	B01-TAGLN2+
CD82	9.2e-38	0.829103	0.457	0.229	2.31e-33	B01-TAGLN2+
TMBIM1	3.09e-36	1.11809	0.266	0.093	7.76e-32	B01-TAGLN2+
DYNLL1	5.34e-36	0.546635	0.637	0.395	1.34e-31	B01-TAGLN2+
HNRNPF	6.07e-36	0.706515	0.491	0.27	1.53e-31	B01-TAGLN2+
ATP2B1	5.9e-35	0.81153	0.447	0.237	1.48e-30	B01-TAGLN2+
PTGES3	4.34e-34	0.648767	0.543	0.327	1.09e-29	B01-TAGLN2+
UQCRH	1.34e-33	0.437832	0.799	0.624	3.37e-29	B01-TAGLN2+
ACTB	3.54e-33	0.268711	0.986	0.936	8.89e-29	B01-TAGLN2+
REL	4.66e-33	0.488099	0.679	0.441	1.17e-28	B01-TAGLN2+
H3F3A	9.72e-33	0.353321	0.923	0.778	2.44e-28	B01-TAGLN2+
YWHAB	3.14e-32	0.625748	0.564	0.351	7.9e-28	B01-TAGLN2+
PGK1	4.29e-32	0.667176	0.505	0.296	1.08e-27	B01-TAGLN2+
GNB2	1.12e-31	0.715099	0.384	0.194	2.81e-27	B01-TAGLN2+
YWHAZ	1.54e-31	0.417337	0.742	0.521	3.86e-27	B01-TAGLN2+
ARPC2	5.6e-31	0.435774	0.784	0.598	1.41e-26	B01-TAGLN2+
SLBP	8.39e-31	0.854226	0.358	0.167	2.11e-26	B01-TAGLN2+
YBX1	1.15e-30	0.344801	0.907	0.766	2.88e-26	B01-TAGLN2+
ARF6	1.4e-30	0.472268	0.698	0.486	3.51e-26	B01-TAGLN2+
TRAF4	1.89e-30	0.962395	0.299	0.126	4.76e-26	B01-TAGLN2+
KMT2E	1.34e-29	0.508304	0.634	0.42	3.37e-25	B01-TAGLN2+
GAPDH	1.74e-28	0.320266	0.864	0.713	4.38e-24	B01-TAGLN2+
SAMSN1	3.19e-28	0.639692	0.373	0.194	8.02e-24	B01-TAGLN2+
ID3	1.64e-27	0.539604	0.383	0.2	4.12e-23	B01-TAGLN2+
ATP6V0D1	3.58e-26	0.723891	0.317	0.16	9e-22	B01-TAGLN2+
FNBP1	7.67e-26	0.468831	0.452	0.276	1.93e-21	B01-TAGLN2+
ITGB1	8.86e-26	0.771903	0.338	0.168	2.22e-21	B01-TAGLN2+
PFN1	2.04e-25	0.300811	0.92	0.785	5.13e-21	B01-TAGLN2+
RBM3	2.7e-25	0.425617	0.705	0.512	6.78e-21	B01-TAGLN2+
ATP1B3	2.98e-25	0.667609	0.417	0.236	7.49e-21	B01-TAGLN2+
NAA50	1.41e-24	0.826658	0.295	0.138	3.54e-20	B01-TAGLN2+
ZFAND6	1.8e-24	0.757102	0.304	0.154	4.53e-20	B01-TAGLN2+
CNBP	1.83e-24	0.49959	0.579	0.395	4.59e-20	B01-TAGLN2+
H2AFZ	9.92e-24	0.29406	0.627	0.432	2.49e-19	B01-TAGLN2+
CFL1	1.07e-23	0.262656	0.916	0.778	2.69e-19	B01-TAGLN2+
ATP6V0E1	1.16e-22	0.433345	0.616	0.428	2.91e-18	B01-TAGLN2+
TOR3A	1.17e-22	0.613777	0.325	0.18	2.94e-18	B01-TAGLN2+
UBE2I	2.07e-22	0.588886	0.446	0.276	5.2e-18	B01-TAGLN2+
UBB	2.17e-22	0.251226	0.95	0.874	5.44e-18	B01-TAGLN2+
PIM3	2.45e-22	0.710641	0.32	0.174	6.15e-18	B01-TAGLN2+
TCP1	3.2e-22	0.63702	0.307	0.169	8.04e-18	B01-TAGLN2+
HOPX	5.23e-22	0.81033	0.295	0.143	1.31e-17	B01-TAGLN2+
TNFRSF13B	7.53e-22	0.698813	0.285	0.143	1.89e-17	B01-TAGLN2+
RUNX3	1.04e-21	0.856117	0.268	0.128	2.62e-17	B01-TAGLN2+
IDS	1.11e-21	0.441703	0.613	0.428	2.8e-17	B01-TAGLN2+
GPSM3	1.98e-21	0.364847	0.672	0.511	4.98e-17	B01-TAGLN2+
RGS19	2.81e-21	0.635793	0.362	0.203	7.06e-17	B01-TAGLN2+
YWHAH	5.08e-21	0.740227	0.269	0.146	1.28e-16	B01-TAGLN2+
ATP6V0B	6.16e-21	0.492239	0.494	0.319	1.55e-16	B01-TAGLN2+
UBE2A	1.04e-20	0.757732	0.273	0.138	2.62e-16	B01-TAGLN2+
HLA-E	2.04e-20	0.261795	0.926	0.837	5.12e-16	B01-TAGLN2+
RHOF	2.05e-20	0.608974	0.309	0.175	5.15e-16	B01-TAGLN2+
ARHGDIA	2.88e-20	0.488273	0.446	0.291	7.24e-16	B01-TAGLN2+
SFPQ	6.67e-20	0.476273	0.561	0.399	1.68e-15	B01-TAGLN2+
GSPT1	1.1e-19	0.72014	0.31	0.168	2.78e-15	B01-TAGLN2+
HLA-DQA2	1.44e-19	0.344846	0.712	0.537	3.62e-15	B01-TAGLN2+
MOB3A	1.7e-19	0.719905	0.254	0.126	4.28e-15	B01-TAGLN2+
RAP1B	2.84e-19	0.505181	0.295	0.181	7.14e-15	B01-TAGLN2+
SUMO2	3.46e-19	0.328199	0.705	0.529	8.69e-15	B01-TAGLN2+
ELOF1	4.41e-19	0.657527	0.262	0.142	1.11e-14	B01-TAGLN2+
DDX39A	1.43e-18	0.569401	0.286	0.158	3.58e-14	B01-TAGLN2+
CORO1A	2.07e-18	0.295961	0.732	0.571	5.21e-14	B01-TAGLN2+
AL928768.3	3.53e-18	0.603591	0.332	0.187	8.87e-14	B01-TAGLN2+
LSP1	5.02e-18	0.444839	0.572	0.429	1.26e-13	B01-TAGLN2+
CD99	7.59e-18	0.454155	0.523	0.357	1.91e-13	B01-TAGLN2+
SOD2	1.06e-17	0.512862	0.359	0.211	2.66e-13	B01-TAGLN2+
SYNGR2	1.13e-17	0.504745	0.457	0.303	2.84e-13	B01-TAGLN2+
VASP	1.54e-17	0.502131	0.398	0.245	3.86e-13	B01-TAGLN2+
SELT	1.55e-17	0.517707	0.435	0.286	3.9e-13	B01-TAGLN2+
RAB7A	1.64e-17	0.618751	0.349	0.211	4.11e-13	B01-TAGLN2+
HLA-DMA	2.67e-17	0.290561	0.734	0.574	6.72e-13	B01-TAGLN2+
TRABD	2.77e-17	0.500711	0.307	0.186	6.95e-13	B01-TAGLN2+
BLK	3.49e-17	0.576522	0.388	0.234	8.77e-13	B01-TAGLN2+
MRPS6	3.85e-17	0.681706	0.293	0.165	9.66e-13	B01-TAGLN2+
CHD1	4.27e-17	0.500845	0.278	0.16	1.07e-12	B01-TAGLN2+
COX7B	5.51e-17	0.374618	0.505	0.356	1.38e-12	B01-TAGLN2+
TUBA1B	5.6e-17	0.319811	0.683	0.525	1.41e-12	B01-TAGLN2+
BCL7B	6.34e-17	0.558125	0.283	0.168	1.59e-12	B01-TAGLN2+
TPI1	7.7e-17	0.313806	0.579	0.413	1.93e-12	B01-TAGLN2+
RAN	1.19e-16	0.367477	0.561	0.406	2.98e-12	B01-TAGLN2+
CAPZB	1.29e-16	0.484954	0.47	0.311	3.24e-12	B01-TAGLN2+
STRAP	2.9e-16	0.616772	0.271	0.156	7.3e-12	B01-TAGLN2+
SUPT4H1	3.55e-16	0.643221	0.295	0.171	8.92e-12	B01-TAGLN2+
ODC1	3.84e-16	0.442063	0.446	0.3	9.65e-12	B01-TAGLN2+
HN1	5.37e-16	0.564776	0.317	0.191	1.35e-11	B01-TAGLN2+
TUBB	5.62e-16	0.501951	0.418	0.268	1.41e-11	B01-TAGLN2+
SRSF2	5.65e-16	0.322553	0.683	0.533	1.42e-11	B01-TAGLN2+
RHBDF2	7.83e-16	0.649799	0.262	0.139	1.97e-11	B01-TAGLN2+
CD55	7.91e-16	0.261318	0.522	0.37	1.99e-11	B01-TAGLN2+
ADGRE5	7.97e-16	0.582638	0.296	0.176	2e-11	B01-TAGLN2+
SKIL	8.62e-16	0.418704	0.353	0.218	2.17e-11	B01-TAGLN2+
SNU13	1.58e-15	0.440598	0.522	0.38	3.97e-11	B01-TAGLN2+
ARPC5	1.73e-15	0.338153	0.269	0.189	4.34e-11	B01-TAGLN2+
PKM	2.02e-15	0.411568	0.407	0.269	5.08e-11	B01-TAGLN2+
ZNF207	2.49e-15	0.482443	0.272	0.172	6.27e-11	B01-TAGLN2+
VDAC1	2.94e-15	0.632589	0.273	0.161	7.38e-11	B01-TAGLN2+
MKNK2	3.55e-15	0.520723	0.271	0.157	8.93e-11	B01-TAGLN2+
BAZ1A	4.34e-15	0.455459	0.359	0.227	1.09e-10	B01-TAGLN2+
PLIN2	4.67e-15	0.604297	0.258	0.147	1.17e-10	B01-TAGLN2+
RP11-138A9.1	5.35e-15	0.434335	0.36	0.233	1.34e-10	B01-TAGLN2+
HLA-F	5.81e-15	0.402733	0.415	0.278	1.46e-10	B01-TAGLN2+
MAP1LC3B	9.18e-15	0.307445	0.519	0.381	2.31e-10	B01-TAGLN2+
BANK1	1.15e-14	0.306838	0.6	0.442	2.89e-10	B01-TAGLN2+
ARPC1B	1.2e-14	0.364818	0.522	0.382	3.02e-10	B01-TAGLN2+
CLIC1	1.27e-14	0.333294	0.669	0.525	3.2e-10	B01-TAGLN2+
CDC42SE2	1.92e-14	0.404059	0.397	0.269	4.82e-10	B01-TAGLN2+
WTAP	1.99e-14	0.444891	0.39	0.262	5e-10	B01-TAGLN2+
HSPH1	2.77e-14	0.332549	0.289	0.185	6.96e-10	B01-TAGLN2+
CAPZA1	3.04e-14	0.456838	0.311	0.199	7.63e-10	B01-TAGLN2+
AKIRIN1	3.42e-14	0.530658	0.268	0.156	8.59e-10	B01-TAGLN2+
CD44	3.45e-14	0.312595	0.619	0.464	8.66e-10	B01-TAGLN2+
BZW1	3.52e-14	0.420904	0.373	0.25	8.83e-10	B01-TAGLN2+
ATP5B	3.81e-14	0.507894	0.404	0.267	9.56e-10	B01-TAGLN2+
ARHGDIB	4.32e-14	0.270219	0.805	0.68	1.09e-09	B01-TAGLN2+
SF1	5.19e-14	0.265164	0.578	0.435	1.3e-09	B01-TAGLN2+
C7orf50	7.04e-14	0.504711	0.293	0.18	1.77e-09	B01-TAGLN2+
LAPTM4A	8.88e-14	0.494464	0.358	0.229	2.23e-09	B01-TAGLN2+
TPM3	9.63e-14	0.354662	0.536	0.387	2.42e-09	B01-TAGLN2+
SPIB	1.39e-13	0.500139	0.293	0.171	3.49e-09	B01-TAGLN2+
RBM25	1.65e-13	0.383075	0.38	0.266	4.15e-09	B01-TAGLN2+
CSNK1A1	1.72e-13	0.480776	0.268	0.168	4.33e-09	B01-TAGLN2+
DEK	2e-13	0.394403	0.328	0.216	5.03e-09	B01-TAGLN2+
ATP1A1	3.36e-13	0.367653	0.262	0.173	8.43e-09	B01-TAGLN2+
RNF126	3.47e-13	0.523587	0.258	0.156	8.71e-09	B01-TAGLN2+
GPX4	3.71e-13	0.396731	0.547	0.409	9.31e-09	B01-TAGLN2+
RPS19BP1	3.73e-13	0.436904	0.344	0.229	9.37e-09	B01-TAGLN2+
PCBP1	4.51e-13	0.395139	0.468	0.337	1.13e-08	B01-TAGLN2+
CSNK1D	4.6e-13	0.52836	0.275	0.163	1.16e-08	B01-TAGLN2+
HSPA9	6.9e-13	0.565327	0.252	0.152	1.73e-08	B01-TAGLN2+
TGFB1	8.59e-13	0.511107	0.281	0.176	2.16e-08	B01-TAGLN2+
FAM49B	8.95e-13	0.444615	0.346	0.231	2.25e-08	B01-TAGLN2+
ALDOA	1.01e-12	0.311884	0.614	0.468	2.54e-08	B01-TAGLN2+
HSPD1	1.29e-12	0.261476	0.376	0.263	3.23e-08	B01-TAGLN2+
MYL12B	1.47e-12	0.352706	0.533	0.391	3.69e-08	B01-TAGLN2+
TMEM165	3.49e-12	0.335807	0.264	0.18	8.76e-08	B01-TAGLN2+
HMGA1	4.06e-12	0.542852	0.324	0.208	1.02e-07	B01-TAGLN2+
EIF4G2	4.88e-12	0.348351	0.544	0.408	1.22e-07	B01-TAGLN2+
ORAI2	7.1e-12	0.465702	0.373	0.244	1.78e-07	B01-TAGLN2+
PRDX1	7.32e-12	0.384421	0.442	0.309	1.84e-07	B01-TAGLN2+
NFE2L2	8.99e-12	0.520737	0.272	0.17	2.26e-07	B01-TAGLN2+
RWDD1	1.08e-11	0.311855	0.306	0.224	2.71e-07	B01-TAGLN2+
TUBA4A	1.7e-11	0.29289	0.442	0.322	4.28e-07	B01-TAGLN2+
LITAF	1.88e-11	0.448818	0.424	0.301	4.73e-07	B01-TAGLN2+
CMTM6	2.34e-11	0.311277	0.442	0.316	5.88e-07	B01-TAGLN2+
SARAF	2.62e-11	0.253741	0.701	0.575	6.57e-07	B01-TAGLN2+
PPP2CA	2.95e-11	0.382771	0.292	0.2	7.42e-07	B01-TAGLN2+
MZT2A	3.16e-11	0.298254	0.433	0.323	7.94e-07	B01-TAGLN2+
TNIP1	3.55e-11	0.538929	0.261	0.168	8.91e-07	B01-TAGLN2+
ROCK1	4.37e-11	0.525905	0.281	0.183	1.1e-06	B01-TAGLN2+
CAPG	8.78e-11	0.43758	0.293	0.192	2.2e-06	B01-TAGLN2+
CTSH	8.78e-11	0.34651	0.381	0.267	2.21e-06	B01-TAGLN2+
ARF4	9.13e-11	0.32424	0.297	0.205	2.29e-06	B01-TAGLN2+
HNRNPK	1.01e-10	0.255247	0.648	0.522	2.55e-06	B01-TAGLN2+
DDX21	1.83e-10	0.295381	0.424	0.309	4.6e-06	B01-TAGLN2+
SNRPB	2.13e-10	0.314899	0.515	0.396	5.36e-06	B01-TAGLN2+
C19orf43	2.3e-10	0.292001	0.606	0.485	5.79e-06	B01-TAGLN2+
SUMO1	2.39e-10	0.368817	0.346	0.247	6.02e-06	B01-TAGLN2+
GSTK1	2.4e-10	0.306913	0.422	0.32	6.03e-06	B01-TAGLN2+
CDC42	2.81e-10	0.302103	0.616	0.502	7.05e-06	B01-TAGLN2+
LY9	2.86e-10	0.301214	0.337	0.227	7.2e-06	B01-TAGLN2+
FAM107B	3.49e-10	0.56778	0.257	0.163	8.76e-06	B01-TAGLN2+
TOMM22	3.86e-10	0.274908	0.313	0.241	9.7e-06	B01-TAGLN2+
SS18L2	5.02e-10	0.273523	0.259	0.189	1.26e-05	B01-TAGLN2+
PPP1CA	6.09e-10	0.418332	0.403	0.304	1.53e-05	B01-TAGLN2+
TCEA1	7.01e-10	0.298236	0.363	0.271	1.76e-05	B01-TAGLN2+
EIF4H	1.04e-09	0.430373	0.302	0.207	2.62e-05	B01-TAGLN2+
VAPA	1.09e-09	0.312578	0.36	0.264	2.73e-05	B01-TAGLN2+
RSL24D1	1.22e-09	0.289584	0.554	0.433	3.07e-05	B01-TAGLN2+
LINC-PINT	1.43e-09	0.452456	0.32	0.223	3.59e-05	B01-TAGLN2+
MAF1	1.48e-09	0.360711	0.355	0.257	3.72e-05	B01-TAGLN2+
SRSF9	1.58e-09	0.327281	0.383	0.286	3.96e-05	B01-TAGLN2+
CHPT1	2.01e-09	0.43005	0.323	0.214	5.04e-05	B01-TAGLN2+
PRMT1	2.25e-09	0.342336	0.285	0.208	5.65e-05	B01-TAGLN2+
ACTR3	2.31e-09	0.418449	0.374	0.268	5.81e-05	B01-TAGLN2+
POMP	2.91e-09	0.373472	0.452	0.345	7.31e-05	B01-TAGLN2+
CCR7	3.32e-09	0.420757	0.314	0.206	8.34e-05	B01-TAGLN2+
2019-09-09	3.61e-09	0.330116	0.386	0.279	9.07e-05	B01-TAGLN2+
PSMA4	3.92e-09	0.268087	0.273	0.204	9.85e-05	B01-TAGLN2+
RAP1A	3.96e-09	0.388538	0.289	0.201	9.96e-05	B01-TAGLN2+
G3BP2	4.9e-09	0.384792	0.302	0.207	0.000123064	B01-TAGLN2+
KPNB1	5.21e-09	0.385138	0.262	0.184	0.00013098	B01-TAGLN2+
PDLIM1	6.22e-09	0.410873	0.279	0.185	0.00015626	B01-TAGLN2+
DDX3X	7.96e-09	0.289986	0.509	0.389	0.000200045	B01-TAGLN2+
PRDM2	8.56e-09	0.344264	0.269	0.182	0.000215149	B01-TAGLN2+
EIF3I	1.03e-08	0.270739	0.306	0.229	0.000259164	B01-TAGLN2+
SERBP1	1.12e-08	0.310754	0.428	0.327	0.000280709	B01-TAGLN2+
MAPK1IP1L	1.13e-08	0.388713	0.288	0.204	0.000282994	B01-TAGLN2+
PGAM1	1.18e-08	0.39317	0.272	0.185	0.000296065	B01-TAGLN2+
EIF5A	1.24e-08	0.294513	0.355	0.263	0.000312088	B01-TAGLN2+
ARID4B	1.88e-08	0.326756	0.366	0.264	0.000472899	B01-TAGLN2+
LSM14A	1.93e-08	0.445566	0.276	0.184	0.000483649	B01-TAGLN2+
HNRNPM	2.8e-08	0.391801	0.345	0.244	0.000702206	B01-TAGLN2+
CNN2	3.14e-08	0.389421	0.317	0.226	0.000789984	B01-TAGLN2+
ITSN2	4.29e-08	0.251867	0.264	0.191	0.00107839	B01-TAGLN2+
TMED2	6.41e-08	0.257306	0.299	0.229	0.00161073	B01-TAGLN2+
MSN	7.25e-08	0.37444	0.283	0.196	0.00182192	B01-TAGLN2+
CMPK1	7.63e-08	0.265903	0.473	0.373	0.00191663	B01-TAGLN2+
INPP5D	9.81e-08	0.296125	0.293	0.207	0.00246381	B01-TAGLN2+
RHOA	1.01e-07	0.275954	0.52	0.414	0.00253901	B01-TAGLN2+
CBX3	2.23e-07	0.260523	0.258	0.199	0.00560183	B01-TAGLN2+
FBL	3.15e-07	0.320367	0.405	0.306	0.00790247	B01-TAGLN2+
EWSR1	3.72e-07	0.362162	0.269	0.192	0.00934077	B01-TAGLN2+
UBE2B	3.77e-07	0.325327	0.262	0.188	0.00945986	B01-TAGLN2+
SMARCB1	4.78e-07	0.285853	0.289	0.214	0.011999	B01-TAGLN2+
PKIG	5.63e-07	0.416745	0.299	0.207	0.0141456	B01-TAGLN2+
YWHAQ	5.92e-07	0.304928	0.369	0.29	0.0148784	B01-TAGLN2+
PSMA2	7.69e-07	0.326699	0.367	0.277	0.0193087	B01-TAGLN2+
CD164	7.81e-07	0.32144	0.309	0.233	0.0196196	B01-TAGLN2+
RALY	9.81e-07	0.318932	0.259	0.201	0.0246509	B01-TAGLN2+
PRELID1	1.3e-06	0.307993	0.36	0.279	0.0326625	B01-TAGLN2+
RAC1	1.34e-06	0.27928	0.355	0.272	0.0337263	B01-TAGLN2+
ACTR2	1.49e-06	0.354453	0.353	0.263	0.0373405	B01-TAGLN2+
MOB1A	1.53e-06	0.25489	0.285	0.216	0.0383682	B01-TAGLN2+
CSDE1	1.77e-06	0.280377	0.396	0.309	0.0444012	B01-TAGLN2+
ARF1	2.66e-06	0.268543	0.453	0.354	0.0668594	B01-TAGLN2+
PPA1	2.76e-06	0.34246	0.261	0.193	0.0693773	B01-TAGLN2+
PLP2	3.55e-06	0.270944	0.442	0.352	0.0891828	B01-TAGLN2+
PAIP2	4.01e-06	0.265761	0.365	0.289	0.100807	B01-TAGLN2+
PCSK7	7.95e-06	0.331306	0.303	0.231	0.199738	B01-TAGLN2+
JAK1	8.86e-06	0.299195	0.31	0.233	0.222609	B01-TAGLN2+
CDC42SE1	9.1e-06	0.312997	0.273	0.206	0.228512	B01-TAGLN2+
CNPY3	1.04e-05	0.276897	0.295	0.223	0.262293	B01-TAGLN2+
PSMD8	1.21e-05	0.303257	0.259	0.204	0.303449	B01-TAGLN2+
CXXC5	0.000176224	0.331856	0.264	0.212	1	B01-TAGLN2+
RPS26	4.62e-148	0.753722	0.925	0.725	1.16e-143	B02-RPS26+
APOE	1.13e-121	1.55035	0.511	0.131	2.84e-117	B02-RPS26+
RPS14	2.86e-100	0.29079	0.999	0.985	7.18e-96	B02-RPS26+
EIF1	4.94e-100	0.432501	1	0.984	1.24e-95	B02-RPS26+
TSC22D3	4.58e-93	0.576353	0.987	0.883	1.15e-88	B02-RPS26+
RPL27A	4.46e-78	0.250242	0.997	0.986	1.12e-73	B02-RPS26+
UBC	9.37e-72	0.448981	0.972	0.931	2.35e-67	B02-RPS26+
RPS25	4.52e-71	0.258336	1	0.973	1.14e-66	B02-RPS26+
NFKBIA	7.78e-70	0.622884	0.896	0.802	1.95e-65	B02-RPS26+
APOC1	2.88e-63	1.41488	0.283	0.072	7.24e-59	B02-RPS26+
RPL31	2.06e-51	0.259047	0.999	0.97	5.16e-47	B02-RPS26+
ARID5B	1.06e-40	0.7557	0.494	0.33	2.67e-36	B02-RPS26+
RP5-887A10.1	2.33e-38	1.05373	0.35	0.17	5.87e-34	B02-RPS26+
CCNL1	2.8e-38	0.546435	0.7	0.561	7.03e-34	B02-RPS26+
SMAP2	7.94e-38	0.650873	0.505	0.359	1.99e-33	B02-RPS26+
PPP1R15A	1.17e-35	0.462917	0.834	0.729	2.94e-31	B02-RPS26+
ZFP36L2	1.32e-35	0.488651	0.831	0.721	3.31e-31	B02-RPS26+
SBDS	1.03e-32	0.506711	0.525	0.426	2.58e-28	B02-RPS26+
KLF6	3.22e-32	0.483657	0.809	0.734	8.08e-28	B02-RPS26+
SRSF7	1.14e-31	0.462902	0.685	0.6	2.85e-27	B02-RPS26+
RBM39	2.87e-31	0.418572	0.71	0.652	7.22e-27	B02-RPS26+
RPL36A	4e-30	0.27126	0.945	0.912	1.01e-25	B02-RPS26+
RPS4Y1	6.36e-29	0.422824	0.73	0.559	1.6e-24	B02-RPS26+
SON	8.1e-29	0.454524	0.606	0.512	2.03e-24	B02-RPS26+
DUSP2	1e-28	0.701718	0.401	0.374	2.52e-24	B02-RPS26+
JUN	4.76e-28	0.537235	0.869	0.816	1.2e-23	B02-RPS26+
CD83	5.99e-28	0.496777	0.686	0.512	1.51e-23	B02-RPS26+
SMDT1	2.93e-27	0.431816	0.615	0.524	7.36e-23	B02-RPS26+
PMAIP1	1.06e-26	0.580509	0.487	0.384	2.67e-22	B02-RPS26+
PNRC1	1.91e-26	0.365089	0.793	0.725	4.8e-22	B02-RPS26+
BCLAF1	2.29e-26	0.532982	0.328	0.272	5.76e-22	B02-RPS26+
CCL4L2	8.62e-26	0.362495	0.263	0.147	2.17e-21	B02-RPS26+
TOMM7	9.27e-25	0.297876	0.835	0.792	2.33e-20	B02-RPS26+
CCND3	7.15e-24	0.660466	0.352	0.243	1.8e-19	B02-RPS26+
KLF2	1.17e-23	0.556977	0.425	0.344	2.93e-19	B02-RPS26+
CXCR4	6.17e-23	0.318651	0.935	0.858	1.55e-18	B02-RPS26+
SRSF5	5.73e-22	0.340568	0.741	0.677	1.44e-17	B02-RPS26+
TRA2B	1.2e-21	0.433397	0.519	0.465	3.02e-17	B02-RPS26+
RSRP1	1.09e-19	0.426827	0.466	0.39	2.73e-15	B02-RPS26+
DUSP1	1.95e-19	0.362906	0.878	0.808	4.89e-15	B02-RPS26+
AC090498.1	5.57e-19	0.295089	0.623	0.587	1.4e-14	B02-RPS26+
NBEAL1	8.52e-19	0.289367	0.598	0.544	2.14e-14	B02-RPS26+
HNRNPA0	1.38e-18	0.335473	0.623	0.566	3.45e-14	B02-RPS26+
IDS	1.41e-18	0.418645	0.533	0.436	3.55e-14	B02-RPS26+
IFRD1	2.21e-18	0.408762	0.48	0.425	5.56e-14	B02-RPS26+
HNRNPH1	3.94e-18	0.489789	0.39	0.343	9.89e-14	B02-RPS26+
EPC1	4.55e-18	0.463818	0.391	0.318	1.14e-13	B02-RPS26+
SRSF3	2.26e-16	0.32861	0.577	0.525	5.69e-12	B02-RPS26+
SMIM14	9.65e-16	0.514595	0.423	0.319	2.42e-11	B02-RPS26+
H3F3B	1.57e-15	0.254301	0.972	0.949	3.93e-11	B02-RPS26+
YPEL5	1.64e-15	0.290729	0.751	0.657	4.11e-11	B02-RPS26+
DRAM2	1.74e-15	0.367131	0.383	0.332	4.37e-11	B02-RPS26+
SRRM1	2.17e-15	0.405533	0.43	0.351	5.46e-11	B02-RPS26+
TAF7	2.37e-15	0.421976	0.437	0.372	5.96e-11	B02-RPS26+
IER2	5.24e-15	0.367869	0.674	0.683	1.32e-10	B02-RPS26+
IRF8	5.72e-15	0.456301	0.444	0.344	1.44e-10	B02-RPS26+
TNRC6B	6.25e-15	0.38706	0.293	0.27	1.57e-10	B02-RPS26+
ARL4A	1.12e-14	0.449454	0.404	0.323	2.82e-10	B02-RPS26+
ZFP36	1.28e-14	0.327768	0.758	0.738	3.2e-10	B02-RPS26+
CD44	1.63e-14	0.251352	0.477	0.479	4.1e-10	B02-RPS26+
NPM1	1.85e-14	0.253543	0.842	0.795	4.65e-10	B02-RPS26+
RBMX	4.35e-14	0.289951	0.37	0.351	1.09e-09	B02-RPS26+
SMCHD1	5.11e-14	0.376126	0.322	0.275	1.28e-09	B02-RPS26+
CMPK1	5.98e-14	0.318382	0.422	0.378	1.5e-09	B02-RPS26+
NR4A2	6.44e-14	0.318861	0.554	0.452	1.62e-09	B02-RPS26+
TRA2A	1.01e-13	0.337522	0.255	0.239	2.53e-09	B02-RPS26+
SERTAD1	1.36e-13	0.304284	0.339	0.308	3.42e-09	B02-RPS26+
SKIL	1.42e-13	0.516456	0.297	0.224	3.58e-09	B02-RPS26+
SRSF11	1.87e-13	0.29533	0.283	0.282	4.69e-09	B02-RPS26+
RSRC2	3.18e-13	0.366148	0.392	0.322	7.99e-09	B02-RPS26+
TCOF1	4.87e-13	0.524805	0.301	0.235	1.22e-08	B02-RPS26+
CD99	5.3e-13	0.317164	0.392	0.37	1.33e-08	B02-RPS26+
SAMSN1	6.1e-13	0.494342	0.264	0.206	1.53e-08	B02-RPS26+
BASP1	6.19e-13	0.430767	0.257	0.214	1.55e-08	B02-RPS26+
SP100	9.48e-13	0.256913	0.298	0.29	2.38e-08	B02-RPS26+
MORF4L1	2.09e-12	0.253161	0.408	0.402	5.24e-08	B02-RPS26+
EIF3D	2.99e-12	0.258142	0.404	0.383	7.51e-08	B02-RPS26+
CMTM6	3.33e-12	0.297378	0.36	0.325	8.36e-08	B02-RPS26+
CYCS	5.08e-12	0.254431	0.612	0.574	1.28e-07	B02-RPS26+
IFT57	8.05e-12	0.326493	0.27	0.237	2.02e-07	B02-RPS26+
GADD45B	8.88e-12	0.388583	0.585	0.496	2.23e-07	B02-RPS26+
FOSB	1.47e-11	0.279281	0.623	0.609	3.7e-07	B02-RPS26+
PNN	1.5e-11	0.332046	0.276	0.244	3.77e-07	B02-RPS26+
IFI16	2.73e-11	0.357759	0.291	0.253	6.86e-07	B02-RPS26+
CSRNP1	5.04e-11	0.260396	0.312	0.296	1.27e-06	B02-RPS26+
DDX24	7.94e-11	0.288781	0.376	0.348	1.99e-06	B02-RPS26+
ADAM28	8.02e-11	0.420633	0.291	0.245	2.01e-06	B02-RPS26+
AREG	1.75e-10	0.566241	0.263	0.184	4.4e-06	B02-RPS26+
SF3B1	1.87e-10	0.283369	0.255	0.247	4.69e-06	B02-RPS26+
LY86	2.42e-10	0.288914	0.394	0.347	6.07e-06	B02-RPS26+
MARCKSL1	1.13e-09	0.290982	0.34	0.296	2.83e-05	B02-RPS26+
TUBA1A	1.42e-09	0.288922	0.485	0.459	3.57e-05	B02-RPS26+
NR4A1	1.57e-08	0.379187	0.273	0.228	0.000393624	B02-RPS26+
BCL2A1	4.05e-08	0.332087	0.257	0.218	0.00101647	B02-RPS26+
ZNF331	7.18e-08	0.310604	0.394	0.328	0.00180486	B02-RPS26+
MAP3K8	2.26e-06	0.261242	0.266	0.25	0.0568714	B02-RPS26+
LY9	1.85e-05	0.28726	0.274	0.234	0.464575	B02-RPS26+
RGS2	4.38e-05	0.270231	0.478	0.432	1	B02-RPS26+
IGHG3	0	3.9833	0.78	0.358	0	B03-Plasma Cells
IGHA1	0	3.84903	0.917	0.585	0	B03-Plasma Cells
IGHG4	0	3.79773	0.886	0.549	0	B03-Plasma Cells
IGHG1	0	3.77699	0.81	0.504	0	B03-Plasma Cells
JCHAIN	0	3.33105	0.918	0.504	0	B03-Plasma Cells
MZB1	0	3.11809	0.876	0.133	0	B03-Plasma Cells
ANKRD28	0	2.81355	0.716	0.087	0	B03-Plasma Cells
IGKC	0	2.72878	0.993	0.926	0	B03-Plasma Cells
FKBP2	0	2.54093	0.734	0.12	0	B03-Plasma Cells
SSR4	0	2.16411	0.932	0.493	0	B03-Plasma Cells
NEAT1	0	1.89565	0.935	0.546	0	B03-Plasma Cells
IGHG2	2.43692939154736e-319	3.85991	0.499	0.18	6.12181032450613e-315	B03-Plasma Cells
XBP1	3.33e-297	2.44371	0.687	0.129	8.36e-293	B03-Plasma Cells
FKBP11	2.07e-288	2.49693	0.645	0.103	5.19e-284	B03-Plasma Cells
DERL3	1.67e-280	2.58245	0.618	0.09	4.2e-276	B03-Plasma Cells
IGHA2	4.72e-263	3.58186	0.547	0.214	1.19e-258	B03-Plasma Cells
IGLC2	1.9e-260	2.82095	0.849	0.691	4.77e-256	B03-Plasma Cells
JSRP1	9.82e-253	3.68253	0.458	0.026	2.47e-248	B03-Plasma Cells
MALAT1	6.77e-215	0.3102	0.999	1	1.7e-210	B03-Plasma Cells
LINC00152	4.53e-200	2.24513	0.549	0.102	1.14e-195	B03-Plasma Cells
RRBP1	9.61e-200	2.81837	0.453	0.044	2.41e-195	B03-Plasma Cells
HSP90B1	9.91e-184	1.68784	0.626	0.241	2.49e-179	B03-Plasma Cells
TRIB1	9.02e-183	2.57643	0.448	0.046	2.27e-178	B03-Plasma Cells
IGLC3	8.17e-172	2.44822	0.767	0.54	2.05e-167	B03-Plasma Cells
IGHM	1.09e-161	2.61877	0.407	0.449	2.74e-157	B03-Plasma Cells
MT-ND2	3.89e-140	0.579759	0.989	0.995	9.78e-136	B03-Plasma Cells
SDC1	8.07e-137	3.31958	0.27	0.012	2.03e-132	B03-Plasma Cells
PRDX4	1.07e-133	2.05335	0.425	0.07	2.68e-129	B03-Plasma Cells
SDF2L1	3.52e-133	1.90847	0.454	0.089	8.85e-129	B03-Plasma Cells
MT-CO2	5.81e-126	0.333356	0.986	0.998	1.46e-121	B03-Plasma Cells
PRDM1	2.6e-116	2.34676	0.33	0.043	6.53e-112	B03-Plasma Cells
MT-ND5	1.49e-113	0.719725	0.918	0.797	3.74e-109	B03-Plasma Cells
ITM2C	9.5e-112	1.82813	0.398	0.097	2.39e-107	B03-Plasma Cells
VIMP	2.03e-111	1.60705	0.471	0.123	5.11e-107	B03-Plasma Cells
SEC11C	5.14e-109	1.53592	0.464	0.152	1.29e-104	B03-Plasma Cells
SSR3	6.71e-103	1.50184	0.463	0.145	1.69e-98	B03-Plasma Cells
MT-ND4	4.62e-101	0.319921	0.984	0.998	1.16e-96	B03-Plasma Cells
SEC61A1	4.57e-100	1.95893	0.326	0.05	1.15e-95	B03-Plasma Cells
DUSP5	3.18e-99	2.05438	0.333	0.06	7.99e-95	B03-Plasma Cells
TNFRSF17	1.84e-98	2.41224	0.274	0.03	4.61e-94	B03-Plasma Cells
HSPA1B	3.22e-98	1.39357	0.503	0.14	8.09e-94	B03-Plasma Cells
HERPUD1	1.04e-96	0.863136	0.799	0.599	2.6e-92	B03-Plasma Cells
SLAMF7	1.11e-96	2.47156	0.257	0.025	2.78e-92	B03-Plasma Cells
PDIA4	8.69e-95	1.8164	0.345	0.066	2.18e-90	B03-Plasma Cells
ERN1	3.38e-91	2.14391	0.286	0.04	8.5e-87	B03-Plasma Cells
HDLBP	8.96e-89	1.9633	0.305	0.051	2.25e-84	B03-Plasma Cells
JUND	7.21e-88	0.786987	0.717	0.534	1.81e-83	B03-Plasma Cells
MT-ND1	8.1e-86	0.452271	0.964	0.978	2.03e-81	B03-Plasma Cells
HM13	4.87e-83	1.62602	0.349	0.078	1.22e-78	B03-Plasma Cells
CPEB4	3.55e-82	2.20803	0.257	0.035	8.92e-78	B03-Plasma Cells
PPIB	4.54e-82	1.09043	0.497	0.265	1.14e-77	B03-Plasma Cells
MT-ND3	2.69e-78	0.319399	0.957	0.982	6.76e-74	B03-Plasma Cells
MYDGF	1.45e-76	1.35526	0.42	0.152	3.63e-72	B03-Plasma Cells
P4HB	3.69e-74	1.21503	0.445	0.161	9.28e-70	B03-Plasma Cells
MANF	1e-72	1.41985	0.374	0.108	2.52e-68	B03-Plasma Cells
GADD45A	9.79e-72	1.40317	0.365	0.128	2.46e-67	B03-Plasma Cells
MT-CYB	1.73e-69	0.306897	0.966	0.987	4.35e-65	B03-Plasma Cells
SPCS3	2.11e-68	1.35451	0.362	0.104	5.31e-64	B03-Plasma Cells
SEC61B	2.82e-66	0.873741	0.579	0.335	7.09e-62	B03-Plasma Cells
RGS1	1.02e-65	0.909915	0.72	0.463	2.55e-61	B03-Plasma Cells
CRELD2	7.63e-62	1.34453	0.302	0.077	1.92e-57	B03-Plasma Cells
TYMP	1.32e-61	1.06919	0.453	0.191	3.32e-57	B03-Plasma Cells
DNAJC1	3.73e-60	1.49722	0.263	0.055	9.36e-56	B03-Plasma Cells
H1FX	1.89e-58	1.22276	0.362	0.121	4.75e-54	B03-Plasma Cells
TMED9	1.79e-56	1.00952	0.444	0.197	4.49e-52	B03-Plasma Cells
FNBP1	2.51e-55	0.494281	0.335	0.289	6.31e-51	B03-Plasma Cells
SQSTM1	3.31e-55	0.870949	0.478	0.269	8.32e-51	B03-Plasma Cells
FCRL5	2.66e-54	1.37671	0.26	0.06	6.69e-50	B03-Plasma Cells
HIST1H1C	1.33e-53	1.5425	0.269	0.076	3.34e-49	B03-Plasma Cells
SPCS2	2.03e-53	0.839875	0.491	0.298	5.09e-49	B03-Plasma Cells
UBALD2	2.07e-52	1.20477	0.306	0.127	5.2e-48	B03-Plasma Cells
CCL3	1.07e-49	1.24188	0.295	0.168	2.7e-45	B03-Plasma Cells
ACADVL	1.88e-49	1.06762	0.351	0.141	4.72e-45	B03-Plasma Cells
CD27	2.06e-49	1.032	0.404	0.176	5.17e-45	B03-Plasma Cells
RPN2	4.16e-49	0.938248	0.342	0.13	1.05e-44	B03-Plasma Cells
GSTP1	8.92e-48	0.861882	0.506	0.264	2.24e-43	B03-Plasma Cells
HSPA5	3e-47	0.800084	0.489	0.302	7.53e-43	B03-Plasma Cells
SEC14L1	1.3e-46	1.247	0.256	0.079	3.26e-42	B03-Plasma Cells
DNAJB9	8.68e-46	1.11856	0.33	0.129	2.18e-41	B03-Plasma Cells
RPN1	2.1e-45	1.12343	0.257	0.081	5.27e-41	B03-Plasma Cells
PIM2	2.22e-45	0.905444	0.43	0.208	5.56e-41	B03-Plasma Cells
RABAC1	2.65e-45	0.784168	0.524	0.286	6.66e-41	B03-Plasma Cells
ELL2	2.1e-44	1.02938	0.259	0.089	5.28e-40	B03-Plasma Cells
PHPT1	6.82e-44	0.757557	0.336	0.134	1.71e-39	B03-Plasma Cells
CTSD	1.24e-43	0.774645	0.366	0.161	3.11e-39	B03-Plasma Cells
KDELR1	1.9e-43	0.990969	0.279	0.089	4.76e-39	B03-Plasma Cells
NDUFS6	2.04e-43	0.874404	0.333	0.143	5.11e-39	B03-Plasma Cells
NDUFB7	2.33e-43	0.696367	0.392	0.193	5.86e-39	B03-Plasma Cells
PIM1	7.31e-43	1.11331	0.286	0.096	1.84e-38	B03-Plasma Cells
CFLAR	8.28e-43	0.725317	0.425	0.207	2.08e-38	B03-Plasma Cells
SEC61G	5.06e-42	0.679478	0.467	0.317	1.27e-37	B03-Plasma Cells
CITED2	1.32e-41	0.846895	0.358	0.183	3.33e-37	B03-Plasma Cells
ATF3	8.25e-39	0.865439	0.257	0.087	2.07e-34	B03-Plasma Cells
ATOX1	1.91e-38	0.862565	0.256	0.088	4.79e-34	B03-Plasma Cells
SOCS3	1.89e-37	1.10199	0.264	0.105	4.74e-33	B03-Plasma Cells
LMAN2	4.36e-36	0.785156	0.342	0.154	1.1e-31	B03-Plasma Cells
SELM	4.62e-36	0.653341	0.264	0.111	1.16e-31	B03-Plasma Cells
FAM46C	6.39e-36	0.730627	0.305	0.138	1.6e-31	B03-Plasma Cells
PDIA6	9.64e-36	0.797394	0.365	0.183	2.42e-31	B03-Plasma Cells
SLC38A2	1.09e-35	0.593441	0.378	0.217	2.75e-31	B03-Plasma Cells
CD63	3.95e-35	0.65438	0.428	0.223	9.92e-31	B03-Plasma Cells
TMEM208	1.12e-34	0.913145	0.251	0.087	2.81e-30	B03-Plasma Cells
LRPAP1	1.64e-34	0.528975	0.322	0.162	4.13e-30	B03-Plasma Cells
OS9	2.21e-34	0.608974	0.269	0.12	5.55e-30	B03-Plasma Cells
HSPA1A	2.4e-34	0.719281	0.421	0.198	6.03e-30	B03-Plasma Cells
PSAP	5.12e-34	0.589679	0.484	0.281	1.29e-29	B03-Plasma Cells
EIF5B	3.43e-33	0.581289	0.346	0.202	8.62e-29	B03-Plasma Cells
TMEM258	6.58e-33	0.649767	0.483	0.305	1.65e-28	B03-Plasma Cells
TECR	1.18e-32	0.634871	0.263	0.12	2.97e-28	B03-Plasma Cells
KDELR2	1.69e-32	0.720253	0.257	0.105	4.25e-28	B03-Plasma Cells
RPS27L	4.41e-31	0.550361	0.409	0.212	1.11e-26	B03-Plasma Cells
PRDX2	1.34e-30	0.594643	0.306	0.157	3.36e-26	B03-Plasma Cells
COPE	1.67e-30	0.508527	0.448	0.285	4.2e-26	B03-Plasma Cells
PDE4B	5.09e-30	0.572882	0.374	0.207	1.28e-25	B03-Plasma Cells
LPIN1	1.41e-29	0.854739	0.276	0.127	3.55e-25	B03-Plasma Cells
SDF4	6.94e-29	0.331095	0.289	0.163	1.74e-24	B03-Plasma Cells
VIM	8.71e-29	0.502163	0.626	0.493	2.19e-24	B03-Plasma Cells
UFM1	1.56e-28	0.486875	0.284	0.144	3.92e-24	B03-Plasma Cells
HSH2D	1.77e-28	0.603785	0.254	0.138	4.44e-24	B03-Plasma Cells
DPP7	3.98e-27	0.539795	0.372	0.217	1e-22	B03-Plasma Cells
SLC3A2	5.12e-27	0.363005	0.306	0.194	1.29e-22	B03-Plasma Cells
AKAP9	6.06e-27	0.505675	0.329	0.209	1.52e-22	B03-Plasma Cells
BST2	6.4e-27	0.46284	0.335	0.179	1.61e-22	B03-Plasma Cells
GNAS	7.18e-27	0.2913	0.464	0.338	1.8e-22	B03-Plasma Cells
AURKAIP1	7.54e-27	0.29996	0.345	0.215	1.89e-22	B03-Plasma Cells
DDIT4	2.25e-26	0.639777	0.404	0.274	5.66e-22	B03-Plasma Cells
TMED10	3.22e-26	0.421196	0.328	0.18	8.08e-22	B03-Plasma Cells
TRAM1	3.22e-26	0.545183	0.333	0.182	8.09e-22	B03-Plasma Cells
OSTC	5.28e-26	0.53104	0.27	0.144	1.33e-21	B03-Plasma Cells
MCL1	1.55e-25	0.529754	0.598	0.432	3.89e-21	B03-Plasma Cells
LMNA	2.26e-25	0.443379	0.519	0.321	5.67e-21	B03-Plasma Cells
ROMO1	5.67e-25	0.42332	0.297	0.173	1.42e-20	B03-Plasma Cells
LGALS1	1.46e-24	0.544594	0.517	0.319	3.67e-20	B03-Plasma Cells
TOR3A	1.75e-24	0.4852	0.284	0.184	4.39e-20	B03-Plasma Cells
ANXA2	8.19e-24	0.357019	0.292	0.172	2.06e-19	B03-Plasma Cells
CNPY2	3.55e-23	0.368447	0.261	0.145	8.92e-19	B03-Plasma Cells
ALKBH7	1.76e-22	0.289413	0.282	0.185	4.42e-18	B03-Plasma Cells
TXN	2.44e-22	0.420614	0.374	0.231	6.13e-18	B03-Plasma Cells
RGCC	1.06e-21	0.496963	0.366	0.204	2.67e-17	B03-Plasma Cells
POU2AF1	2.29e-21	0.331273	0.273	0.168	5.75e-17	B03-Plasma Cells
SPCS1	2.49e-21	0.455329	0.441	0.359	6.27e-17	B03-Plasma Cells
TRABD	2.91e-21	0.267684	0.267	0.19	7.32e-17	B03-Plasma Cells
MT-ND4L	3.02e-21	0.296128	0.385	0.317	7.57e-17	B03-Plasma Cells
CDKN1A	1.1e-20	0.554709	0.385	0.242	2.76e-16	B03-Plasma Cells
TMED2	1.41e-20	0.363959	0.343	0.225	3.55e-16	B03-Plasma Cells
KRTCAP2	2.05e-19	0.429783	0.33	0.206	5.16e-15	B03-Plasma Cells
PABPC4	3.95e-19	0.52586	0.295	0.182	9.93e-15	B03-Plasma Cells
HSPB1	1.69e-18	0.319016	0.386	0.227	4.25e-14	B03-Plasma Cells
SAT1	5.04e-18	0.314932	0.8	0.776	1.27e-13	B03-Plasma Cells
AL928768.3	1.54e-17	0.763047	0.312	0.19	3.86e-13	B03-Plasma Cells
MT2A	3.72e-17	0.758554	0.267	0.19	9.35e-13	B03-Plasma Cells
TMEM59	1.43e-15	0.400895	0.405	0.306	3.59e-11	B03-Plasma Cells
UBE2J1	1.33e-13	0.391881	0.325	0.21	3.35e-09	B03-Plasma Cells
NPC2	3.32e-12	0.254937	0.375	0.289	8.33e-08	B03-Plasma Cells
UQCRQ	2.21e-11	0.274339	0.359	0.267	5.55e-07	B03-Plasma Cells
SELK	1.02e-10	0.324182	0.549	0.425	2.57e-06	B03-Plasma Cells
HSPA8	3.88e-233	1.22131	0.917	0.603	9.73e-229	B04-DYNLL1+
HSP90AA1	1.73e-173	1.06639	0.923	0.659	4.36e-169	B04-DYNLL1+
UBB	1.4e-171	0.834481	0.981	0.871	3.52e-167	B04-DYNLL1+
DNAJA1	3.12e-162	1.28912	0.811	0.413	7.83e-158	B04-DYNLL1+
DYNLL1	5.69e-143	1.21094	0.75	0.385	1.43e-138	B04-DYNLL1+
FUS	2.82e-127	1.01097	0.784	0.515	7.09e-123	B04-DYNLL1+
EIF1	6.01e-126	0.443423	0.999	0.985	1.51e-121	B04-DYNLL1+
ZFAS1	6.59e-117	0.808581	0.896	0.712	1.66e-112	B04-DYNLL1+
H3F3B	4.29e-113	0.61471	0.994	0.947	1.08e-108	B04-DYNLL1+
TUBB4B	7.05e-105	1.1529	0.672	0.338	1.77e-100	B04-DYNLL1+
HSP90AB1	4.23e-104	0.831494	0.858	0.668	1.06e-99	B04-DYNLL1+
DNAJB1	1.9e-95	1.04242	0.704	0.329	4.78e-91	B04-DYNLL1+
UBE2S	3.13e-91	1.51915	0.439	0.16	7.86e-87	B04-DYNLL1+
HLA-DRA	2.22e-83	0.416386	0.997	0.941	5.58e-79	B04-DYNLL1+
UBC	1.03e-78	0.537461	0.982	0.93	2.59e-74	B04-DYNLL1+
SERTAD1	3.29e-78	1.09673	0.572	0.285	8.25e-74	B04-DYNLL1+
ATF4	1.14e-74	0.81669	0.689	0.462	2.88e-70	B04-DYNLL1+
RPS10	2.32e-71	0.370473	0.984	0.952	5.82e-67	B04-DYNLL1+
DEDD2	2.07e-70	1.32869	0.419	0.155	5.2e-66	B04-DYNLL1+
NR4A2	2.33e-67	0.818691	0.722	0.436	5.86e-63	B04-DYNLL1+
HSPA1A	2.6e-66	0.712829	0.497	0.192	6.54e-62	B04-DYNLL1+
PPP1R15A	2.85e-65	0.636938	0.893	0.724	7.16e-61	B04-DYNLL1+
BRD2	6.06e-65	0.96578	0.556	0.333	1.52e-60	B04-DYNLL1+
INTS6	6.17e-64	1.31092	0.395	0.163	1.55e-59	B04-DYNLL1+
LMNA	1.12e-63	1.05015	0.587	0.314	2.8e-59	B04-DYNLL1+
FOSB	4.97e-60	0.715368	0.797	0.592	1.25e-55	B04-DYNLL1+
NR4A1	4.65e-57	1.10424	0.464	0.209	1.17e-52	B04-DYNLL1+
JUNB	2.76e-53	0.575654	0.964	0.878	6.94e-49	B04-DYNLL1+
IER2	1.75e-52	0.680738	0.845	0.666	4.4e-48	B04-DYNLL1+
HLA-DRB1	1.81e-52	0.501569	0.962	0.866	4.55e-48	B04-DYNLL1+
H2AFZ	2.26e-52	0.774988	0.629	0.433	5.67e-48	B04-DYNLL1+
CKS2	7.96e-52	1.13176	0.401	0.175	2e-47	B04-DYNLL1+
MAP1LC3B	1.19e-51	0.797564	0.583	0.376	2.99e-47	B04-DYNLL1+
H2AFX	1.94e-51	1.3506	0.318	0.121	4.86e-47	B04-DYNLL1+
HSPH1	1.34e-48	1.03845	0.407	0.174	3.35e-44	B04-DYNLL1+
SRSF3	2.14e-44	0.655609	0.663	0.517	5.39e-40	B04-DYNLL1+
DDX3X	2.42e-44	0.728863	0.567	0.384	6.08e-40	B04-DYNLL1+
DNAJB6	3.6e-44	0.838956	0.51	0.301	9.05e-40	B04-DYNLL1+
PTMA	5.15e-44	0.271683	0.996	0.979	1.29e-39	B04-DYNLL1+
TUBA1B	5.33e-44	0.633453	0.707	0.523	1.34e-39	B04-DYNLL1+
ARIH1	8.99e-42	1.28972	0.271	0.099	2.26e-37	B04-DYNLL1+
REL	1.24e-41	0.669699	0.633	0.447	3.12e-37	B04-DYNLL1+
SFPQ	2.43e-41	0.681774	0.578	0.398	6.1e-37	B04-DYNLL1+
MRPL18	4.13e-41	1.2234	0.286	0.126	1.04e-36	B04-DYNLL1+
FTL	2.33e-40	0.35614	0.996	0.975	5.84e-36	B04-DYNLL1+
CD83	3.61e-40	0.615331	0.74	0.507	9.07e-36	B04-DYNLL1+
TPT1	3.76e-40	0.262127	0.997	0.979	9.45e-36	B04-DYNLL1+
ACTG1	2.67e-38	0.489369	0.812	0.64	6.72e-34	B04-DYNLL1+
INSIG1	3.02e-38	1.16242	0.28	0.119	7.58e-34	B04-DYNLL1+
MT-CYB	7.81e-37	0.264059	0.999	0.984	1.96e-32	B04-DYNLL1+
TOB2	2e-36	1.0188	0.303	0.145	5.02e-32	B04-DYNLL1+
WSB1	8.03e-35	0.707266	0.479	0.33	2.02e-30	B04-DYNLL1+
EIF4A3	1.66e-34	0.935242	0.38	0.212	4.17e-30	B04-DYNLL1+
EHD1	4.41e-33	0.939713	0.308	0.173	1.11e-28	B04-DYNLL1+
EGR1	5.19e-32	0.963136	0.349	0.172	1.3e-27	B04-DYNLL1+
GADD45B	2.39e-31	0.634191	0.673	0.488	6e-27	B04-DYNLL1+
HSPA1B	5.86e-31	0.737475	0.349	0.156	1.47e-26	B04-DYNLL1+
CSRNP1	8.83e-31	0.725218	0.45	0.282	2.22e-26	B04-DYNLL1+
HLA-DPA1	2.61e-30	0.318465	0.951	0.854	6.55e-26	B04-DYNLL1+
DUSP2	2.67e-29	0.650107	0.555	0.359	6.7e-25	B04-DYNLL1+
SAP18	4.21e-28	0.526329	0.558	0.457	1.06e-23	B04-DYNLL1+
EIF4A2	6.11e-28	0.444938	0.728	0.624	1.53e-23	B04-DYNLL1+
MT-ATP6	4.19e-27	0.25772	0.994	0.979	1.05e-22	B04-DYNLL1+
TCP1	8.62e-26	0.800075	0.274	0.173	2.17e-21	B04-DYNLL1+
SAT1	1.63e-25	0.336785	0.879	0.768	4.1e-21	B04-DYNLL1+
PCF11	1.69e-25	0.728815	0.336	0.213	4.24e-21	B04-DYNLL1+
CREBRF	1.5e-24	0.845239	0.275	0.144	3.78e-20	B04-DYNLL1+
KDM6B	3.92e-24	0.679062	0.389	0.225	9.84e-20	B04-DYNLL1+
NASP	5.96e-24	0.742621	0.315	0.202	1.5e-19	B04-DYNLL1+
EIF4A1	1.16e-23	0.601468	0.454	0.317	2.9e-19	B04-DYNLL1+
ODC1	2.6e-23	0.594532	0.395	0.305	6.54e-19	B04-DYNLL1+
SNHG8	9.97e-23	0.46847	0.558	0.482	2.5e-18	B04-DYNLL1+
SRSF2	1.05e-22	0.44474	0.669	0.535	2.63e-18	B04-DYNLL1+
ID3	2.7e-22	0.832247	0.346	0.204	6.79e-18	B04-DYNLL1+
ZFP36L1	1.03e-21	0.604584	0.442	0.313	2.58e-17	B04-DYNLL1+
NEU1	1.89e-21	0.811509	0.317	0.18	4.74e-17	B04-DYNLL1+
YWHAQ	2.05e-21	0.523178	0.379	0.29	5.15e-17	B04-DYNLL1+
PABPC1	3.36e-21	0.282089	0.91	0.851	8.44e-17	B04-DYNLL1+
HSPE1	4.41e-21	0.389501	0.54	0.411	1.11e-16	B04-DYNLL1+
SQSTM1	8.95e-21	0.581506	0.393	0.278	2.25e-16	B04-DYNLL1+
NAP1L1	3.11e-20	0.309458	0.787	0.69	7.81e-16	B04-DYNLL1+
OSER1	6.94e-20	0.798034	0.262	0.152	1.74e-15	B04-DYNLL1+
PNRC1	1.78e-19	0.343756	0.8	0.724	4.47e-15	B04-DYNLL1+
RNF139	3.31e-19	0.667166	0.309	0.217	8.33e-15	B04-DYNLL1+
KMT2E	5.26e-19	0.381458	0.509	0.433	1.32e-14	B04-DYNLL1+
TPI1	7.41e-19	0.432767	0.499	0.421	1.86e-14	B04-DYNLL1+
ATP6V0D1	7.42e-19	0.693256	0.272	0.165	1.86e-14	B04-DYNLL1+
CCNL1	8.8e-19	0.388748	0.667	0.565	2.21e-14	B04-DYNLL1+
TCOF1	1.02e-18	0.680618	0.321	0.233	2.57e-14	B04-DYNLL1+
ARL6IP1	1.3e-18	0.567487	0.351	0.242	3.26e-14	B04-DYNLL1+
ARID4B	1.39e-18	0.602664	0.373	0.264	3.5e-14	B04-DYNLL1+
SLC2A3	2.91e-18	0.63163	0.389	0.265	7.3e-14	B04-DYNLL1+
TRA2B	1.06e-17	0.414953	0.55	0.463	2.66e-13	B04-DYNLL1+
RBM39	1.89e-17	0.317353	0.728	0.65	4.75e-13	B04-DYNLL1+
AMD1	1.91e-17	0.551161	0.368	0.259	4.8e-13	B04-DYNLL1+
ZC3HAV1	4.48e-17	0.715451	0.29	0.189	1.12e-12	B04-DYNLL1+
RP11-138A9.1	6.2e-17	0.543633	0.349	0.235	1.56e-12	B04-DYNLL1+
CDKN1A	1.12e-16	0.543453	0.382	0.242	2.82e-12	B04-DYNLL1+
ARF4	1.19e-16	0.592143	0.286	0.207	2.98e-12	B04-DYNLL1+
NPM1	1.39e-16	0.273518	0.843	0.795	3.48e-12	B04-DYNLL1+
CREM	2.49e-16	0.499148	0.457	0.311	6.25e-12	B04-DYNLL1+
CALM1	2.64e-16	0.343144	0.666	0.594	6.64e-12	B04-DYNLL1+
EIF4G2	2.67e-16	0.373706	0.479	0.415	6.71e-12	B04-DYNLL1+
SRSF7	3.07e-16	0.372274	0.663	0.602	7.7e-12	B04-DYNLL1+
MIDN	3.69e-16	0.629178	0.314	0.207	9.27e-12	B04-DYNLL1+
CHMP1B	4.69e-16	0.434032	0.512	0.391	1.18e-11	B04-DYNLL1+
RBM25	6e-16	0.464431	0.354	0.269	1.51e-11	B04-DYNLL1+
RSRP1	9.9e-16	0.419946	0.441	0.393	2.49e-11	B04-DYNLL1+
MCL1	2.02e-15	0.418294	0.552	0.437	5.08e-11	B04-DYNLL1+
HOPX	2.24e-15	0.783258	0.263	0.147	5.62e-11	B04-DYNLL1+
VASP	2.28e-15	0.51986	0.311	0.254	5.73e-11	B04-DYNLL1+
FAM133B	2.45e-15	0.501223	0.34	0.257	6.15e-11	B04-DYNLL1+
RAB7A	3.52e-15	0.518292	0.277	0.218	8.85e-11	B04-DYNLL1+
ZFP36	5.8e-15	0.362879	0.796	0.735	1.46e-10	B04-DYNLL1+
HSPD1	1.35e-14	0.392961	0.365	0.265	3.4e-10	B04-DYNLL1+
GPR183	1.72e-14	0.397284	0.521	0.4	4.31e-10	B04-DYNLL1+
IFRD1	4.49e-14	0.416863	0.533	0.42	1.13e-09	B04-DYNLL1+
SNHG15	5.41e-14	0.585045	0.254	0.181	1.36e-09	B04-DYNLL1+
RPL22L1	7.3e-14	0.356989	0.496	0.443	1.83e-09	B04-DYNLL1+
BZW1	1.11e-13	0.499984	0.334	0.254	2.78e-09	B04-DYNLL1+
RSRC2	1.46e-13	0.417416	0.404	0.322	3.67e-09	B04-DYNLL1+
PTGES3	2.34e-13	0.35874	0.392	0.343	5.89e-09	B04-DYNLL1+
HNRNPF	2.43e-13	0.314031	0.325	0.288	6.1e-09	B04-DYNLL1+
NXT1	2.73e-13	0.513739	0.28	0.196	6.86e-09	B04-DYNLL1+
CRIP1	3.93e-13	0.287384	0.5	0.404	9.88e-09	B04-DYNLL1+
SOD2	5.06e-13	0.557334	0.302	0.217	1.27e-08	B04-DYNLL1+
CCDC12	6.65e-13	0.420468	0.357	0.289	1.67e-08	B04-DYNLL1+
GPBP1	8.05e-13	0.416555	0.413	0.344	2.02e-08	B04-DYNLL1+
HLA-DQA1	2.24e-12	0.30215	0.762	0.668	5.64e-08	B04-DYNLL1+
DDX21	2.59e-12	0.363335	0.388	0.313	6.51e-08	B04-DYNLL1+
IDS	3.09e-12	0.344933	0.534	0.436	7.77e-08	B04-DYNLL1+
ZFAND5	4.43e-12	0.410759	0.328	0.252	1.11e-07	B04-DYNLL1+
DDIT3	5.24e-12	0.641148	0.254	0.166	1.32e-07	B04-DYNLL1+
PPP2CA	5.54e-12	0.433982	0.262	0.203	1.39e-07	B04-DYNLL1+
TLE4	5.77e-12	0.509101	0.263	0.202	1.45e-07	B04-DYNLL1+
FMNL1	2.05e-11	0.327644	0.346	0.287	5.14e-07	B04-DYNLL1+
BAZ1A	5.52e-11	0.42803	0.303	0.233	1.39e-06	B04-DYNLL1+
LY9	5.86e-11	0.298892	0.317	0.23	1.47e-06	B04-DYNLL1+
EIF1B	6.41e-11	0.334026	0.388	0.329	1.61e-06	B04-DYNLL1+
UQCRH	7.48e-11	0.252288	0.713	0.633	1.88e-06	B04-DYNLL1+
NKTR	8.99e-11	0.341259	0.263	0.241	2.26e-06	B04-DYNLL1+
CD82	1.2e-10	0.41434	0.314	0.245	3.01e-06	B04-DYNLL1+
UBE2N	1.34e-10	0.324126	0.379	0.319	3.36e-06	B04-DYNLL1+
MEF2C	1.75e-10	0.32961	0.506	0.423	4.41e-06	B04-DYNLL1+
RILPL2	3.37e-10	0.414192	0.368	0.278	8.47e-06	B04-DYNLL1+
YME1L1	8.09e-10	0.488371	0.312	0.228	2.03e-05	B04-DYNLL1+
RP1-313I6.12	1.76e-09	0.320513	0.441	0.345	4.43e-05	B04-DYNLL1+
BCL2A1	2.1e-09	0.461893	0.291	0.215	5.27e-05	B04-DYNLL1+
FNIP1	3.56e-09	0.389273	0.291	0.244	8.96e-05	B04-DYNLL1+
EIF5	1.56e-08	0.304494	0.493	0.412	0.000391015	B04-DYNLL1+
ATP2B1	1.75e-08	0.34947	0.312	0.251	0.000440871	B04-DYNLL1+
FOS	2.05e-08	0.326809	0.857	0.788	0.000514649	B04-DYNLL1+
SLC25A3	2.41e-08	0.255447	0.43	0.381	0.000605178	B04-DYNLL1+
PRDX1	3.08e-08	0.266312	0.331	0.32	0.000774142	B04-DYNLL1+
WTAP	3.2e-08	0.334308	0.311	0.271	0.000803616	B04-DYNLL1+
NFKBID	3.3e-08	0.356458	0.265	0.202	0.000830004	B04-DYNLL1+
MT-ND4L	5.72e-08	0.297463	0.367	0.319	0.00143803	B04-DYNLL1+
ARID5B	6.38e-08	0.255406	0.382	0.342	0.00160178	B04-DYNLL1+
HLA-DQA2	1.1e-07	0.263274	0.627	0.546	0.0027593	B04-DYNLL1+
TAF1D	1.85e-07	0.290266	0.373	0.324	0.00465018	B04-DYNLL1+
POLR1D	2.3e-07	0.256092	0.302	0.279	0.00577143	B04-DYNLL1+
RBBP6	4.8e-07	0.359913	0.286	0.233	0.0120608	B04-DYNLL1+
BTG2	5.28e-07	0.254756	0.374	0.373	0.0132664	B04-DYNLL1+
SLC38A2	6.74e-07	0.298079	0.259	0.229	0.0169215	B04-DYNLL1+
HSPA5	8.51e-07	0.266327	0.364	0.315	0.0213809	B04-DYNLL1+
CALR	1.9e-06	0.272728	0.423	0.368	0.0477206	B04-DYNLL1+
SMIM14	1.4e-05	0.276296	0.383	0.323	0.351767	B04-DYNLL1+
MARCKSL1	3.13e-05	0.297399	0.336	0.296	0.786713	B04-DYNLL1+
PHACTR1	0.0018947	0.251411	0.318	0.277	1	B04-DYNLL1+
TXNIP	2.37151510003798e-321	1.49058	0.985	0.563	5.95748308280542e-317	B05-TXNIP+
IGHD	4.4e-280	1.75622	0.885	0.185	1.11e-275	B05-TXNIP+
TCL1A	3.05e-270	1.97167	0.771	0.107	7.66e-266	B05-TXNIP+
IL4R	4.24e-186	2.14039	0.6	0.096	1.07e-181	B05-TXNIP+
RPL13	4.92e-175	0.285646	1	0.997	1.24e-170	B05-TXNIP+
RPL18A	2.48e-160	0.387457	1	0.988	6.22e-156	B05-TXNIP+
CD74	9.98e-157	0.312096	1	0.979	2.51e-152	B05-TXNIP+
SESN1	1.65e-152	2.4524	0.442	0.05	4.14e-148	B05-TXNIP+
FCER2	1.96e-149	1.58679	0.656	0.165	4.93e-145	B05-TXNIP+
RPS3A	7.44e-149	0.25098	1	0.977	1.87e-144	B05-TXNIP+
CD37	3.28e-146	0.76744	0.987	0.804	8.24e-142	B05-TXNIP+
CD79B	1.08e-141	1.00255	0.899	0.526	2.7e-137	B05-TXNIP+
RPS26	2.44e-134	0.777911	0.949	0.727	6.13e-130	B05-TXNIP+
YBX3	3.53e-130	1.20941	0.681	0.203	8.86e-126	B05-TXNIP+
HVCN1	1.56e-125	1.589	0.58	0.16	3.92e-121	B05-TXNIP+
PLPP5	1.23e-108	1.5734	0.511	0.149	3.08e-104	B05-TXNIP+
LTB	4.11e-106	0.747033	0.939	0.627	1.03e-101	B05-TXNIP+
RPL15	6.39e-105	0.265214	1	0.975	1.6e-100	B05-TXNIP+
RPS17	1.84e-104	0.296954	1	0.975	4.61e-100	B05-TXNIP+
RPS5	1.44e-103	0.319279	0.998	0.971	3.63e-99	B05-TXNIP+
RPL18	1.74e-103	0.262089	1	0.978	4.36e-99	B05-TXNIP+
RPS19	6.65e-95	0.324885	1	0.996	1.67e-90	B05-TXNIP+
FAM26F	3.36e-92	1.44883	0.516	0.156	8.45e-88	B05-TXNIP+
RPS13	4.7e-91	0.266668	0.998	0.965	1.18e-86	B05-TXNIP+
LIMD2	1.26e-87	0.891819	0.786	0.434	3.17e-83	B05-TXNIP+
SELL	7.57e-86	1.12062	0.639	0.268	1.9e-81	B05-TXNIP+
BIRC3	2.61e-82	0.894547	0.779	0.443	6.57e-78	B05-TXNIP+
RP11-160E2.6	3.96e-81	1.48597	0.482	0.153	9.96e-77	B05-TXNIP+
RNASE6	5.48e-78	1.36487	0.467	0.142	1.38e-73	B05-TXNIP+
CH17-373J23.1	9.43e-78	1.65285	0.415	0.109	2.37e-73	B05-TXNIP+
CD52	6.99e-76	0.401835	0.985	0.858	1.76e-71	B05-TXNIP+
RPL29	6.93e-70	0.266942	1	0.974	1.74e-65	B05-TXNIP+
CXCR4	2.06e-69	0.407456	0.985	0.855	5.18e-65	B05-TXNIP+
C1orf162	4.88e-69	1.38398	0.398	0.107	1.23e-64	B05-TXNIP+
APLP2	2.64e-68	1.52422	0.339	0.085	6.64e-64	B05-TXNIP+
RPSA	1.32e-66	0.280622	1	0.951	3.32e-62	B05-TXNIP+
CLEC2D	8.18e-66	1.12381	0.494	0.193	2.05e-61	B05-TXNIP+
LINC00926	1.31e-65	1.02454	0.572	0.249	3.29e-61	B05-TXNIP+
BTLA	7.61e-65	1.72858	0.258	0.049	1.91e-60	B05-TXNIP+
GNB2L1	8.22e-64	0.334216	1	0.955	2.06e-59	B05-TXNIP+
LINC00936	1.31e-63	1.13235	0.496	0.211	3.29e-59	B05-TXNIP+
BTG1	7.73e-62	0.309507	0.998	0.932	1.94e-57	B05-TXNIP+
C12orf57	4.6e-60	1.02081	0.474	0.307	1.15e-55	B05-TXNIP+
CD22	3.74e-59	1.09994	0.486	0.198	9.41e-55	B05-TXNIP+
FCMR	1.27e-58	1.01549	0.528	0.227	3.19e-54	B05-TXNIP+
STX7	1.74e-56	1.24795	0.359	0.12	4.36e-52	B05-TXNIP+
TRAF3IP3	1.23e-52	1.13028	0.403	0.163	3.09e-48	B05-TXNIP+
NCF1	2.66e-51	0.919592	0.54	0.273	6.69e-47	B05-TXNIP+
LAPTM5	3.04e-51	0.318945	0.98	0.847	7.64e-47	B05-TXNIP+
FAM129C	3.19e-51	1.36766	0.319	0.087	8.02e-47	B05-TXNIP+
PIK3IP1	3.66e-51	0.922059	0.518	0.234	9.19e-47	B05-TXNIP+
RNU12	6.11e-50	1.60605	0.287	0.074	1.54e-45	B05-TXNIP+
ILF3-AS1	2.23e-49	1.038	0.438	0.178	5.59e-45	B05-TXNIP+
TMEM107	5.99e-49	1.42367	0.324	0.104	1.5e-44	B05-TXNIP+
CDCA7L	9.34e-49	1.43095	0.287	0.081	2.35e-44	B05-TXNIP+
GABPB1-AS1	1.31e-48	1.12703	0.405	0.158	3.28e-44	B05-TXNIP+
COQ7	2.22e-47	1.30915	0.336	0.111	5.59e-43	B05-TXNIP+
CYB561A3	1.9e-45	1.05511	0.379	0.159	4.78e-41	B05-TXNIP+
SEC62	2.19e-45	0.776575	0.589	0.343	5.5e-41	B05-TXNIP+
FOXP1	1.46e-44	0.898594	0.503	0.234	3.66e-40	B05-TXNIP+
TSPAN13	1.15e-43	1.22635	0.329	0.114	2.89e-39	B05-TXNIP+
DUSP1	2.52e-42	0.356688	0.939	0.804	6.33e-38	B05-TXNIP+
2019-03-01	2.71e-42	0.954742	0.437	0.183	6.82e-38	B05-TXNIP+
ATP6V1G1	4.07e-42	0.622425	0.664	0.42	1.02e-37	B05-TXNIP+
FOS	5.3e-42	0.473779	0.912	0.785	1.33e-37	B05-TXNIP+
PLAC8	2.74e-40	0.843222	0.499	0.242	6.88e-36	B05-TXNIP+
CD72	3.83e-40	1.21146	0.283	0.088	9.61e-36	B05-TXNIP+
LSM10	7.1e-40	0.905166	0.346	0.165	1.78e-35	B05-TXNIP+
ARPC3	7.94e-40	0.518288	0.816	0.606	1.99e-35	B05-TXNIP+
EAF2	7.46e-39	1.03283	0.317	0.138	1.87e-34	B05-TXNIP+
ITM2B	1.24e-38	0.638227	0.639	0.397	3.11e-34	B05-TXNIP+
EVL	1.47e-38	0.7961	0.518	0.3	3.69e-34	B05-TXNIP+
HLA-DMB	1.83e-37	0.692503	0.616	0.378	4.6e-33	B05-TXNIP+
PLEKHF2	4.14e-37	1.06546	0.295	0.118	1.04e-32	B05-TXNIP+
GLO1	8.89e-36	0.891468	0.312	0.146	2.23e-31	B05-TXNIP+
ARHGDIB	1.12e-35	0.400701	0.877	0.676	2.82e-31	B05-TXNIP+
SNX2	2.06e-35	0.746799	0.474	0.254	5.17e-31	B05-TXNIP+
FCRL1	4.04e-35	1.13783	0.315	0.125	1.02e-30	B05-TXNIP+
QRSL1	1.12e-34	1.15025	0.268	0.099	2.82e-30	B05-TXNIP+
P2RX5	2.03e-34	0.927453	0.393	0.193	5.09e-30	B05-TXNIP+
DCK	4.33e-34	1.0026	0.312	0.126	1.09e-29	B05-TXNIP+
EIF1AY	5.09e-34	0.916093	0.396	0.188	1.28e-29	B05-TXNIP+
LTA4H	5.88e-34	1.00521	0.312	0.141	1.48e-29	B05-TXNIP+
RPS4Y1	5.98e-34	0.457079	0.799	0.556	1.5e-29	B05-TXNIP+
CD79A	1.32e-33	0.294757	0.938	0.791	3.32e-29	B05-TXNIP+
TSTD1	2.28e-33	0.772234	0.462	0.263	5.74e-29	B05-TXNIP+
2019-09-15	8.21e-33	0.664541	0.514	0.324	2.06e-28	B05-TXNIP+
IRF8	8.28e-33	0.578813	0.578	0.334	2.08e-28	B05-TXNIP+
ANAPC16	1.06e-32	0.510957	0.708	0.505	2.66e-28	B05-TXNIP+
MS4A1	2e-32	0.459616	0.809	0.592	5.03e-28	B05-TXNIP+
VAMP2	2.7e-32	0.470787	0.641	0.434	6.78e-28	B05-TXNIP+
S1PR4	8.56e-32	0.936627	0.295	0.138	2.15e-27	B05-TXNIP+
CD40	2e-31	0.857427	0.342	0.171	5.01e-27	B05-TXNIP+
BLOC1S2	4.31e-31	0.854904	0.361	0.191	1.08e-26	B05-TXNIP+
PSMB8-AS1	8.67e-31	0.841885	0.334	0.167	2.18e-26	B05-TXNIP+
GLTSCR2	1.14e-30	0.350069	0.927	0.822	2.87e-26	B05-TXNIP+
HLA-DOB	1.82e-30	0.875078	0.366	0.184	4.57e-26	B05-TXNIP+
ANXA6	2.7e-30	0.740028	0.383	0.221	6.77e-26	B05-TXNIP+
STK17A	2.9e-30	0.630884	0.558	0.361	7.27e-26	B05-TXNIP+
HINT1	3.27e-30	0.416342	0.841	0.682	8.2e-26	B05-TXNIP+
NBEAL1	8.36e-30	0.478766	0.712	0.535	2.1e-25	B05-TXNIP+
GABPB1	1.62e-29	0.695555	0.42	0.244	4.07e-25	B05-TXNIP+
TNFAIP8	2.53e-28	0.804901	0.381	0.198	6.34e-24	B05-TXNIP+
GMFG	4.55e-28	0.631116	0.535	0.35	1.14e-23	B05-TXNIP+
RP11-796E2.4	8.64e-28	1.16224	0.251	0.093	2.17e-23	B05-TXNIP+
KLF2	2.95e-27	0.383015	0.526	0.337	7.41e-23	B05-TXNIP+
PNISR	5.4e-27	0.485084	0.673	0.471	1.36e-22	B05-TXNIP+
SRSF5	5.75e-27	0.374459	0.836	0.67	1.44e-22	B05-TXNIP+
H1FX	6.06e-27	1.04612	0.293	0.13	1.52e-22	B05-TXNIP+
APEX1	7.3e-27	0.736503	0.295	0.165	1.84e-22	B05-TXNIP+
UCP2	2.16e-26	0.658289	0.457	0.266	5.42e-22	B05-TXNIP+
CAP1	3.04e-26	0.679254	0.417	0.253	7.64e-22	B05-TXNIP+
TMEM123	5.15e-26	0.514919	0.445	0.267	1.29e-21	B05-TXNIP+
MEF2C	5.66e-26	0.569322	0.614	0.414	1.42e-21	B05-TXNIP+
HDAC1	6.79e-26	0.836323	0.261	0.12	1.71e-21	B05-TXNIP+
LAMTOR1	1.66e-25	0.520524	0.324	0.219	4.18e-21	B05-TXNIP+
ZCCHC7	1.68e-25	0.870793	0.27	0.124	4.23e-21	B05-TXNIP+
MPHOSPH8	4.14e-25	0.598143	0.373	0.211	1.04e-20	B05-TXNIP+
RCSD1	9.43e-25	0.725288	0.395	0.224	2.37e-20	B05-TXNIP+
AP2M1	9.1e-24	0.586126	0.278	0.186	2.29e-19	B05-TXNIP+
CCNI	1.41e-23	0.367476	0.811	0.653	3.54e-19	B05-TXNIP+
ACP1	1.55e-23	0.557932	0.261	0.171	3.9e-19	B05-TXNIP+
TBC1D10C	1.82e-23	0.663092	0.366	0.212	4.58e-19	B05-TXNIP+
SH3BP5	2.89e-23	0.835502	0.265	0.136	7.26e-19	B05-TXNIP+
RASGRP2	7.7e-23	0.725415	0.369	0.205	1.94e-18	B05-TXNIP+
PDCD6	8.94e-23	0.509178	0.266	0.172	2.25e-18	B05-TXNIP+
MDM4	9.24e-23	0.824455	0.337	0.173	2.32e-18	B05-TXNIP+
MTPN	1.2e-22	0.820698	0.302	0.159	3.01e-18	B05-TXNIP+
FCRLA	1.23e-22	0.709553	0.314	0.164	3.09e-18	B05-TXNIP+
HMGN2	1.25e-22	0.448063	0.607	0.436	3.15e-18	B05-TXNIP+
WHSC1L1	1.64e-22	0.430878	0.379	0.255	4.11e-18	B05-TXNIP+
AES	1.92e-22	0.610228	0.447	0.283	4.83e-18	B05-TXNIP+
LBH	2.82e-22	0.633948	0.327	0.187	7.09e-18	B05-TXNIP+
DDX5	5.51e-22	0.272808	0.926	0.817	1.38e-17	B05-TXNIP+
SSBP1	1.21e-21	0.626472	0.287	0.176	3.05e-17	B05-TXNIP+
CCR7	1.61e-21	0.646648	0.381	0.202	4.04e-17	B05-TXNIP+
POLD4	1.86e-21	0.677724	0.273	0.156	4.68e-17	B05-TXNIP+
ADD3	4.81e-21	0.832797	0.253	0.123	1.21e-16	B05-TXNIP+
DBNL	7.6e-21	0.720815	0.273	0.165	1.91e-16	B05-TXNIP+
POLR2J3	1.13e-20	0.709757	0.337	0.192	2.83e-16	B05-TXNIP+
TMBIM4	1.87e-20	0.532105	0.266	0.186	4.69e-16	B05-TXNIP+
SLC38A1	1.92e-20	0.598337	0.273	0.16	4.82e-16	B05-TXNIP+
THRAP3	3.57e-20	0.745619	0.268	0.154	8.96e-16	B05-TXNIP+
CORO1A	6.54e-20	0.355766	0.737	0.574	1.64e-15	B05-TXNIP+
CHMP4A	6.62e-20	0.617827	0.341	0.215	1.66e-15	B05-TXNIP+
NT5C3A	9.54e-20	0.577829	0.265	0.167	2.4e-15	B05-TXNIP+
FAM65B	1.11e-19	0.638063	0.393	0.228	2.8e-15	B05-TXNIP+
EIF2S3	2.53e-19	0.492683	0.445	0.297	6.35e-15	B05-TXNIP+
SP100	5.31e-19	0.531711	0.425	0.279	1.33e-14	B05-TXNIP+
SWAP70	7.13e-19	0.632607	0.324	0.183	1.79e-14	B05-TXNIP+
HCLS1	7.21e-19	0.487326	0.331	0.223	1.81e-14	B05-TXNIP+
NUCKS1	7.97e-19	0.664011	0.295	0.178	2e-14	B05-TXNIP+
FIS1	9.11e-19	0.538433	0.283	0.192	2.29e-14	B05-TXNIP+
CCND3	1.13e-18	0.439301	0.371	0.243	2.85e-14	B05-TXNIP+
TSPO	2.2e-18	0.544454	0.325	0.21	5.52e-14	B05-TXNIP+
EBLN3	2.54e-18	0.714072	0.255	0.139	6.38e-14	B05-TXNIP+
BRK1	3.26e-18	0.520705	0.408	0.281	8.18e-14	B05-TXNIP+
UBE2D2	6.05e-18	0.415543	0.504	0.373	1.52e-13	B05-TXNIP+
LUC7L3	6.11e-18	0.621329	0.27	0.168	1.54e-13	B05-TXNIP+
PPM1K	7.8e-18	0.498296	0.302	0.187	1.96e-13	B05-TXNIP+
SRP9	9.58e-18	0.604943	0.258	0.177	2.41e-13	B05-TXNIP+
VPS28	1e-17	0.320106	0.29	0.239	2.52e-13	B05-TXNIP+
PTPN6	1.18e-17	0.650287	0.282	0.167	2.97e-13	B05-TXNIP+
IL16	1.41e-17	0.580684	0.265	0.158	3.53e-13	B05-TXNIP+
APRT	1.61e-17	0.391901	0.501	0.384	4.05e-13	B05-TXNIP+
TPD52	1.99e-17	0.542172	0.314	0.213	5.01e-13	B05-TXNIP+
BLOC1S1	2.89e-17	0.465665	0.322	0.231	7.25e-13	B05-TXNIP+
GABARAPL2	3.88e-17	0.289748	0.304	0.234	9.74e-13	B05-TXNIP+
ARGLU1	4.98e-17	0.479098	0.486	0.346	1.25e-12	B05-TXNIP+
POU2F2	1.01e-16	0.528379	0.4	0.26	2.55e-12	B05-TXNIP+
ISCU	1.48e-16	0.386282	0.449	0.329	3.72e-12	B05-TXNIP+
ERP29	1.6e-16	0.413336	0.589	0.443	4.03e-12	B05-TXNIP+
SNX3	1.86e-16	0.388431	0.634	0.488	4.66e-12	B05-TXNIP+
XRCC6	2.13e-16	0.375637	0.288	0.217	5.35e-12	B05-TXNIP+
EID1	2.27e-16	0.515781	0.337	0.245	5.7e-12	B05-TXNIP+
STAG3	2.5e-16	0.778569	0.251	0.117	6.27e-12	B05-TXNIP+
MYL12A	3.47e-16	0.289243	0.661	0.512	8.71e-12	B05-TXNIP+
ERH	3.72e-16	0.406386	0.298	0.227	9.35e-12	B05-TXNIP+
TAGAP	4.5e-16	0.474254	0.317	0.208	1.13e-11	B05-TXNIP+
PSMA4	7.05e-16	0.346883	0.266	0.206	1.77e-11	B05-TXNIP+
CD164	9.38e-16	0.253222	0.285	0.236	2.36e-11	B05-TXNIP+
SNHG7	9.68e-16	0.422592	0.521	0.383	2.43e-11	B05-TXNIP+
PSMB8	1.27e-15	0.392596	0.388	0.288	3.2e-11	B05-TXNIP+
VAMP8	3.19e-15	0.36473	0.31	0.242	8.01e-11	B05-TXNIP+
C11orf31	3.76e-15	0.466117	0.432	0.314	9.44e-11	B05-TXNIP+
RAC2	3.8e-15	0.356076	0.572	0.423	9.54e-11	B05-TXNIP+
PPDPF	4.03e-15	0.32651	0.479	0.381	1.01e-10	B05-TXNIP+
SNRPE	4.4e-15	0.368532	0.28	0.215	1.11e-10	B05-TXNIP+
NDUFB9	5.19e-15	0.416954	0.317	0.237	1.3e-10	B05-TXNIP+
RAB5C	6.15e-15	0.319864	0.251	0.199	1.54e-10	B05-TXNIP+
YME1L1	9.59e-15	0.44587	0.337	0.227	2.41e-10	B05-TXNIP+
FKBP1A	1e-14	0.353894	0.315	0.242	2.52e-10	B05-TXNIP+
CTSS	1.24e-14	0.372367	0.514	0.401	3.12e-10	B05-TXNIP+
HNRNPK	1.48e-14	0.303636	0.663	0.523	3.73e-10	B05-TXNIP+
IL2RG	1.59e-14	0.413506	0.427	0.315	3.99e-10	B05-TXNIP+
TRAPPC1	2.41e-14	0.368315	0.304	0.241	6.06e-10	B05-TXNIP+
GPSM3	2.65e-14	0.348238	0.653	0.515	6.65e-10	B05-TXNIP+
PTPRC	2.97e-14	0.412789	0.452	0.335	7.45e-10	B05-TXNIP+
C1QBP	4.13e-14	0.428558	0.288	0.214	1.04e-09	B05-TXNIP+
SNRPB2	4.45e-14	0.30615	0.265	0.21	1.12e-09	B05-TXNIP+
ELOVL5	4.84e-14	0.326665	0.278	0.209	1.22e-09	B05-TXNIP+
TNFRSF14	5.54e-14	0.265714	0.255	0.219	1.39e-09	B05-TXNIP+
ACTR3	6.54e-14	0.306435	0.351	0.272	1.64e-09	B05-TXNIP+
ORAI2	6.66e-14	0.404302	0.329	0.25	1.67e-09	B05-TXNIP+
COX7A2L	7.06e-14	0.369626	0.359	0.278	1.77e-09	B05-TXNIP+
LAMTOR5	9.01e-14	0.360726	0.352	0.273	2.26e-09	B05-TXNIP+
PARP1	9.36e-14	0.563567	0.258	0.181	2.35e-09	B05-TXNIP+
IFI16	1.07e-13	0.335923	0.341	0.249	2.68e-09	B05-TXNIP+
BAX	1.09e-13	0.517739	0.349	0.245	2.74e-09	B05-TXNIP+
SSU72	1.24e-13	0.280165	0.336	0.274	3.12e-09	B05-TXNIP+
EPB41L4A-AS1	1.26e-13	0.302227	0.282	0.21	3.15e-09	B05-TXNIP+
HLA-DMA	1.58e-13	0.318327	0.72	0.578	3.96e-09	B05-TXNIP+
CXXC5	1.77e-13	0.402284	0.283	0.211	4.45e-09	B05-TXNIP+
ENSA	1.84e-13	0.298736	0.359	0.289	4.63e-09	B05-TXNIP+
MRPS21	3.53e-13	0.317221	0.285	0.224	8.87e-09	B05-TXNIP+
SBDS	3.6e-13	0.25872	0.536	0.427	9.05e-09	B05-TXNIP+
C11orf58	4.69e-13	0.337001	0.391	0.317	1.18e-08	B05-TXNIP+
USF2	5.2e-13	0.429763	0.251	0.188	1.31e-08	B05-TXNIP+
GGNBP2	8.08e-13	0.40331	0.309	0.212	2.03e-08	B05-TXNIP+
PARK7	1.68e-12	0.367998	0.418	0.325	4.23e-08	B05-TXNIP+
2019-09-07	2.21e-12	0.285667	0.489	0.388	5.54e-08	B05-TXNIP+
DDX18	3.43e-12	0.30547	0.27	0.203	8.63e-08	B05-TXNIP+
UQCR10	3.71e-12	0.33057	0.327	0.264	9.33e-08	B05-TXNIP+
RBM23	4.06e-12	0.404912	0.268	0.198	1.02e-07	B05-TXNIP+
CD19	4.11e-12	0.34023	0.292	0.214	1.03e-07	B05-TXNIP+
EIF3D	4.41e-12	0.351481	0.484	0.376	1.11e-07	B05-TXNIP+
LAT2	4.85e-12	0.458464	0.251	0.183	1.22e-07	B05-TXNIP+
GDI2	7.03e-12	0.370358	0.406	0.313	1.77e-07	B05-TXNIP+
SH3BGRL	7.19e-12	0.332372	0.422	0.334	1.81e-07	B05-TXNIP+
PEBP1	1.1e-11	0.262336	0.337	0.287	2.76e-07	B05-TXNIP+
N4BP2L2	2.06e-11	0.36209	0.415	0.322	5.18e-07	B05-TXNIP+
TNFRSF13C	2.61e-11	0.340833	0.46	0.348	6.56e-07	B05-TXNIP+
PDCD4	3.03e-11	0.463261	0.288	0.206	7.6e-07	B05-TXNIP+
UBXN1	3.15e-11	0.263583	0.533	0.442	7.91e-07	B05-TXNIP+
PSMB1	4.89e-11	0.266229	0.352	0.306	1.23e-06	B05-TXNIP+
YPEL3	4.97e-11	0.375376	0.292	0.226	1.25e-06	B05-TXNIP+
HMHA1	8.49e-11	0.428598	0.302	0.224	2.13e-06	B05-TXNIP+
PRKCB	1.06e-10	0.512064	0.319	0.225	2.67e-06	B05-TXNIP+
SEC11A	1.13e-10	0.299998	0.256	0.216	2.85e-06	B05-TXNIP+
VPREB3	1.49e-10	0.288628	0.43	0.314	3.74e-06	B05-TXNIP+
HMGB1	2.07e-10	0.260521	0.774	0.672	5.19e-06	B05-TXNIP+
EIF3M	2.47e-10	0.338139	0.334	0.276	6.21e-06	B05-TXNIP+
ICAM3	5.5e-10	0.306085	0.41	0.332	1.38e-05	B05-TXNIP+
PPP1CC	9.48e-10	0.32303	0.272	0.223	2.38e-05	B05-TXNIP+
WASF2	9.99e-10	0.327002	0.256	0.2	2.51e-05	B05-TXNIP+
CD24	1.22e-09	0.440086	0.293	0.196	3.07e-05	B05-TXNIP+
C4orf3	1.29e-09	0.25394	0.376	0.323	3.23e-05	B05-TXNIP+
PNN	1.45e-09	0.346013	0.315	0.241	3.65e-05	B05-TXNIP+
GTF3A	1.56e-09	0.271884	0.447	0.38	3.91e-05	B05-TXNIP+
LYN	3.34e-09	0.365086	0.273	0.195	8.39e-05	B05-TXNIP+
NEDD8	5.23e-09	0.251708	0.374	0.321	0.000131456	B05-TXNIP+
KIAA0125	3.36e-08	0.326729	0.258	0.179	0.000843141	B05-TXNIP+
LINC00493	5.11e-08	0.272527	0.26	0.229	0.00128483	B05-TXNIP+
PKIG	1.57e-07	0.308269	0.275	0.211	0.00393535	B05-TXNIP+
RPS27L	4.06e-07	0.305773	0.28	0.226	0.010201	B05-TXNIP+
LY86	5.53e-07	0.274144	0.428	0.345	0.0138978	B05-TXNIP+
2019-09-09	6.3e-07	0.253204	0.332	0.285	0.0158162	B05-TXNIP+
SRSF10	7.11e-07	0.256753	0.268	0.217	0.0178626	B05-TXNIP+
SYPL1	6.94e-05	0.320566	0.277	0.213	1	B05-TXNIP+
CHPT1	0.000370881	0.267731	0.275	0.22	1	B05-TXNIP+
YBX3	1.12e-169	1.85153	0.687	0.207	2.82e-165	B06-YBX3+
RPL18A	6.71e-114	0.363002	0.996	0.989	1.69e-109	B06-YBX3+
RPL21	7.57e-94	0.269167	1	0.993	1.9e-89	B06-YBX3+
BTG1	1.5e-92	0.599762	0.989	0.933	3.77e-88	B06-YBX3+
CXCR4	9.71e-77	0.65471	0.966	0.858	2.44e-72	B06-YBX3+
LSM7	1.08e-76	0.903818	0.621	0.47	2.71e-72	B06-YBX3+
IGHD	1.82e-76	0.7602	0.581	0.214	4.57e-72	B06-YBX3+
RPL15	8.84e-62	0.275729	0.998	0.975	2.22e-57	B06-YBX3+
ZNF331	1.96e-60	0.994658	0.577	0.316	4.93e-56	B06-YBX3+
TMEM123	6.27e-59	1.01626	0.434	0.269	1.58e-54	B06-YBX3+
RPS19	2.95e-58	0.29396	1	0.996	7.41e-54	B06-YBX3+
RPS17	1.68e-50	0.294638	0.996	0.975	4.22e-46	B06-YBX3+
LAPTM5	1.29e-48	0.456342	0.949	0.851	3.24e-44	B06-YBX3+
RPS26	1.32e-47	0.565421	0.821	0.738	3.32e-43	B06-YBX3+
PIK3IP1	1.6e-47	1.00102	0.44	0.243	4.02e-43	B06-YBX3+
RPS5	3.12e-46	0.258887	1	0.971	7.85e-42	B06-YBX3+
APOE	4.29e-45	1.19365	0.372	0.151	1.08e-40	B06-YBX3+
ZFP36L2	4.48e-40	0.552648	0.834	0.723	1.13e-35	B06-YBX3+
SARAF	2.11e-37	0.551269	0.702	0.578	5.31e-33	B06-YBX3+
RPS9	4e-36	0.25646	0.998	0.979	1.01e-31	B06-YBX3+
YPEL5	2.72e-33	0.505218	0.791	0.657	6.84e-29	B06-YBX3+
WHSC1L1	2.91e-32	0.573797	0.328	0.26	7.31e-28	B06-YBX3+
SNHG7	5.7e-32	0.581972	0.485	0.387	1.43e-27	B06-YBX3+
CD79A	2.14e-31	0.421128	0.894	0.795	5.37e-27	B06-YBX3+
BIRC3	3.32e-31	0.623733	0.568	0.462	8.33e-27	B06-YBX3+
CD83	5.9e-30	0.568959	0.677	0.517	1.48e-25	B06-YBX3+
TSC22D3	1.54e-29	0.317468	0.947	0.889	3.88e-25	B06-YBX3+
DBI	2.14e-29	0.587774	0.37	0.334	5.38e-25	B06-YBX3+
VPS37B	2.59e-29	0.977372	0.294	0.16	6.5e-25	B06-YBX3+
ELF1	7.65e-29	0.583184	0.511	0.384	1.92e-24	B06-YBX3+
SMCHD1	6.61e-28	0.622601	0.351	0.274	1.66e-23	B06-YBX3+
GYPC	1.91e-27	0.471366	0.338	0.326	4.8e-23	B06-YBX3+
TAF1D	2.87e-27	0.507627	0.379	0.325	7.2e-23	B06-YBX3+
LAMTOR5	1.29e-26	0.439886	0.298	0.278	3.23e-22	B06-YBX3+
CD55	1.94e-26	0.579426	0.485	0.377	4.87e-22	B06-YBX3+
2019-09-07	1.21e-25	0.44531	0.434	0.393	3.05e-21	B06-YBX3+
CCNL1	2.29e-25	0.324018	0.562	0.575	5.76e-21	B06-YBX3+
RNASET2	3.19e-25	0.312156	0.525	0.531	8.02e-21	B06-YBX3+
CCND3	5.31e-25	0.715052	0.357	0.245	1.33e-20	B06-YBX3+
SMAP2	9.53e-25	0.527141	0.453	0.366	2.39e-20	B06-YBX3+
HNRNPK	9.95e-25	0.377427	0.566	0.531	2.5e-20	B06-YBX3+
IDI1	2.86e-24	0.634512	0.377	0.279	7.2e-20	B06-YBX3+
CHMP1B	6.11e-24	0.57752	0.481	0.396	1.54e-19	B06-YBX3+
SRRM1	8.4e-24	0.415188	0.392	0.356	2.11e-19	B06-YBX3+
SON	1.12e-23	0.312367	0.521	0.521	2.82e-19	B06-YBX3+
NBEAL1	1.92e-23	0.335961	0.566	0.547	4.82e-19	B06-YBX3+
PHACTR1	2.2e-23	0.729571	0.415	0.27	5.53e-19	B06-YBX3+
CYTIP	3.17e-23	0.474104	0.377	0.329	7.97e-19	B06-YBX3+
RHOH	3.18e-23	0.543381	0.358	0.302	8e-19	B06-YBX3+
SIAH2	5.07e-23	0.622876	0.272	0.195	1.27e-18	B06-YBX3+
RBM39	8.33e-23	0.281141	0.63	0.659	2.09e-18	B06-YBX3+
SYF2	1.15e-22	0.29617	0.362	0.363	2.9e-18	B06-YBX3+
CD47	1.37e-22	0.467882	0.313	0.279	3.43e-18	B06-YBX3+
ALG13	5.38e-22	0.713998	0.275	0.185	1.35e-17	B06-YBX3+
CLK1	8.28e-22	0.415559	0.413	0.374	2.08e-17	B06-YBX3+
FOXP1	2.1e-21	0.672869	0.345	0.249	5.26e-17	B06-YBX3+
NCL	2.29e-21	0.300438	0.419	0.429	5.76e-17	B06-YBX3+
TMEM243	2.96e-21	0.418473	0.375	0.351	7.43e-17	B06-YBX3+
ZFAND5	5.7e-21	0.589686	0.338	0.253	1.43e-16	B06-YBX3+
HNRNPA0	6.46e-21	0.273953	0.562	0.572	1.62e-16	B06-YBX3+
SP100	2.79e-20	0.41672	0.308	0.289	7.01e-16	B06-YBX3+
SRSF5	4.28e-20	0.278289	0.696	0.682	1.07e-15	B06-YBX3+
PAIP2	4.3e-20	0.30129	0.285	0.297	1.08e-15	B06-YBX3+
SEC62	6.27e-20	0.312016	0.351	0.363	1.57e-15	B06-YBX3+
SNX2	9.07e-20	0.412142	0.292	0.27	2.28e-15	B06-YBX3+
MAP3K8	9.49e-20	0.594271	0.315	0.247	2.39e-15	B06-YBX3+
CMTM6	2.1e-19	0.354444	0.364	0.325	5.27e-15	B06-YBX3+
SRSF3	3.47e-19	0.278576	0.564	0.527	8.72e-15	B06-YBX3+
ARRDC2	4.29e-19	0.653983	0.289	0.207	1.08e-14	B06-YBX3+
ARL4A	4.43e-19	0.517619	0.415	0.324	1.11e-14	B06-YBX3+
ARGLU1	4.5e-19	0.293389	0.343	0.358	1.13e-14	B06-YBX3+
HMGB1	7.52e-19	0.318229	0.702	0.678	1.89e-14	B06-YBX3+
ISG20	7.9e-19	0.41509	0.574	0.499	1.98e-14	B06-YBX3+
IQGAP1	9.6e-19	0.313122	0.296	0.306	2.41e-14	B06-YBX3+
ANKRD44	1.51e-18	0.506967	0.272	0.241	3.8e-14	B06-YBX3+
TUBA1A	3.01e-18	0.344383	0.5	0.458	7.57e-14	B06-YBX3+
RNMT	3.69e-18	0.618048	0.257	0.195	9.26e-14	B06-YBX3+
CALR	4.98e-18	0.282561	0.351	0.375	1.25e-13	B06-YBX3+
AREG	1.91e-17	0.765016	0.292	0.183	4.81e-13	B06-YBX3+
GNG7	3.1e-17	0.311928	0.251	0.263	7.78e-13	B06-YBX3+
IFT57	3.12e-17	0.460724	0.275	0.237	7.83e-13	B06-YBX3+
EIF1B	3.14e-17	0.362153	0.355	0.333	7.9e-13	B06-YBX3+
CHPT1	4.64e-17	0.475139	0.27	0.221	1.16e-12	B06-YBX3+
SNHG8	5.93e-17	0.285961	0.498	0.488	1.49e-12	B06-YBX3+
CLEC2D	7.5e-17	0.541755	0.258	0.213	1.88e-12	B06-YBX3+
IRF8	1.73e-16	0.473403	0.445	0.347	4.34e-12	B06-YBX3+
LAPTM4A	1.78e-16	0.446289	0.275	0.239	4.47e-12	B06-YBX3+
TRA2B	2.6e-16	0.354085	0.526	0.466	6.53e-12	B06-YBX3+
ARL6IP1	3.12e-16	0.266625	0.251	0.252	7.84e-12	B06-YBX3+
FCMR	4.46e-16	0.443002	0.298	0.247	1.12e-11	B06-YBX3+
TNRC6B	5.59e-16	0.260409	0.253	0.274	1.4e-11	B06-YBX3+
ITM2B	5.84e-16	0.270219	0.402	0.417	1.47e-11	B06-YBX3+
RCSD1	7.12e-16	0.457284	0.257	0.236	1.79e-11	B06-YBX3+
RNASE6	7.43e-16	0.672046	0.251	0.162	1.87e-11	B06-YBX3+
MYADM	8.08e-16	0.562481	0.266	0.198	2.03e-11	B06-YBX3+
HLA-DMA	1.14e-15	0.301115	0.608	0.588	2.86e-11	B06-YBX3+
RSRC2	3.84e-15	0.403585	0.358	0.327	9.64e-11	B06-YBX3+
LINC00926	5.06e-15	0.521472	0.338	0.269	1.27e-10	B06-YBX3+
AMD1	6.43e-15	0.250489	0.268	0.269	1.62e-10	B06-YBX3+
CD69	3.44e-14	0.253155	0.774	0.652	8.65e-10	B06-YBX3+
IFRD1	5.57e-14	0.294902	0.443	0.429	1.4e-09	B06-YBX3+
TNFRSF13C	7.19e-14	0.32655	0.383	0.355	1.81e-09	B06-YBX3+
CYCS	9.31e-14	0.310209	0.621	0.574	2.34e-09	B06-YBX3+
IFI16	1.62e-13	0.324116	0.266	0.256	4.08e-09	B06-YBX3+
WDR74	8.73e-13	0.490552	0.287	0.241	2.19e-08	B06-YBX3+
SELL	9.85e-13	0.427352	0.357	0.293	2.48e-08	B06-YBX3+
P2RX5	1.63e-12	0.480046	0.255	0.205	4.09e-08	B06-YBX3+
SLC2A3	1.69e-12	0.287754	0.309	0.273	4.25e-08	B06-YBX3+
RGS2	2.05e-12	0.370154	0.509	0.43	5.16e-08	B06-YBX3+
LY9	4.81e-12	0.499294	0.311	0.232	1.21e-07	B06-YBX3+
PMAIP1	9.23e-12	0.272343	0.415	0.392	2.32e-07	B06-YBX3+
JUNB	4.49e-11	0.289193	0.902	0.885	1.13e-06	B06-YBX3+
ADAM28	7.07e-11	0.251224	0.253	0.249	1.78e-06	B06-YBX3+
FOS	5.21e-10	0.365052	0.83	0.792	1.31e-05	B06-YBX3+
FCER2	8.08e-10	0.430641	0.268	0.199	2.03e-05	B06-YBX3+
IGHD	3.75e-208	1.48529	0.846	0.195	9.43e-204	B07-TCL1A+
TCL1A	6.21e-195	1.87105	0.715	0.118	1.56e-190	B07-TCL1A+
RPL18A	1.49e-163	0.40849	1	0.989	3.75e-159	B07-TCL1A+
CD74	5.51e-156	0.315272	1	0.979	1.39e-151	B07-TCL1A+
RPS23	1.64e-152	0.293321	1	0.982	4.12e-148	B07-TCL1A+
RPL13	1.24e-147	0.285399	1	0.997	3.11e-143	B07-TCL1A+
RPL15	3.3e-134	0.333731	1	0.975	8.29e-130	B07-TCL1A+
RPS3A	2.73e-129	0.289748	1	0.977	6.86e-125	B07-TCL1A+
RPL19	8.45e-114	0.251455	1	0.98	2.12e-109	B07-TCL1A+
RPS5	1.67e-111	0.349917	1	0.971	4.19e-107	B07-TCL1A+
CD37	9.18e-111	0.682402	0.983	0.806	2.31e-106	B07-TCL1A+
DUSP1	2.02e-107	0.787996	0.956	0.804	5.06e-103	B07-TCL1A+
CD79B	3.45e-103	0.903099	0.894	0.53	8.66e-99	B07-TCL1A+
TXNIP	2.43e-99	0.830701	0.929	0.571	6.1e-95	B07-TCL1A+
RPS13	5.68e-98	0.294976	1	0.966	1.43e-93	B07-TCL1A+
RPS17	1.1e-92	0.320998	1	0.975	2.77e-88	B07-TCL1A+
FOS	4.25e-91	0.711116	0.96	0.782	1.07e-86	B07-TCL1A+
RPL18	2.19e-90	0.286554	0.998	0.978	5.51e-86	B07-TCL1A+
RPS19	1.38e-87	0.325563	1	0.996	3.47e-83	B07-TCL1A+
YBX3	8.69e-86	1.15377	0.615	0.213	2.18e-81	B07-TCL1A+
CD52	5.18e-84	0.508413	0.99	0.859	1.3e-79	B07-TCL1A+
RPL9	9.81e-84	0.25469	1	0.969	2.47e-79	B07-TCL1A+
FAM26F	4.15e-74	1.32769	0.508	0.16	1.04e-69	B07-TCL1A+
PLPP5	2.17e-73	1.36304	0.465	0.156	5.46e-69	B07-TCL1A+
TMSB10	1.32e-70	0.382289	1	0.976	3.31e-66	B07-TCL1A+
RPL29	9.26e-69	0.31193	0.998	0.975	2.33e-64	B07-TCL1A+
GNB2L1	4.22e-68	0.346547	0.998	0.955	1.06e-63	B07-TCL1A+
RPS11	1.23e-66	0.305705	1	0.98	3.08e-62	B07-TCL1A+
CD69	2.14e-66	0.753144	0.865	0.646	5.38e-62	B07-TCL1A+
RPL35	2.08e-64	0.266087	1	0.983	5.23e-60	B07-TCL1A+
RPL6	3.21e-64	0.299833	0.996	0.963	8.06e-60	B07-TCL1A+
IL4R	6.9e-64	1.34753	0.417	0.115	1.73e-59	B07-TCL1A+
FCER2	8.84e-60	1.12479	0.513	0.181	2.22e-55	B07-TCL1A+
LTB	6.63e-54	0.496833	0.91	0.633	1.67e-49	B07-TCL1A+
RPL7A	1.4e-53	0.278512	1	0.962	3.51e-49	B07-TCL1A+
RPSA	3.74e-53	0.291926	1	0.951	9.4e-49	B07-TCL1A+
JUNB	1.5e-52	0.542492	0.954	0.881	3.76e-48	B07-TCL1A+
RPL5	1.56e-52	0.251372	1	0.946	3.91e-48	B07-TCL1A+
BTG1	3.52e-51	0.290282	0.998	0.932	8.85e-47	B07-TCL1A+
RPS26	3.65e-49	0.600768	0.877	0.734	9.16e-45	B07-TCL1A+
RNASE6	1.44e-48	1.14901	0.417	0.149	3.61e-44	B07-TCL1A+
CXCR4	1.18e-47	0.354231	0.979	0.857	2.96e-43	B07-TCL1A+
LIMD2	1.77e-42	0.678802	0.715	0.443	4.43e-38	B07-TCL1A+
HLA-DPB1	3.31e-42	0.25007	0.987	0.886	8.32e-38	B07-TCL1A+
C1orf162	7.88e-42	1.1087	0.348	0.113	1.98e-37	B07-TCL1A+
PLAC8	2.28e-40	0.808035	0.515	0.243	5.74e-36	B07-TCL1A+
EAF2	5.09e-40	1.11824	0.354	0.137	1.28e-35	B07-TCL1A+
FAM129C	3.21e-38	1.24928	0.3	0.091	8.06e-34	B07-TCL1A+
CD79A	9.79e-38	0.392664	0.927	0.793	2.46e-33	B07-TCL1A+
2019-03-01	6.88e-36	0.927057	0.435	0.186	1.73e-31	B07-TCL1A+
TSPAN13	1.33e-35	1.07888	0.321	0.117	3.35e-31	B07-TCL1A+
RPL23	7.25e-35	0.262289	0.996	0.934	1.82e-30	B07-TCL1A+
CLEC2D	8.33e-34	0.845677	0.429	0.201	2.09e-29	B07-TCL1A+
APLP2	2.32e-32	0.987971	0.254	0.094	5.84e-28	B07-TCL1A+
PFDN5	2e-31	0.292814	0.977	0.915	5.04e-27	B07-TCL1A+
ATP6V1G1	3.83e-31	0.609724	0.627	0.425	9.63e-27	B07-TCL1A+
TSC22D3	4.84e-30	0.271879	0.975	0.887	1.22e-25	B07-TCL1A+
CYB561A3	6.05e-29	0.932414	0.36	0.163	1.52e-24	B07-TCL1A+
GLTSCR2	2.95e-28	0.314287	0.925	0.823	7.41e-24	B07-TCL1A+
AES	4.34e-28	0.753257	0.488	0.282	1.09e-23	B07-TCL1A+
ARHGDIB	5.3e-28	0.38859	0.873	0.678	1.33e-23	B07-TCL1A+
GABPB1	1.05e-27	0.765397	0.45	0.244	2.63e-23	B07-TCL1A+
BTG2	2.94e-27	0.65618	0.56	0.359	7.38e-23	B07-TCL1A+
EEF1D	6.04e-27	0.294067	0.979	0.915	1.52e-22	B07-TCL1A+
NCF1	6.83e-27	0.733571	0.485	0.28	1.72e-22	B07-TCL1A+
JUN	1.33e-26	0.347887	0.912	0.814	3.35e-22	B07-TCL1A+
P2RX5	3.47e-26	0.829148	0.4	0.194	8.71e-22	B07-TCL1A+
GABPB1-AS1	1.67e-25	0.798496	0.337	0.165	4.19e-21	B07-TCL1A+
ARPC3	2.12e-25	0.444348	0.787	0.61	5.32e-21	B07-TCL1A+
LINC00926	1.01e-24	0.69339	0.471	0.26	2.53e-20	B07-TCL1A+
TSTD1	1.16e-24	0.657213	0.435	0.267	2.92e-20	B07-TCL1A+
FOXP1	1.5e-24	0.707543	0.437	0.242	3.77e-20	B07-TCL1A+
CD22	1.72e-24	0.759423	0.396	0.208	4.32e-20	B07-TCL1A+
COQ7	4.39e-24	0.988885	0.275	0.118	1.1e-19	B07-TCL1A+
KLF2	2.56e-23	0.437349	0.529	0.338	6.43e-19	B07-TCL1A+
ILF3-AS1	3.48e-23	0.824932	0.369	0.186	8.75e-19	B07-TCL1A+
SNX3	1e-22	0.42903	0.677	0.487	2.52e-18	B07-TCL1A+
ANAPC16	5.49e-22	0.454609	0.683	0.509	1.38e-17	B07-TCL1A+
HVCN1	1.42e-21	0.79875	0.358	0.18	3.56e-17	B07-TCL1A+
HLA-DOB	1.54e-21	0.684684	0.338	0.188	3.86e-17	B07-TCL1A+
TRAF3IP3	1.91e-21	0.67986	0.319	0.172	4.81e-17	B07-TCL1A+
SELL	2.55e-21	0.602732	0.487	0.284	6.4e-17	B07-TCL1A+
NBEAL1	3.3e-21	0.455075	0.681	0.539	8.28e-17	B07-TCL1A+
GMFG	1.34e-20	0.521825	0.529	0.353	3.36e-16	B07-TCL1A+
PIK3IP1	1.36e-19	0.446191	0.394	0.246	3.42e-15	B07-TCL1A+
FCMR	1.56e-19	0.704094	0.404	0.239	3.91e-15	B07-TCL1A+
ALOX5AP	1.65e-19	0.479046	0.34	0.204	4.15e-15	B07-TCL1A+
BIRC3	2.75e-19	0.437803	0.644	0.456	6.92e-15	B07-TCL1A+
HMGN2	7.63e-19	0.48602	0.587	0.439	1.92e-14	B07-TCL1A+
UCP2	7.74e-19	0.593165	0.444	0.269	1.95e-14	B07-TCL1A+
FCRLA	4.21e-18	0.652871	0.315	0.165	1.06e-13	B07-TCL1A+
RCSD1	4.63e-18	0.647773	0.379	0.227	1.16e-13	B07-TCL1A+
ATP5G2	5.74e-18	0.359237	0.787	0.638	1.44e-13	B07-TCL1A+
SEC62	6.53e-18	0.546623	0.519	0.351	1.64e-13	B07-TCL1A+
2019-09-15	1.78e-17	0.466185	0.46	0.33	4.48e-13	B07-TCL1A+
EVL	2.66e-17	0.472349	0.458	0.306	6.68e-13	B07-TCL1A+
MS4A1	2.26e-16	0.265579	0.779	0.596	5.67e-12	B07-TCL1A+
FIS1	2.37e-16	0.586319	0.281	0.193	5.96e-12	B07-TCL1A+
GLO1	2.81e-16	0.725665	0.267	0.151	7.07e-12	B07-TCL1A+
LAMTOR1	1.59e-15	0.359143	0.29	0.223	3.99e-11	B07-TCL1A+
POLR2J3	1.67e-15	0.545825	0.315	0.195	4.19e-11	B07-TCL1A+
VPREB3	2.13e-15	0.427913	0.485	0.311	5.34e-11	B07-TCL1A+
LTA4H	2.31e-15	0.669857	0.258	0.146	5.79e-11	B07-TCL1A+
TNFAIP8	4.76e-15	0.290357	0.287	0.206	1.2e-10	B07-TCL1A+
CASP4	5.92e-15	0.451177	0.288	0.213	1.49e-10	B07-TCL1A+
CCND3	1.05e-14	0.466229	0.367	0.244	2.63e-10	B07-TCL1A+
TUBA1A	1.11e-14	0.377808	0.625	0.449	2.78e-10	B07-TCL1A+
EIF1AY	1.51e-14	0.545795	0.315	0.197	3.79e-10	B07-TCL1A+
SIAH2	2.06e-14	0.505212	0.29	0.194	5.18e-10	B07-TCL1A+
AP2M1	2.25e-14	0.490376	0.26	0.188	5.66e-10	B07-TCL1A+
RASGRP2	4.08e-14	0.618926	0.348	0.208	1.02e-09	B07-TCL1A+
WASF2	4.28e-14	0.369377	0.277	0.199	1.08e-09	B07-TCL1A+
IRF8	4.8e-14	0.348963	0.496	0.343	1.21e-09	B07-TCL1A+
RPS4Y1	8.26e-14	0.354571	0.662	0.569	2.08e-09	B07-TCL1A+
SNHG7	9.99e-14	0.375348	0.51	0.385	2.51e-09	B07-TCL1A+
ERP29	1.13e-13	0.399364	0.571	0.446	2.83e-09	B07-TCL1A+
TLE1	1.35e-13	0.673873	0.256	0.142	3.39e-09	B07-TCL1A+
HLA-DMA	1.71e-13	0.304134	0.738	0.578	4.3e-09	B07-TCL1A+
PSMB8-AS1	1.76e-13	0.47127	0.252	0.175	4.42e-09	B07-TCL1A+
BLOC1S2	1.84e-13	0.519618	0.294	0.197	4.61e-09	B07-TCL1A+
RP11-347P5.1	2.2e-13	0.590694	0.275	0.168	5.52e-09	B07-TCL1A+
IL2RG	2.22e-13	0.321407	0.41	0.317	5.59e-09	B07-TCL1A+
TRAPPC1	2.25e-13	0.393507	0.321	0.24	5.65e-09	B07-TCL1A+
ITM2B	2.29e-13	0.389821	0.523	0.408	5.75e-09	B07-TCL1A+
APRT	2.32e-13	0.358529	0.45	0.389	5.82e-09	B07-TCL1A+
HINT1	2.35e-13	0.301216	0.804	0.686	5.91e-09	B07-TCL1A+
C11orf31	2.42e-13	0.391631	0.429	0.315	6.07e-09	B07-TCL1A+
CXXC5	4.12e-13	0.536871	0.313	0.21	1.03e-08	B07-TCL1A+
PNISR	4.7e-13	0.325115	0.615	0.478	1.18e-08	B07-TCL1A+
HSD17B11	4.75e-13	0.351653	0.254	0.192	1.19e-08	B07-TCL1A+
BLOC1S1	4.82e-13	0.457295	0.319	0.232	1.21e-08	B07-TCL1A+
HLA-DMB	5.06e-13	0.341973	0.546	0.385	1.27e-08	B07-TCL1A+
SBDS	6.57e-13	0.303802	0.544	0.427	1.65e-08	B07-TCL1A+
SH3BGRL	7.35e-13	0.417186	0.45	0.333	1.85e-08	B07-TCL1A+
TBCA	7.49e-13	0.325174	0.429	0.345	1.88e-08	B07-TCL1A+
PRKCB	9.52e-13	0.524681	0.333	0.225	2.39e-08	B07-TCL1A+
PHB2	1.13e-12	0.3095	0.267	0.213	2.83e-08	B07-TCL1A+
SNX2	1.35e-12	0.514253	0.394	0.262	3.39e-08	B07-TCL1A+
LY6E	2.19e-12	0.295714	0.423	0.316	5.49e-08	B07-TCL1A+
C1QBP	5.11e-12	0.296183	0.281	0.215	1.28e-07	B07-TCL1A+
EIF2S3	6.28e-12	0.316625	0.392	0.303	1.58e-07	B07-TCL1A+
TPD52	6.63e-12	0.387228	0.288	0.216	1.66e-07	B07-TCL1A+
TBC1D10C	7.73e-12	0.456886	0.315	0.218	1.94e-07	B07-TCL1A+
LYN	9.04e-12	0.260981	0.263	0.196	2.27e-07	B07-TCL1A+
IER2	1.37e-11	0.314322	0.771	0.676	3.44e-07	B07-TCL1A+
LINC00936	2.13e-11	0.394743	0.323	0.227	5.35e-07	B07-TCL1A+
CTSS	2.26e-11	0.340828	0.531	0.4	5.68e-07	B07-TCL1A+
MEF2C	2.76e-11	0.385296	0.537	0.422	6.94e-07	B07-TCL1A+
GTF3A	2.95e-11	0.336047	0.473	0.378	7.41e-07	B07-TCL1A+
LBH	3.35e-11	0.498181	0.277	0.193	8.42e-07	B07-TCL1A+
HMHA1	3.88e-11	0.271217	0.288	0.226	9.75e-07	B07-TCL1A+
SP100	3.93e-11	0.444744	0.4	0.283	9.86e-07	B07-TCL1A+
DAZAP2	3.95e-11	0.340556	0.567	0.446	9.91e-07	B07-TCL1A+
MDM4	5.65e-11	0.424066	0.279	0.179	1.42e-06	B07-TCL1A+
GGNBP2	8.66e-11	0.3423	0.285	0.215	2.18e-06	B07-TCL1A+
VAMP2	9.38e-11	0.294665	0.552	0.442	2.36e-06	B07-TCL1A+
BRK1	1.16e-10	0.292131	0.36	0.286	2.92e-06	B07-TCL1A+
SNRPE	1.23e-10	0.346961	0.277	0.216	3.08e-06	B07-TCL1A+
ANKRD44	1.59e-10	0.265836	0.304	0.238	3.99e-06	B07-TCL1A+
PSMB8	1.89e-10	0.255012	0.346	0.293	4.75e-06	B07-TCL1A+
PPDPF	1.9e-10	0.258538	0.473	0.383	4.78e-06	B07-TCL1A+
PRR13	2.12e-10	0.383074	0.435	0.347	5.32e-06	B07-TCL1A+
PHACTR1	2.88e-10	0.28142	0.39	0.272	7.23e-06	B07-TCL1A+
COX7A2L	3.2e-10	0.333257	0.342	0.28	8.05e-06	B07-TCL1A+
BAX	3.32e-10	0.527455	0.344	0.247	8.34e-06	B07-TCL1A+
CAP1	5.69e-10	0.336004	0.327	0.261	1.43e-05	B07-TCL1A+
ANXA6	7.08e-10	0.292253	0.279	0.23	1.78e-05	B07-TCL1A+
TNFRSF14	1.01e-09	0.261655	0.262	0.219	2.55e-05	B07-TCL1A+
UBE2D2	1.09e-09	0.301486	0.471	0.376	2.74e-05	B07-TCL1A+
POU2F2	1.32e-09	0.411874	0.354	0.265	3.3e-05	B07-TCL1A+
C6orf48	1.57e-09	0.267383	0.596	0.505	3.95e-05	B07-TCL1A+
RBM23	1.93e-09	0.382411	0.271	0.199	4.85e-05	B07-TCL1A+
EEF1G	1.93e-09	0.376037	0.288	0.223	4.85e-05	B07-TCL1A+
DBI	3.08e-09	0.300937	0.408	0.331	7.73e-05	B07-TCL1A+
EIF3D	3.37e-09	0.268691	0.471	0.378	8.45e-05	B07-TCL1A+
GDI2	4.11e-09	0.276217	0.383	0.315	0.000103202	B07-TCL1A+
OXA1L	4.23e-09	0.330786	0.252	0.206	0.000106188	B07-TCL1A+
TMEM256	4.32e-09	0.291149	0.277	0.231	0.000108529	B07-TCL1A+
SNRPN	4.8e-09	0.269487	0.265	0.231	0.000120603	B07-TCL1A+
EIF3F	5.07e-09	0.250619	0.704	0.586	0.000127396	B07-TCL1A+
TMEM243	7.22e-09	0.25919	0.423	0.348	0.000181249	B07-TCL1A+
WHSC1L1	7.26e-09	0.305824	0.321	0.26	0.000182422	B07-TCL1A+
GABARAPL2	1.09e-08	0.274518	0.279	0.237	0.000273703	B07-TCL1A+
PPM1K	1.1e-08	0.374599	0.269	0.191	0.000276423	B07-TCL1A+
LSM5	1.36e-08	0.252914	0.252	0.216	0.00034112	B07-TCL1A+
TMEM230	2.12e-08	0.271108	0.312	0.267	0.000533304	B07-TCL1A+
FKBP1A	3.56e-08	0.294562	0.285	0.245	0.000894292	B07-TCL1A+
ARL4A	5.39e-08	0.254953	0.41	0.324	0.00135332	B07-TCL1A+
TAGAP	6.99e-08	0.326111	0.287	0.212	0.00175651	B07-TCL1A+
NFKBID	8.81e-08	0.327868	0.285	0.202	0.00221417	B07-TCL1A+
RP1-313I6.12	1.04e-07	0.301224	0.446	0.346	0.00260234	B07-TCL1A+
YPEL3	1.1e-07	0.318159	0.263	0.228	0.00275862	B07-TCL1A+
CHMP4A	1.24e-07	0.308175	0.277	0.221	0.00311513	B07-TCL1A+
FAM65B	1.32e-07	0.474857	0.34	0.234	0.00332043	B07-TCL1A+
VPS28	1.45e-07	0.286612	0.269	0.241	0.00365052	B07-TCL1A+
EPB41L4A-AS1	1.6e-07	0.338551	0.271	0.212	0.00402316	B07-TCL1A+
ATP5J	1.67e-07	0.255089	0.287	0.254	0.00420378	B07-TCL1A+
GNG7	1.69e-07	0.304008	0.317	0.258	0.0042384	B07-TCL1A+
EIF3G	7.34e-07	0.258681	0.437	0.371	0.0184282	B07-TCL1A+
ATP5O	9.21e-07	0.279113	0.513	0.429	0.0231287	B07-TCL1A+
LAMTOR5	3.53e-06	0.261757	0.331	0.275	0.0886015	B07-TCL1A+
IFT57	0.000465217	0.260271	0.269	0.238	1	B07-TCL1A+
CD24	0.00094512	0.343854	0.265	0.199	1	B07-TCL1A+
CREM	1.67e-113	1.437	0.807	0.297	4.21e-109	B08-LY9+
PTMA	4.21e-102	0.495586	0.997	0.979	1.06e-97	B08-LY9+
EZR	1.04e-78	0.874339	0.906	0.603	2.61e-74	B08-LY9+
CD83	2.38e-73	0.959656	0.878	0.509	5.98e-69	B08-LY9+
YPEL5	1.89e-63	0.761609	0.911	0.653	4.75e-59	B08-LY9+
RPS10	8.49e-62	0.397865	0.997	0.953	2.13e-57	B08-LY9+
H2AFZ	1.73e-59	0.982466	0.74	0.434	4.34e-55	B08-LY9+
FTH1	7.14e-53	0.523893	1	0.982	1.79e-48	B08-LY9+
LY9	6.4e-48	1.16709	0.555	0.22	1.61e-43	B08-LY9+
H3F3B	8.78e-48	0.444086	0.995	0.948	2.21e-43	B08-LY9+
NR4A2	3.09e-47	0.850351	0.766	0.445	7.77e-43	B08-LY9+
RGS2	1.9e-46	0.899237	0.743	0.419	4.77e-42	B08-LY9+
ATP1B3	2.01e-46	1.12319	0.545	0.237	5.04e-42	B08-LY9+
RILPL2	2.46e-45	1.08244	0.583	0.269	6.17e-41	B08-LY9+
HLA-DRA	1.02e-44	0.282859	1	0.943	2.56e-40	B08-LY9+
REL	1.63e-43	0.826354	0.735	0.448	4.08e-39	B08-LY9+
SAT1	3.86e-40	0.593483	0.931	0.77	9.7e-36	B08-LY9+
TPT1	7.94e-38	0.286255	0.995	0.98	2e-33	B08-LY9+
SLBP	5.61e-37	1.12881	0.433	0.171	1.41e-32	B08-LY9+
GPR183	1.18e-36	0.843344	0.669	0.397	2.95e-32	B08-LY9+
HLA-DRB1	7.03e-36	0.448577	0.975	0.869	1.77e-31	B08-LY9+
EIF1	5.98e-35	0.295013	0.995	0.985	1.5e-30	B08-LY9+
UBB	7.98e-32	0.395079	0.964	0.877	2.01e-27	B08-LY9+
CD55	3.24e-29	0.780531	0.621	0.371	8.13e-25	B08-LY9+
SFPQ	2.21e-28	0.697355	0.639	0.402	5.55e-24	B08-LY9+
DNAJB6	6.22e-28	0.721349	0.557	0.306	1.56e-23	B08-LY9+
TRAF4	7.29e-28	1.12102	0.338	0.131	1.83e-23	B08-LY9+
VPS37B	5.83e-27	1.00608	0.384	0.158	1.46e-22	B08-LY9+
FAM177A1	3.04e-26	1.09205	0.366	0.164	7.63e-22	B08-LY9+
ODC1	4.17e-26	0.736435	0.532	0.301	1.05e-21	B08-LY9+
GADD45B	4.77e-26	0.67984	0.723	0.492	1.2e-21	B08-LY9+
CHMP1B	2.14e-25	0.763963	0.606	0.39	5.37e-21	B08-LY9+
PRNP	1.76e-23	1.05822	0.344	0.146	4.42e-19	B08-LY9+
SLC2A3	7.78e-23	0.792468	0.496	0.264	1.96e-18	B08-LY9+
ZNF331	1.68e-22	0.626398	0.57	0.321	4.22e-18	B08-LY9+
ZFAS1	1.09e-21	0.438707	0.873	0.72	2.74e-17	B08-LY9+
KDM6B	1.23e-21	0.784553	0.448	0.228	3.09e-17	B08-LY9+
DDX21	4.82e-21	0.746634	0.504	0.31	1.21e-16	B08-LY9+
CYCS	1.36e-20	0.559917	0.746	0.569	3.42e-16	B08-LY9+
SKIL	2.19e-20	0.768572	0.443	0.219	5.5e-16	B08-LY9+
DYNLL1	2.32e-20	0.591475	0.611	0.407	5.84e-16	B08-LY9+
CDC37	7.06e-20	0.818327	0.384	0.234	1.77e-15	B08-LY9+
SRGN	9.46e-20	0.452765	0.774	0.543	2.38e-15	B08-LY9+
IDI1	3.96e-19	0.768454	0.44	0.277	9.95e-15	B08-LY9+
FMNL1	4.34e-19	0.711713	0.468	0.283	1.09e-14	B08-LY9+
LITAF	5.07e-19	0.726793	0.466	0.304	1.27e-14	B08-LY9+
DDX3X	8.12e-19	0.569201	0.593	0.39	2.04e-14	B08-LY9+
PABPC1	3.08e-18	0.309804	0.957	0.851	7.74e-14	B08-LY9+
PPP1CB	3.96e-18	0.835336	0.394	0.227	9.94e-14	B08-LY9+
TUBB4B	7.36e-18	0.564458	0.57	0.357	1.85e-13	B08-LY9+
YBX1	1.1e-17	0.343354	0.908	0.772	2.77e-13	B08-LY9+
SELK	1.16e-17	0.578071	0.618	0.426	2.91e-13	B08-LY9+
TAGLN2	1.47e-17	0.435554	0.766	0.591	3.68e-13	B08-LY9+
NFE2L2	4.96e-17	0.748439	0.323	0.172	1.25e-12	B08-LY9+
NR4A1	9.92e-17	0.657676	0.417	0.222	2.49e-12	B08-LY9+
CSRNP1	1.32e-16	0.67709	0.468	0.288	3.32e-12	B08-LY9+
SQSTM1	1.63e-16	0.633896	0.471	0.278	4.11e-12	B08-LY9+
IDS	2.62e-16	0.51537	0.626	0.435	6.59e-12	B08-LY9+
ELF1	9.43e-16	0.565958	0.578	0.383	2.37e-11	B08-LY9+
SRSF2	1.39e-15	0.468616	0.707	0.539	3.5e-11	B08-LY9+
STX5	1.85e-15	0.840467	0.275	0.142	4.64e-11	B08-LY9+
CDKN1A	2.06e-15	0.487329	0.425	0.245	5.18e-11	B08-LY9+
HERPUD1	2.18e-15	0.413858	0.784	0.609	5.48e-11	B08-LY9+
MAP1LC3B	3.1e-15	0.544995	0.557	0.385	7.78e-11	B08-LY9+
TUBA1B	3.69e-15	0.409129	0.697	0.531	9.28e-11	B08-LY9+
INSIG1	3.75e-15	0.928741	0.285	0.125	9.43e-11	B08-LY9+
HNRNPF	5.08e-15	0.61208	0.445	0.283	1.28e-10	B08-LY9+
ARF4	5.88e-15	0.788229	0.366	0.206	1.48e-10	B08-LY9+
CHD1	1.18e-14	0.779815	0.316	0.164	2.97e-10	B08-LY9+
SOD2	1.53e-14	0.693479	0.392	0.215	3.83e-10	B08-LY9+
LMNA	1.67e-14	0.494956	0.522	0.329	4.19e-10	B08-LY9+
PLK3	2e-14	0.716246	0.305	0.163	5.04e-10	B08-LY9+
UBE2S	2.56e-14	0.698906	0.318	0.178	6.42e-10	B08-LY9+
ATF4	5.6e-14	0.485507	0.636	0.474	1.41e-09	B08-LY9+
SPIB	6.22e-14	0.794033	0.328	0.174	1.56e-09	B08-LY9+
TOB2	6.59e-14	0.79666	0.295	0.151	1.66e-09	B08-LY9+
H3F3A	7.16e-14	0.319972	0.906	0.786	1.8e-09	B08-LY9+
DNAJA1	2.27e-13	0.287308	0.623	0.439	5.69e-09	B08-LY9+
EIF4G2	2.29e-13	0.49575	0.56	0.413	5.76e-09	B08-LY9+
ARRDC2	3.31e-13	0.708356	0.374	0.203	8.32e-09	B08-LY9+
CSNK1D	4.11e-13	0.726712	0.31	0.166	1.03e-08	B08-LY9+
RSL24D1	4.51e-13	0.517935	0.58	0.437	1.13e-08	B08-LY9+
YWHAZ	5.69e-13	0.420199	0.682	0.534	1.43e-08	B08-LY9+
ID3	6.22e-13	0.649328	0.372	0.208	1.56e-08	B08-LY9+
ALG13	8.66e-13	0.761485	0.333	0.184	2.17e-08	B08-LY9+
SAFB2	1.07e-12	0.547574	0.262	0.156	2.69e-08	B08-LY9+
ARID5A	1.33e-12	0.636174	0.399	0.234	3.35e-08	B08-LY9+
AMD1	1.44e-12	0.583465	0.422	0.26	3.61e-08	B08-LY9+
LDHA	1.64e-12	0.561549	0.486	0.322	4.12e-08	B08-LY9+
MIDN	1.77e-12	0.50747	0.346	0.209	4.44e-08	B08-LY9+
LRRFIP1	2.52e-12	0.584608	0.44	0.32	6.34e-08	B08-LY9+
CALR	2.58e-12	0.504438	0.529	0.364	6.48e-08	B08-LY9+
ARL6IP1	2.67e-12	0.684692	0.399	0.244	6.71e-08	B08-LY9+
CALM1	5.01e-12	0.383243	0.725	0.594	1.26e-07	B08-LY9+
KMT2E	8.65e-12	0.418584	0.583	0.432	2.17e-07	B08-LY9+
CALM2	8.86e-12	0.381176	0.723	0.566	2.23e-07	B08-LY9+
HSPA8	1.58e-11	0.311296	0.768	0.623	3.97e-07	B08-LY9+
RP11-138A9.1	1.96e-11	0.628877	0.382	0.238	4.92e-07	B08-LY9+
PDE4B	2.32e-11	0.609754	0.361	0.214	5.83e-07	B08-LY9+
PTP4A1	3.16e-11	0.689751	0.316	0.196	7.94e-07	B08-LY9+
HLA-DQB1	3.64e-11	0.277927	0.865	0.739	9.15e-07	B08-LY9+
TMUB1	5.37e-11	0.628057	0.257	0.155	1.35e-06	B08-LY9+
BZW1	5.87e-11	0.486307	0.384	0.255	1.48e-06	B08-LY9+
SNHG15	9.04e-11	0.615022	0.303	0.181	2.27e-06	B08-LY9+
LDLRAD4	1.06e-10	0.780117	0.267	0.136	2.67e-06	B08-LY9+
SNRPB	1.41e-10	0.355543	0.529	0.4	3.53e-06	B08-LY9+
PNRC1	1.56e-10	0.28228	0.852	0.725	3.92e-06	B08-LY9+
RBM38	1.73e-10	0.712064	0.252	0.137	4.35e-06	B08-LY9+
DUSP2	1.96e-10	0.372288	0.537	0.367	4.92e-06	B08-LY9+
TUBA4A	2.62e-10	0.460577	0.471	0.326	6.57e-06	B08-LY9+
ARHGDIA	3.43e-10	0.484568	0.407	0.3	8.62e-06	B08-LY9+
LINC-PINT	3.52e-10	0.567078	0.359	0.225	8.84e-06	B08-LY9+
UBE2D3	4.98e-10	0.376464	0.649	0.524	1.25e-05	B08-LY9+
ARHGAP24	5.5e-10	0.666567	0.31	0.173	1.38e-05	B08-LY9+
HLA-DQA1	6.46e-10	0.285867	0.804	0.67	1.62e-05	B08-LY9+
PIM3	7.08e-10	0.546392	0.288	0.183	1.78e-05	B08-LY9+
ATP1A1	1.45e-09	0.523018	0.275	0.176	3.63e-05	B08-LY9+
PTBP1	1.77e-09	0.542639	0.272	0.172	4.44e-05	B08-LY9+
RAB7A	2.2e-09	0.570271	0.305	0.219	5.53e-05	B08-LY9+
MCL1	2.56e-09	0.427035	0.585	0.44	6.43e-05	B08-LY9+
RNF139	2.75e-09	0.592466	0.321	0.22	6.92e-05	B08-LY9+
DDX18	2.86e-09	0.664082	0.31	0.203	7.19e-05	B08-LY9+
SERP1	3.31e-09	0.317546	0.72	0.604	8.32e-05	B08-LY9+
DHX36	3.94e-09	0.611088	0.267	0.169	9.9e-05	B08-LY9+
NOP56	4.09e-09	0.534709	0.31	0.203	0.000102621	B08-LY9+
NR1H2	4.13e-09	0.686109	0.257	0.149	0.000103838	B08-LY9+
SERTAD1	4.52e-09	0.386826	0.443	0.303	0.000113422	B08-LY9+
PPIG	5.63e-09	0.543102	0.379	0.263	0.000141442	B08-LY9+
HSPH1	8.79e-09	0.289891	0.293	0.189	0.000220894	B08-LY9+
IFRD1	1.39e-08	0.352992	0.555	0.423	0.000348272	B08-LY9+
SLC38A2	1.59e-08	0.321167	0.308	0.228	0.000399019	B08-LY9+
RP11-138A9.2	1.68e-08	0.580717	0.277	0.164	0.000421769	B08-LY9+
RBM39	2.3e-08	0.27011	0.753	0.652	0.000578582	B08-LY9+
DNTTIP2	2.47e-08	0.589108	0.282	0.177	0.000620963	B08-LY9+
LAPTM4A	2.64e-08	0.574808	0.346	0.236	0.000663539	B08-LY9+
HSPD1	3.45e-08	0.398573	0.382	0.268	0.000865704	B08-LY9+
CMTM6	4.6e-08	0.468524	0.45	0.321	0.00115681	B08-LY9+
ARF1	5.42e-08	0.34736	0.473	0.357	0.0013604	B08-LY9+
SLC3A2	5.9e-08	0.529153	0.277	0.201	0.00148247	B08-LY9+
TSPYL2	6.26e-08	0.509802	0.29	0.174	0.00157245	B08-LY9+
ATP6V0D1	6.59e-08	0.560298	0.254	0.17	0.00165626	B08-LY9+
WDR74	7.07e-08	0.443706	0.356	0.238	0.00177687	B08-LY9+
MKNK2	7.22e-08	0.583042	0.257	0.162	0.00181272	B08-LY9+
SNU13	8.54e-08	0.369384	0.494	0.388	0.00214506	B08-LY9+
NCL	9.22e-08	0.336289	0.555	0.422	0.00231652	B08-LY9+
FAM133B	1.12e-07	0.338428	0.336	0.26	0.00280382	B08-LY9+
SKP1	1.13e-07	0.335895	0.611	0.528	0.00283276	B08-LY9+
PRDX1	1.32e-07	0.43809	0.399	0.317	0.00330639	B08-LY9+
WSB1	1.38e-07	0.386824	0.468	0.337	0.00345659	B08-LY9+
SDCBP	1.57e-07	0.524567	0.288	0.185	0.00393579	B08-LY9+
AKIRIN1	1.86e-07	0.554309	0.252	0.162	0.00467031	B08-LY9+
NXT1	2.05e-07	0.430872	0.293	0.198	0.00515676	B08-LY9+
HN1	2.24e-07	0.456972	0.28	0.199	0.00563488	B08-LY9+
RHOG	2.34e-07	0.420293	0.354	0.244	0.00587754	B08-LY9+
ARID4B	2.53e-07	0.464471	0.377	0.268	0.00635701	B08-LY9+
BAZ1A	2.87e-07	0.541142	0.341	0.234	0.00720632	B08-LY9+
BANK1	3.59e-07	0.325549	0.593	0.45	0.00902187	B08-LY9+
CHPT1	3.8e-07	0.50035	0.321	0.219	0.00954837	B08-LY9+
NASP	4.5e-07	0.477475	0.313	0.207	0.0112957	B08-LY9+
EIF4A3	4.65e-07	0.585902	0.328	0.221	0.0116807	B08-LY9+
RBBP6	4.99e-07	0.31965	0.303	0.234	0.0125362	B08-LY9+
SELT	5.15e-07	0.404518	0.399	0.295	0.012929	B08-LY9+
RAN	6.89e-07	0.349724	0.522	0.415	0.0173102	B08-LY9+
BCAS2	7.24e-07	0.483102	0.295	0.197	0.0181894	B08-LY9+
SARAF	7.87e-07	0.310891	0.674	0.582	0.0197681	B08-LY9+
RBM3	1.37e-06	0.255099	0.621	0.525	0.0343605	B08-LY9+
EIF5A	1.43e-06	0.372641	0.359	0.267	0.0360201	B08-LY9+
TYMP	1.57e-06	0.267265	0.28	0.211	0.0393357	B08-LY9+
CCDC107	1.63e-06	0.396438	0.252	0.177	0.0410488	B08-LY9+
PPP1CC	2.19e-06	0.31164	0.257	0.225	0.0549223	B08-LY9+
ZC3H15	2.22e-06	0.488527	0.285	0.207	0.0557344	B08-LY9+
NEU1	2.42e-06	0.332017	0.275	0.188	0.060749	B08-LY9+
SAMSN1	2.46e-06	0.548398	0.305	0.206	0.0618455	B08-LY9+
FUS	2.71e-06	0.273833	0.639	0.534	0.0679955	B08-LY9+
POLR2L	2.91e-06	0.268939	0.435	0.35	0.0731102	B08-LY9+
SRRM2	3.04e-06	0.318754	0.43	0.335	0.0763456	B08-LY9+
PPP2CA	3.11e-06	0.372689	0.265	0.206	0.0781565	B08-LY9+
COX7B	3.3e-06	0.293483	0.448	0.366	0.082786	B08-LY9+
BCL7B	3.81e-06	0.415158	0.252	0.175	0.0957895	B08-LY9+
HSPA5	3.84e-06	0.263969	0.399	0.315	0.096548	B08-LY9+
ATP6V0B	4.67e-06	0.400164	0.422	0.33	0.117217	B08-LY9+
CAPZA1	5.16e-06	0.308265	0.267	0.206	0.12957	B08-LY9+
EIF4H	5.56e-06	0.269159	0.262	0.213	0.139641	B08-LY9+
CCDC59	6.33e-06	0.301029	0.28	0.217	0.159038	B08-LY9+
FNIP1	6.52e-06	0.255742	0.308	0.245	0.163683	B08-LY9+
CRIP1	6.67e-06	0.329064	0.522	0.406	0.167538	B08-LY9+
PTGES3	7.08e-06	0.32961	0.433	0.343	0.177866	B08-LY9+
CCNL1	7.63e-06	0.255566	0.641	0.57	0.191567	B08-LY9+
RSRC2	1.17e-05	0.367262	0.438	0.323	0.294211	B08-LY9+
TOMM22	1.25e-05	0.25429	0.288	0.246	0.313996	B08-LY9+
UBE2B	1.33e-05	0.442559	0.254	0.192	0.334463	B08-LY9+
GPBP1	1.44e-05	0.327859	0.44	0.345	0.362719	B08-LY9+
RP1-313I6.12	1.51e-05	0.316868	0.45	0.348	0.378552	B08-LY9+
CD82	1.64e-05	0.375292	0.341	0.246	0.410892	B08-LY9+
VOPP1	1.67e-05	0.251554	0.252	0.214	0.420117	B08-LY9+
HNRNPK	1.89e-05	0.26511	0.639	0.528	0.475805	B08-LY9+
EMP3	1.94e-05	0.317976	0.539	0.466	0.487119	B08-LY9+
HMGA1	2.64e-05	0.364127	0.285	0.216	0.663432	B08-LY9+
MARCKSL1	3.17e-05	0.307942	0.405	0.294	0.796625	B08-LY9+
HNRNPH3	3.58e-05	0.285992	0.254	0.197	0.899704	B08-LY9+
PGK1	4.34e-05	0.275429	0.374	0.313	1	B08-LY9+
RHOH	4.75e-05	0.254869	0.369	0.302	1	B08-LY9+
ATG12	4.77e-05	0.445094	0.28	0.199	1	B08-LY9+
NFKBID	4.9e-05	0.49641	0.295	0.203	1	B08-LY9+
YWHAQ	5.6e-05	0.353023	0.384	0.293	1	B08-LY9+
YWHAE	5.62e-05	0.427935	0.262	0.198	1	B08-LY9+
DDX6	6.18e-05	0.384693	0.305	0.239	1	B08-LY9+
CDC42SE2	6.53e-05	0.287531	0.344	0.277	1	B08-LY9+
RP11-489E7.4	6.55e-05	0.334735	0.26	0.186	1	B08-LY9+
MAP3K8	9.44e-05	0.344724	0.328	0.247	1	B08-LY9+
EIF4A1	0.000102483	0.338336	0.394	0.326	1	B08-LY9+
SRSF6	0.000108224	0.294291	0.267	0.198	1	B08-LY9+
TPI1	0.000126617	0.297335	0.514	0.424	1	B08-LY9+
BRD2	0.000154983	0.311389	0.433	0.348	1	B08-LY9+
TTC3	0.000169219	0.410506	0.254	0.188	1	B08-LY9+
SMARCB1	0.000174966	0.364805	0.275	0.218	1	B08-LY9+
SRSF11	0.000204362	0.286398	0.341	0.279	1	B08-LY9+
CHD2	0.000281788	0.273482	0.29	0.22	1	B08-LY9+
C7orf50	0.000305107	0.433456	0.257	0.187	1	B08-LY9+
INTS6	0.000505096	0.379567	0.26	0.18	1	B08-LY9+
WTAP	0.000535251	0.32907	0.333	0.271	1	B08-LY9+
NCOR1	0.000702237	0.289574	0.29	0.245	1	B08-LY9+
CD164	0.000905604	0.275365	0.298	0.237	1	B08-LY9+
BCL2A1	0.00131736	0.435663	0.29	0.218	1	B08-LY9+
ATP2B1	0.00133423	0.284434	0.316	0.253	1	B08-LY9+
CCR7	0.00307462	0.383411	0.27	0.213	1	B08-LY9+
SMCHD1	0.00329241	0.258711	0.331	0.276	1	B08-LY9+
PHACTR1	0.0043062	0.341658	0.344	0.277	1	B08-LY9+
RGS19	0.00441768	0.307531	0.262	0.216	1	B08-LY9+
LYN	0.00955027	0.36584	0.254	0.198	1	B08-LY9+
HLA-DRB5	9.72e-134	1.99509	0.645	0.102	2.44e-129	B09-HLA-DRB5+
HLA-DRA	1.3e-88	0.330904	0.995	0.943	3.28e-84	B09-HLA-DRB5+
XIST	3.21e-85	1.75234	0.425	0.06	8.06e-81	B09-HLA-DRB5+
RPS4X	2.52e-74	0.405153	0.997	0.982	6.34e-70	B09-HLA-DRB5+
EEF1A1	7.22e-67	0.282259	1	0.993	1.81e-62	B09-HLA-DRB5+
HLA-DQB1	1.9e-49	0.590253	0.957	0.735	4.79e-45	B09-HLA-DRB5+
ACTG1	1.55e-48	0.786659	0.86	0.645	3.89e-44	B09-HLA-DRB5+
ACTB	2.87e-38	0.525032	0.992	0.938	7.2e-34	B09-HLA-DRB5+
TPT1	9.64e-33	0.265666	0.997	0.98	2.42e-28	B09-HLA-DRB5+
HLA-DPB1	1.03e-30	0.388178	0.981	0.888	2.58e-26	B09-HLA-DRB5+
TMSB4X	2.95e-30	0.345378	1	0.997	7.41e-26	B09-HLA-DRB5+
UBE2N	3.09e-30	0.792889	0.602	0.31	7.75e-26	B09-HLA-DRB5+
EZR	1.17e-28	0.398719	0.874	0.606	2.94e-24	B09-HLA-DRB5+
HLA-B	4.09e-27	0.329523	0.978	0.946	1.03e-22	B09-HLA-DRB5+
ISG20	7.81e-26	0.620331	0.731	0.492	1.96e-21	B09-HLA-DRB5+
SMAP2	1.05e-25	0.681355	0.634	0.359	2.65e-21	B09-HLA-DRB5+
HOPX	3.55e-25	1.20825	0.341	0.148	8.91e-21	B09-HLA-DRB5+
ARID5A	1.9e-24	0.53358	0.47	0.231	4.78e-20	B09-HLA-DRB5+
TAGLN2	2.05e-24	0.499877	0.82	0.589	5.14e-20	B09-HLA-DRB5+
LAPTM5	7.4e-24	0.313045	0.976	0.851	1.86e-19	B09-HLA-DRB5+
CD53	4.63e-23	0.496696	0.793	0.567	1.16e-18	B09-HLA-DRB5+
UQCRH	5.67e-22	0.475824	0.828	0.631	1.43e-17	B09-HLA-DRB5+
COTL1	1.63e-20	0.546293	0.71	0.474	4.08e-16	B09-HLA-DRB5+
ARPC1B	1.9e-19	0.633804	0.573	0.386	4.77e-15	B09-HLA-DRB5+
GAPDH	5.39e-19	0.428968	0.874	0.72	1.35e-14	B09-HLA-DRB5+
CALM2	2.29e-18	0.451019	0.782	0.564	5.74e-14	B09-HLA-DRB5+
CCT8	9.19e-18	0.75378	0.414	0.204	2.31e-13	B09-HLA-DRB5+
CRIP1	2.3e-17	0.402109	0.634	0.401	5.78e-13	B09-HLA-DRB5+
PFN1	4.15e-17	0.38366	0.901	0.793	1.04e-12	B09-HLA-DRB5+
THEMIS2	1.51e-16	0.863636	0.269	0.104	3.79e-12	B09-HLA-DRB5+
TMEM156	1.68e-16	0.654114	0.387	0.189	4.23e-12	B09-HLA-DRB5+
TKT	1.77e-16	0.733642	0.368	0.175	4.45e-12	B09-HLA-DRB5+
BTF3	2.17e-16	0.264283	0.941	0.826	5.45e-12	B09-HLA-DRB5+
SND1	2.97e-16	0.847993	0.274	0.112	7.46e-12	B09-HLA-DRB5+
RILPL2	3.74e-16	0.355605	0.473	0.276	9.41e-12	B09-HLA-DRB5+
TNFRSF13B	4.61e-16	0.677012	0.325	0.148	1.16e-11	B09-HLA-DRB5+
PTPN1	6.84e-16	0.742197	0.398	0.2	1.72e-11	B09-HLA-DRB5+
ELMO1	1.01e-15	0.843872	0.253	0.098	2.54e-11	B09-HLA-DRB5+
CLIC1	1.15e-15	0.420336	0.737	0.528	2.89e-11	B09-HLA-DRB5+
NAA50	1.23e-15	0.709903	0.32	0.144	3.09e-11	B09-HLA-DRB5+
VOPP1	1.71e-15	0.725539	0.403	0.206	4.3e-11	B09-HLA-DRB5+
MGAT4A	1.96e-15	0.884352	0.255	0.099	4.93e-11	B09-HLA-DRB5+
ARHGDIB	6.46e-15	0.369324	0.847	0.684	1.62e-10	B09-HLA-DRB5+
ELF1	8.04e-15	0.468269	0.599	0.383	2.02e-10	B09-HLA-DRB5+
GPR183	8.92e-15	0.41066	0.618	0.4	2.24e-10	B09-HLA-DRB5+
CTSH	1.2e-14	0.659006	0.462	0.268	3.03e-10	B09-HLA-DRB5+
CD99	1.37e-14	0.506033	0.575	0.362	3.43e-10	B09-HLA-DRB5+
DUSP4	1.78e-14	0.926567	0.258	0.103	4.48e-10	B09-HLA-DRB5+
ATP5E	3.3e-14	0.313956	0.903	0.775	8.29e-10	B09-HLA-DRB5+
RHOG	7.39e-14	0.479049	0.427	0.241	1.86e-09	B09-HLA-DRB5+
SRGN	7.73e-14	0.277665	0.75	0.545	1.94e-09	B09-HLA-DRB5+
VASP	1.74e-13	0.519063	0.441	0.25	4.38e-09	B09-HLA-DRB5+
CAPG	1.97e-13	0.545412	0.363	0.193	4.96e-09	B09-HLA-DRB5+
SAMSN1	2.81e-13	0.530464	0.379	0.202	7.06e-09	B09-HLA-DRB5+
BCL2A1	3.48e-13	0.567496	0.384	0.214	8.73e-09	B09-HLA-DRB5+
CD48	1.97e-12	0.3674	0.699	0.502	4.94e-08	B09-HLA-DRB5+
BCAS4	3.38e-12	0.584773	0.336	0.174	8.48e-08	B09-HLA-DRB5+
EVI2B	4.35e-12	0.445452	0.656	0.49	1.09e-07	B09-HLA-DRB5+
POLR2L	4.77e-12	0.419904	0.538	0.345	1.2e-07	B09-HLA-DRB5+
BLK	5.91e-12	0.472752	0.409	0.241	1.48e-07	B09-HLA-DRB5+
CAPZB	5.93e-12	0.436893	0.5	0.317	1.49e-07	B09-HLA-DRB5+
CLECL1	6.03e-12	0.680081	0.28	0.131	1.51e-07	B09-HLA-DRB5+
TOMM5	7.04e-12	0.603757	0.272	0.132	1.77e-07	B09-HLA-DRB5+
LSP1	1.12e-11	0.368748	0.626	0.433	2.82e-07	B09-HLA-DRB5+
YWHAH	1.7e-11	0.684962	0.304	0.15	4.27e-07	B09-HLA-DRB5+
CIB1	1.77e-11	0.316505	0.546	0.364	4.44e-07	B09-HLA-DRB5+
ARID5B	2.04e-11	0.353596	0.519	0.336	5.13e-07	B09-HLA-DRB5+
CCND3	4.77e-11	0.425754	0.411	0.245	1.2e-06	B09-HLA-DRB5+
YWHAZ	5.11e-11	0.250041	0.712	0.533	1.28e-06	B09-HLA-DRB5+
GYPC	5.39e-11	0.477036	0.495	0.318	1.35e-06	B09-HLA-DRB5+
HMGA1	5.96e-11	0.667398	0.368	0.211	1.5e-06	B09-HLA-DRB5+
PSMB9	5.99e-11	0.449257	0.497	0.329	1.5e-06	B09-HLA-DRB5+
IFT57	6.35e-11	0.412903	0.392	0.232	1.6e-06	B09-HLA-DRB5+
LRRFIP1	7.5e-11	0.347833	0.492	0.318	1.88e-06	B09-HLA-DRB5+
ACP5	8.01e-11	0.655383	0.301	0.153	2.01e-06	B09-HLA-DRB5+
PABPC4	8.28e-11	0.516388	0.339	0.185	2.08e-06	B09-HLA-DRB5+
MZT2A	1.1e-10	0.501647	0.5	0.325	2.77e-06	B09-HLA-DRB5+
ADGRE5	1.2e-10	0.472672	0.325	0.18	3.01e-06	B09-HLA-DRB5+
PLEKHJ1	1.43e-10	0.54442	0.32	0.172	3.6e-06	B09-HLA-DRB5+
UBE2J1	1.68e-10	0.53388	0.374	0.213	4.22e-06	B09-HLA-DRB5+
S100A10	1.72e-10	0.346396	0.53	0.353	4.31e-06	B09-HLA-DRB5+
STK4	1.95e-10	0.316417	0.556	0.381	4.9e-06	B09-HLA-DRB5+
WTAP	2.03e-10	0.265939	0.411	0.267	5.1e-06	B09-HLA-DRB5+
PPA1	2.32e-10	0.584473	0.341	0.192	5.83e-06	B09-HLA-DRB5+
TOR3A	2.62e-10	0.49752	0.336	0.186	6.58e-06	B09-HLA-DRB5+
JMJD1C	3.44e-10	0.427942	0.315	0.177	8.65e-06	B09-HLA-DRB5+
ATP2B1	4.36e-10	0.353055	0.401	0.249	1.09e-05	B09-HLA-DRB5+
TSC22D4	4.57e-10	0.468803	0.258	0.138	1.15e-05	B09-HLA-DRB5+
SRSF2	4.79e-10	0.271895	0.715	0.539	1.2e-05	B09-HLA-DRB5+
KLF10	5.96e-10	0.398779	0.272	0.15	1.5e-05	B09-HLA-DRB5+
MIDN	6.63e-10	0.284071	0.339	0.21	1.67e-05	B09-HLA-DRB5+
CELF2	6.88e-10	0.398807	0.333	0.195	1.73e-05	B09-HLA-DRB5+
MYL12B	7.3e-10	0.345955	0.573	0.396	1.83e-05	B09-HLA-DRB5+
UQCRB	7.47e-10	0.276103	0.839	0.699	1.88e-05	B09-HLA-DRB5+
BASP1	8.42e-10	0.531362	0.363	0.21	2.12e-05	B09-HLA-DRB5+
YWHAB	8.83e-10	0.390849	0.538	0.362	2.22e-05	B09-HLA-DRB5+
SNRPG	1.06e-09	0.36771	0.452	0.293	2.65e-05	B09-HLA-DRB5+
NFE2L2	1.2e-09	0.375261	0.301	0.173	3.02e-05	B09-HLA-DRB5+
SELT	1.26e-09	0.278661	0.441	0.293	3.16e-05	B09-HLA-DRB5+
SUB1	1.32e-09	0.342481	0.672	0.513	3.32e-05	B09-HLA-DRB5+
ARHGAP24	1.5e-09	0.292188	0.288	0.174	3.78e-05	B09-HLA-DRB5+
KMT2E	1.65e-09	0.302133	0.605	0.432	4.14e-05	B09-HLA-DRB5+
CSNK1D	1.88e-09	0.433058	0.296	0.167	4.71e-05	B09-HLA-DRB5+
FAM107B	1.91e-09	0.563537	0.304	0.165	4.79e-05	B09-HLA-DRB5+
ZFAND6	2.73e-09	0.665275	0.298	0.161	6.85e-05	B09-HLA-DRB5+
BANK1	2.9e-09	0.303378	0.621	0.449	7.29e-05	B09-HLA-DRB5+
MDH2	4.18e-09	0.514197	0.341	0.198	0.000105003	B09-HLA-DRB5+
LY86	5.78e-09	0.376786	0.503	0.343	0.000145263	B09-HLA-DRB5+
ITGB1	6.39e-09	0.632805	0.317	0.177	0.000160477	B09-HLA-DRB5+
SEL1L3	7.04e-09	0.386028	0.266	0.152	0.000176936	B09-HLA-DRB5+
CD82	7.26e-09	0.328912	0.382	0.244	0.000182284	B09-HLA-DRB5+
SCPEP1	8.67e-09	0.457427	0.306	0.175	0.000217764	B09-HLA-DRB5+
LSM7	9.4e-09	0.375842	0.629	0.473	0.000236111	B09-HLA-DRB5+
CCDC85B	1.08e-08	0.340678	0.417	0.275	0.000272145	B09-HLA-DRB5+
UBE2I	1.38e-08	0.450867	0.441	0.284	0.000347879	B09-HLA-DRB5+
ARF6	1.46e-08	0.284879	0.661	0.498	0.000366779	B09-HLA-DRB5+
HNRNPF	1.64e-08	0.309387	0.427	0.284	0.000411681	B09-HLA-DRB5+
GDI2	1.88e-08	0.278218	0.457	0.313	0.000472247	B09-HLA-DRB5+
LDHB	1.92e-08	0.41615	0.487	0.328	0.000481279	B09-HLA-DRB5+
CFLAR	2.07e-08	0.487946	0.366	0.22	0.000520106	B09-HLA-DRB5+
COX14	2.41e-08	0.305417	0.309	0.193	0.000604886	B09-HLA-DRB5+
TUBB	2.52e-08	0.31798	0.417	0.275	0.000633979	B09-HLA-DRB5+
HLA-DMB	3.36e-08	0.259739	0.543	0.389	0.000843805	B09-HLA-DRB5+
CCDC109B	3.54e-08	0.520643	0.304	0.172	0.000889765	B09-HLA-DRB5+
C14orf2	4.89e-08	0.33995	0.522	0.363	0.00122852	B09-HLA-DRB5+
COX5A	5e-08	0.322152	0.363	0.237	0.00125618	B09-HLA-DRB5+
LINC-PINT	5.49e-08	0.387955	0.36	0.225	0.00137926	B09-HLA-DRB5+
SF3B2	6.13e-08	0.326791	0.441	0.298	0.00154074	B09-HLA-DRB5+
CD44	6.61e-08	0.297064	0.629	0.471	0.0016616	B09-HLA-DRB5+
LSM2	7.11e-08	0.378596	0.277	0.164	0.00178687	B09-HLA-DRB5+
CASP4	7.29e-08	0.40162	0.341	0.212	0.00183161	B09-HLA-DRB5+
NSA2	7.3e-08	0.313105	0.379	0.248	0.0018333	B09-HLA-DRB5+
GTF3C6	7.34e-08	0.442055	0.255	0.147	0.00184377	B09-HLA-DRB5+
C1QBP	7.72e-08	0.448857	0.344	0.213	0.00193963	B09-HLA-DRB5+
CCR7	7.86e-08	0.501647	0.347	0.209	0.00197518	B09-HLA-DRB5+
BRK1	8.05e-08	0.446452	0.433	0.284	0.002022	B09-HLA-DRB5+
CD27	9.1e-08	0.478718	0.323	0.191	0.00228502	B09-HLA-DRB5+
GSTK1	9.14e-08	0.305324	0.468	0.322	0.00229598	B09-HLA-DRB5+
SYNGR2	9.86e-08	0.364858	0.46	0.31	0.00247813	B09-HLA-DRB5+
ARHGDIA	1.02e-07	0.330723	0.444	0.298	0.00255724	B09-HLA-DRB5+
RHOF	1.1e-07	0.41135	0.304	0.181	0.00276669	B09-HLA-DRB5+
TERF2IP	1.22e-07	0.346742	0.349	0.223	0.00306763	B09-HLA-DRB5+
SLBP	1.38e-07	0.415055	0.301	0.179	0.00347689	B09-HLA-DRB5+
ITSN2	1.41e-07	0.26653	0.298	0.193	0.00354013	B09-HLA-DRB5+
CDC42	1.46e-07	0.275144	0.659	0.505	0.00367335	B09-HLA-DRB5+
HN1	1.48e-07	0.432883	0.325	0.197	0.00370591	B09-HLA-DRB5+
EIF2S2	1.63e-07	0.327205	0.296	0.185	0.00410044	B09-HLA-DRB5+
TMUB1	1.66e-07	0.357191	0.258	0.155	0.00417257	B09-HLA-DRB5+
RAC2	1.7e-07	0.340205	0.581	0.427	0.00426204	B09-HLA-DRB5+
WDR83OS	2.06e-07	0.252387	0.398	0.277	0.00517611	B09-HLA-DRB5+
EPSTI1	2.69e-07	0.446458	0.293	0.174	0.0067588	B09-HLA-DRB5+
ANXA6	2.71e-07	0.328734	0.352	0.227	0.00681962	B09-HLA-DRB5+
KIF5B	2.79e-07	0.394525	0.272	0.162	0.00700561	B09-HLA-DRB5+
PRELID1	3.28e-07	0.290189	0.411	0.28	0.00824153	B09-HLA-DRB5+
RASSF1	3.96e-07	0.513917	0.258	0.146	0.00994017	B09-HLA-DRB5+
DRAM2	4.25e-07	0.314274	0.473	0.329	0.0106859	B09-HLA-DRB5+
LCP1	4.52e-07	0.466852	0.32	0.193	0.0113528	B09-HLA-DRB5+
ARRDC2	4.58e-07	0.286622	0.317	0.207	0.011513	B09-HLA-DRB5+
COX7B	5.03e-07	0.329547	0.511	0.363	0.0126312	B09-HLA-DRB5+
GSPT1	5.07e-07	0.417996	0.293	0.175	0.0127443	B09-HLA-DRB5+
PLIN2	6.26e-07	0.438324	0.258	0.152	0.0157367	B09-HLA-DRB5+
MYEOV2	6.61e-07	0.39984	0.341	0.215	0.0166117	B09-HLA-DRB5+
CYTIP	8.11e-07	0.35975	0.468	0.326	0.0203651	B09-HLA-DRB5+
ZC3H15	1.05e-06	0.314662	0.317	0.206	0.0264431	B09-HLA-DRB5+
GTF3A	1.14e-06	0.304379	0.522	0.378	0.0285807	B09-HLA-DRB5+
GMFG	1.15e-06	0.27666	0.495	0.358	0.028908	B09-HLA-DRB5+
MEF2C	1.61e-06	0.276866	0.559	0.423	0.0404424	B09-HLA-DRB5+
INPP5D	1.75e-06	0.44727	0.333	0.209	0.0439536	B09-HLA-DRB5+
TRAPPC1	1.96e-06	0.266534	0.347	0.241	0.0491252	B09-HLA-DRB5+
MOB1A	2.43e-06	0.369927	0.336	0.216	0.0609722	B09-HLA-DRB5+
UQCRFS1	2.77e-06	0.295392	0.288	0.188	0.0696597	B09-HLA-DRB5+
NDUFA3	2.86e-06	0.271824	0.374	0.258	0.071797	B09-HLA-DRB5+
LITAF	3.07e-06	0.408189	0.438	0.306	0.0770767	B09-HLA-DRB5+
DEK	3.5e-06	0.266042	0.325	0.221	0.0880064	B09-HLA-DRB5+
ARPC4	4.22e-06	0.348809	0.395	0.271	0.105996	B09-HLA-DRB5+
RNF145	4.36e-06	0.409418	0.263	0.159	0.109613	B09-HLA-DRB5+
SMARCB1	4.91e-06	0.400278	0.333	0.215	0.123386	B09-HLA-DRB5+
NDUFA13	4.94e-06	0.255023	0.513	0.38	0.123996	B09-HLA-DRB5+
RP5-887A10.1	5.11e-06	0.504719	0.296	0.181	0.1283	B09-HLA-DRB5+
DUT	5.37e-06	0.348126	0.266	0.168	0.134804	B09-HLA-DRB5+
PHF20	5.78e-06	0.367098	0.323	0.208	0.145167	B09-HLA-DRB5+
2019-09-09	5.98e-06	0.294745	0.406	0.283	0.150205	B09-HLA-DRB5+
HCLS1	6.36e-06	0.439003	0.347	0.226	0.159818	B09-HLA-DRB5+
MRPS6	7.42e-06	0.251559	0.258	0.173	0.186297	B09-HLA-DRB5+
ARL6IP5	7.85e-06	0.290676	0.427	0.304	0.197221	B09-HLA-DRB5+
UBE2L3	7.9e-06	0.367104	0.336	0.22	0.198492	B09-HLA-DRB5+
FKBP1A	7.97e-06	0.314484	0.358	0.242	0.200137	B09-HLA-DRB5+
PRDX1	8e-06	0.253151	0.433	0.316	0.200928	B09-HLA-DRB5+
MYL12A	8.79e-06	0.29837	0.637	0.518	0.22076	B09-HLA-DRB5+
AL928768.3	9.63e-06	0.462795	0.309	0.195	0.241929	B09-HLA-DRB5+
SMIM14	1.19e-05	0.363858	0.446	0.323	0.298547	B09-HLA-DRB5+
GLIPR1	1.21e-05	0.301453	0.28	0.182	0.304802	B09-HLA-DRB5+
BCL7B	1.56e-05	0.300463	0.269	0.174	0.393002	B09-HLA-DRB5+
AURKAIP1	2.08e-05	0.261984	0.32	0.222	0.521929	B09-HLA-DRB5+
SS18L2	3.1e-05	0.279154	0.285	0.191	0.778151	B09-HLA-DRB5+
C19orf43	3.53e-05	0.251778	0.616	0.49	0.885694	B09-HLA-DRB5+
CNPY3	4.56e-05	0.255506	0.323	0.225	1	B09-HLA-DRB5+
BZW1	4.95e-05	0.273949	0.363	0.256	1	B09-HLA-DRB5+
SUMO3	5.04e-05	0.283005	0.255	0.169	1	B09-HLA-DRB5+
RGS19	5.38e-05	0.261037	0.309	0.214	1	B09-HLA-DRB5+
GNB2	5.55e-05	0.390733	0.312	0.207	1	B09-HLA-DRB5+
SLC25A3	5.55e-05	0.256445	0.497	0.38	1	B09-HLA-DRB5+
RBX1	5.76e-05	0.268339	0.296	0.203	1	B09-HLA-DRB5+
RAB5C	6.45e-05	0.310812	0.293	0.199	1	B09-HLA-DRB5+
AKAP13	6.52e-05	0.323684	0.315	0.213	1	B09-HLA-DRB5+
WIPF1	7.76e-05	0.296111	0.306	0.21	1	B09-HLA-DRB5+
C4orf3	7.91e-05	0.31422	0.438	0.322	1	B09-HLA-DRB5+
CTD-3252C9.4	8.59e-05	0.275428	0.269	0.179	1	B09-HLA-DRB5+
EIF1AX	9.24e-05	0.313344	0.355	0.248	1	B09-HLA-DRB5+
UPF2	9.95e-05	0.255268	0.317	0.223	1	B09-HLA-DRB5+
TMEM165	0.000105518	0.339911	0.277	0.183	1	B09-HLA-DRB5+
MAPK1IP1L	0.000123757	0.299834	0.304	0.207	1	B09-HLA-DRB5+
C20orf24	0.000145851	0.344726	0.255	0.168	1	B09-HLA-DRB5+
C19orf53	0.000147143	0.275056	0.487	0.369	1	B09-HLA-DRB5+
TMED10	0.000227986	0.250548	0.274	0.19	1	B09-HLA-DRB5+
NOP10	0.000229124	0.351482	0.366	0.259	1	B09-HLA-DRB5+
SELL	0.00025481	0.28996	0.395	0.292	1	B09-HLA-DRB5+
EIF2S3	0.000266374	0.267643	0.409	0.304	1	B09-HLA-DRB5+
CNN2	0.00048308	0.350715	0.328	0.229	1	B09-HLA-DRB5+
ARPC5	0.000549306	0.287758	0.277	0.192	1	B09-HLA-DRB5+
FAM96A	0.000612508	0.35063	0.253	0.17	1	B09-HLA-DRB5+
KHDRBS1	0.000660174	0.283249	0.296	0.208	1	B09-HLA-DRB5+
ENO1	0.000703419	0.258531	0.435	0.331	1	B09-HLA-DRB5+
ITGB2	0.000800202	0.279455	0.277	0.195	1	B09-HLA-DRB5+
GABARAPL2	0.00110187	0.304581	0.328	0.235	1	B09-HLA-DRB5+
RPS19BP1	0.0011161	0.326014	0.328	0.235	1	B09-HLA-DRB5+
XRCC6	0.00122973	0.295839	0.306	0.218	1	B09-HLA-DRB5+
ATP1A1	0.00145335	0.385175	0.258	0.177	1	B09-HLA-DRB5+
PGAM1	0.00151309	0.263683	0.266	0.19	1	B09-HLA-DRB5+
SHFM1	0.0015417	0.252372	0.255	0.184	1	B09-HLA-DRB5+
EHD1	0.00162295	0.327426	0.261	0.181	1	B09-HLA-DRB5+
ATP5F1	0.00170471	0.307453	0.285	0.201	1	B09-HLA-DRB5+
COX8A	0.00207438	0.263104	0.449	0.351	1	B09-HLA-DRB5+
P2RX5	0.00419809	0.271643	0.28	0.205	1	B09-HLA-DRB5+
ATP5A1	0.0064503	0.270194	0.374	0.287	1	B09-HLA-DRB5+
TMEM50A	0.00818242	0.310535	0.261	0.187	1	B09-HLA-DRB5+
UBE2B	0.00827966	0.310325	0.266	0.192	1	B09-HLA-DRB5+
EEF1A1	2.56e-127	0.307642	1	0.993	6.43e-123	B10-LTB+
LTB	4.31e-125	1.07418	0.981	0.635	1.08e-120	B10-LTB+
CD74	1.92e-120	0.253052	1	0.98	4.82e-116	B10-LTB+
MYL12A	9.02e-78	0.873766	0.921	0.504	2.26e-73	B10-LTB+
CD52	3.7e-77	0.611733	0.995	0.862	9.29e-73	B10-LTB+
HVCN1	4.9e-60	0.54542	0.479	0.178	1.23e-55	B10-LTB+
SCIMP	2.69e-53	1.30807	0.392	0.088	6.75e-49	B10-LTB+
CORO1A	7.71e-53	0.598948	0.932	0.569	1.94e-48	B10-LTB+
SSPN	7.13e-52	1.48953	0.279	0.047	1.79e-47	B10-LTB+
GNG7	1.03e-51	0.625337	0.592	0.246	2.58e-47	B10-LTB+
UCP2	8.45e-51	0.899556	0.658	0.262	2.12e-46	B10-LTB+
LYPLAL1	1.23e-49	1.53364	0.381	0.082	3.08e-45	B10-LTB+
CRIP1	1.5e-49	0.860259	0.77	0.394	3.77e-45	B10-LTB+
ANXA4	6.43e-49	1.63261	0.337	0.063	1.61e-44	B10-LTB+
LSP1	1.15e-48	0.624132	0.811	0.423	2.9e-44	B10-LTB+
FAM65B	2.06e-48	0.800225	0.584	0.224	5.17e-44	B10-LTB+
LINC00926	2.08e-47	0.618514	0.603	0.257	5.23e-43	B10-LTB+
ARPC1B	9.15e-47	0.751095	0.759	0.376	2.3e-42	B10-LTB+
LIMD2	9.14e-46	0.617812	0.822	0.443	2.3e-41	B10-LTB+
AP1S2	9.55e-46	0.928687	0.43	0.136	2.4e-41	B10-LTB+
TRADD	9.76e-46	1.22666	0.318	0.079	2.45e-41	B10-LTB+
AIM2	4.13e-45	1.11303	0.29	0.068	1.04e-40	B10-LTB+
PTPN6	5.85e-45	1.0619	0.493	0.159	1.47e-40	B10-LTB+
CD79B	5.98e-44	0.288847	0.871	0.539	1.5e-39	B10-LTB+
MYO1G	7.4e-44	1.08223	0.441	0.133	1.86e-39	B10-LTB+
TRAF3IP3	1.56e-43	0.754043	0.46	0.168	3.92e-39	B10-LTB+
ARHGDIB	3.95e-43	0.497566	0.959	0.678	9.93e-39	B10-LTB+
ISCU	4.01e-43	0.715762	0.69	0.321	1.01e-38	B10-LTB+
PSMB9	1.07e-42	0.637499	0.679	0.32	2.68e-38	B10-LTB+
BCAS4	1.27e-42	0.616111	0.43	0.169	3.2e-38	B10-LTB+
EVI2B	2.2e-42	0.607343	0.836	0.481	5.52e-38	B10-LTB+
RASGRP2	3.69e-42	0.523932	0.477	0.205	9.28e-38	B10-LTB+
HLA-DPB1	3.7e-42	0.294084	0.997	0.887	9.29e-38	B10-LTB+
TLR10	4.2e-42	1.24717	0.288	0.063	1.06e-37	B10-LTB+
IKZF1	1.27e-41	0.654993	0.34	0.126	3.18e-37	B10-LTB+
UQCR10	3.04e-41	0.363497	0.51	0.257	7.64e-37	B10-LTB+
TKT	3.22e-41	0.988483	0.485	0.169	8.1e-37	B10-LTB+
GHITM	1.82e-40	0.386516	0.395	0.193	4.57e-36	B10-LTB+
UBE2I	2.12e-40	0.628414	0.608	0.276	5.33e-36	B10-LTB+
2019-03-01	2.49e-40	0.458999	0.438	0.191	6.25e-36	B10-LTB+
ATP5I	2.63e-40	0.480678	0.666	0.338	6.6e-36	B10-LTB+
COX5B	5.75e-40	0.422064	0.671	0.354	1.44e-35	B10-LTB+
MYO1F	6.99e-40	0.806356	0.395	0.138	1.76e-35	B10-LTB+
CD40	7.97e-40	0.313693	0.367	0.175	2e-35	B10-LTB+
BLK	1.07e-39	0.777434	0.562	0.233	2.68e-35	B10-LTB+
CXXC5	3.5e-39	0.700157	0.501	0.202	8.8e-35	B10-LTB+
RPS10	4.36e-39	0.270644	1	0.953	1.09e-34	B10-LTB+
PDLIM1	5.04e-39	0.828224	0.479	0.179	1.27e-34	B10-LTB+
PSMD4	5.41e-39	0.705903	0.342	0.129	1.36e-34	B10-LTB+
ANXA6	7.93e-39	0.6987	0.526	0.219	1.99e-34	B10-LTB+
UBXN1	1.87e-38	0.34323	0.748	0.434	4.7e-34	B10-LTB+
CD37	2.04e-38	0.317467	0.984	0.81	5.11e-34	B10-LTB+
ARPC3	2.62e-38	0.452614	0.915	0.607	6.59e-34	B10-LTB+
MEAF6	3.76e-38	0.783182	0.386	0.137	9.45e-34	B10-LTB+
DUT	2.37e-37	0.431415	0.359	0.163	5.96e-33	B10-LTB+
ARPC2	5.39e-37	0.368222	0.91	0.601	1.35e-32	B10-LTB+
HIGD2A	7.77e-37	0.411396	0.685	0.375	1.95e-32	B10-LTB+
ATP6V1G1	3.83e-36	0.450087	0.751	0.423	9.63e-32	B10-LTB+
PRKCB	6.23e-36	0.645215	0.51	0.218	1.57e-31	B10-LTB+
PSME1	6.92e-36	0.361449	0.814	0.497	1.74e-31	B10-LTB+
PNISR	8.59e-36	0.512138	0.805	0.471	2.16e-31	B10-LTB+
SIPA1	1.53e-35	0.402466	0.307	0.138	3.85e-31	B10-LTB+
PLEK	2.29e-35	1.21124	0.315	0.082	5.74e-31	B10-LTB+
EEF2	3.39e-35	0.343088	0.997	0.881	8.52e-31	B10-LTB+
EVL	6.32e-35	0.289099	0.556	0.305	1.59e-30	B10-LTB+
SP110	9.81e-35	0.606626	0.337	0.129	2.46e-30	B10-LTB+
PLP2	1.62e-34	0.625504	0.677	0.344	4.07e-30	B10-LTB+
PYURF	2.13e-34	0.602418	0.389	0.165	5.35e-30	B10-LTB+
GSTK1	2.53e-34	0.813821	0.636	0.314	6.36e-30	B10-LTB+
UQCRC2	2.58e-34	0.468328	0.348	0.155	6.47e-30	B10-LTB+
ANXA7	3.47e-34	0.761784	0.337	0.122	8.73e-30	B10-LTB+
C19orf70	5.28e-34	0.413746	0.37	0.177	1.33e-29	B10-LTB+
RNH1	5.74e-34	0.619115	0.384	0.158	1.44e-29	B10-LTB+
COTL1	1.1e-33	0.41833	0.789	0.47	2.77e-29	B10-LTB+
HLA-C	1.18e-33	0.292981	0.997	0.902	2.97e-29	B10-LTB+
SMARCB1	2.23e-33	0.609955	0.474	0.208	5.59e-29	B10-LTB+
CD86	2.81e-33	0.904397	0.271	0.08	7.07e-29	B10-LTB+
LY86	3.86e-33	0.393116	0.619	0.338	9.7e-29	B10-LTB+
AL928768.3	4.46e-33	1.20538	0.46	0.188	1.12e-28	B10-LTB+
DBNL	4.47e-33	0.802218	0.425	0.161	1.12e-28	B10-LTB+
HLA-DMB	7.3e-33	0.615885	0.701	0.381	1.83e-28	B10-LTB+
EID1	7.38e-33	0.611956	0.523	0.238	1.85e-28	B10-LTB+
GPSM3	8.68e-33	0.442237	0.825	0.511	2.18e-28	B10-LTB+
TMEM154	9.63e-33	0.701697	0.332	0.123	2.42e-28	B10-LTB+
PPDPF	1.15e-32	0.284456	0.644	0.376	2.89e-28	B10-LTB+
ANXA5	1.33e-32	0.870791	0.342	0.12	3.35e-28	B10-LTB+
CPNE1	1.51e-32	0.408391	0.29	0.136	3.8e-28	B10-LTB+
KRTCAP2	1.68e-32	0.353794	0.408	0.207	4.21e-28	B10-LTB+
HMHA1	2.1e-32	0.399967	0.447	0.219	5.26e-28	B10-LTB+
SNX2	2.21e-32	0.437319	0.521	0.259	5.56e-28	B10-LTB+
AES	2.54e-32	0.81968	0.581	0.282	6.37e-28	B10-LTB+
ATP5J	2.84e-32	0.415143	0.482	0.245	7.13e-28	B10-LTB+
PDCD2	2.9e-32	0.589993	0.277	0.11	7.29e-28	B10-LTB+
SBDS	3.12e-32	0.296811	0.704	0.422	7.84e-28	B10-LTB+
CUTA	3.14e-32	0.288673	0.633	0.37	7.89e-28	B10-LTB+
NDUFB10	4.55e-32	0.318011	0.403	0.211	1.14e-27	B10-LTB+
KYNU	5.03e-32	0.772641	0.258	0.083	1.26e-27	B10-LTB+
USMG5	5.82e-32	0.589615	0.532	0.25	1.46e-27	B10-LTB+
ERH	5.91e-32	0.518793	0.468	0.221	1.49e-27	B10-LTB+
CH17-373J23.1	6.48e-32	0.952264	0.373	0.121	1.63e-27	B10-LTB+
SYPL1	6.65e-32	0.471119	0.441	0.206	1.67e-27	B10-LTB+
CCNDBP1	6.77e-32	0.54111	0.321	0.133	1.7e-27	B10-LTB+
EMP3	7.16e-32	0.263572	0.742	0.456	1.8e-27	B10-LTB+
PRR13	1.19e-31	0.425783	0.622	0.339	2.98e-27	B10-LTB+
DOCK8	1.19e-31	0.550194	0.318	0.131	2.99e-27	B10-LTB+
S100A10	1.36e-31	0.768806	0.641	0.347	3.43e-27	B10-LTB+
CLECL1	1.87e-31	0.524253	0.321	0.129	4.7e-27	B10-LTB+
SNX17	2.57e-31	0.836156	0.329	0.118	6.46e-27	B10-LTB+
CSK	4e-31	0.398881	0.353	0.168	1e-26	B10-LTB+
HINT1	4.67e-31	0.394137	0.937	0.682	1.17e-26	B10-LTB+
PTP4A2	5.91e-31	0.324418	0.515	0.28	1.48e-26	B10-LTB+
CD82	6.62e-31	0.378802	0.471	0.24	1.66e-26	B10-LTB+
ATM	6.87e-31	0.569427	0.326	0.132	1.72e-26	B10-LTB+
FLI1	8.25e-31	0.720394	0.266	0.094	2.07e-26	B10-LTB+
SLC25A6	1.22e-30	0.340393	0.981	0.833	3.07e-26	B10-LTB+
NDUFB3	1.47e-30	0.496399	0.274	0.119	3.68e-26	B10-LTB+
CAP1	1.54e-30	0.449779	0.504	0.254	3.86e-26	B10-LTB+
XRCC5	1.76e-30	0.519513	0.329	0.146	4.41e-26	B10-LTB+
IFT57	1.84e-30	0.253104	0.43	0.23	4.61e-26	B10-LTB+
EIF3L	2.25e-30	0.285907	0.803	0.52	5.64e-26	B10-LTB+
GAPT	2.77e-30	0.545809	0.307	0.125	6.96e-26	B10-LTB+
SNRPF	3.49e-30	0.340725	0.447	0.235	8.76e-26	B10-LTB+
MYL12B	4.2e-30	0.422762	0.685	0.39	1.05e-25	B10-LTB+
CLIC1	4.74e-30	0.505435	0.822	0.524	1.19e-25	B10-LTB+
C19orf43	4.9e-30	0.285945	0.762	0.483	1.23e-25	B10-LTB+
PPP3CC	6.38e-30	0.541044	0.299	0.126	1.6e-25	B10-LTB+
TBC1D10C	6.83e-30	0.568287	0.466	0.212	1.72e-25	B10-LTB+
RAC2	7.35e-30	0.411861	0.718	0.42	1.85e-25	B10-LTB+
VPS28	7.64e-30	0.3764	0.444	0.233	1.92e-25	B10-LTB+
CHMP4A	8.42e-30	0.310773	0.408	0.216	2.12e-25	B10-LTB+
CPNE5	1.11e-29	0.982056	0.296	0.092	2.78e-25	B10-LTB+
HLA-F	1.18e-29	0.310937	0.507	0.28	2.96e-25	B10-LTB+
SOD1	1.43e-29	0.271546	0.636	0.38	3.6e-25	B10-LTB+
CMPK1	1.61e-29	0.307926	0.627	0.37	4.05e-25	B10-LTB+
TRAPPC1	1.62e-29	0.573398	0.493	0.233	4.07e-25	B10-LTB+
UBE2J1	2.07e-29	0.613908	0.466	0.208	5.21e-25	B10-LTB+
GUCD1	2.28e-29	0.68825	0.277	0.1	5.72e-25	B10-LTB+
R3HDM4	2.64e-29	0.751167	0.279	0.098	6.63e-25	B10-LTB+
PPP1CA	2.76e-29	0.543487	0.586	0.299	6.93e-25	B10-LTB+
HMGN3	2.87e-29	0.369929	0.364	0.182	7.2e-25	B10-LTB+
TALDO1	3.2e-29	0.521552	0.285	0.125	8.05e-25	B10-LTB+
EGLN2	5.93e-29	0.434506	0.268	0.12	1.49e-24	B10-LTB+
EAF2	6e-29	0.785938	0.373	0.141	1.51e-24	B10-LTB+
SPIB	7.6e-29	0.559999	0.395	0.171	1.91e-24	B10-LTB+
NT5C	8.01e-29	0.395307	0.345	0.163	2.01e-24	B10-LTB+
CAST	8.82e-29	0.713805	0.405	0.168	2.22e-24	B10-LTB+
ANP32B	9.13e-29	0.337219	0.559	0.314	2.29e-24	B10-LTB+
TNFRSF13B	1.02e-28	0.63387	0.359	0.146	2.56e-24	B10-LTB+
ICAM3	1.02e-28	0.25599	0.556	0.327	2.57e-24	B10-LTB+
SNRPC	1.24e-28	0.509053	0.285	0.123	3.11e-24	B10-LTB+
MINOS1	1.36e-28	0.557296	0.466	0.218	3.41e-24	B10-LTB+
VASP	1.43e-28	0.332818	0.468	0.249	3.59e-24	B10-LTB+
SHKBP1	1.57e-28	0.701284	0.285	0.112	3.96e-24	B10-LTB+
GRK6	1.68e-28	0.600483	0.321	0.133	4.21e-24	B10-LTB+
CNBP	2.41e-28	0.340966	0.671	0.399	6.05e-24	B10-LTB+
RHBDF2	2.6e-28	0.539236	0.334	0.141	6.53e-24	B10-LTB+
VIM	2.75e-28	0.361143	0.784	0.491	6.9e-24	B10-LTB+
PFN1	3.03e-28	0.340833	0.97	0.789	7.61e-24	B10-LTB+
PSMB1	3.3e-28	0.337445	0.532	0.298	8.28e-24	B10-LTB+
NDUFB8	3.3e-28	0.27163	0.474	0.268	8.28e-24	B10-LTB+
BLOC1S1	3.37e-28	0.311574	0.419	0.229	8.47e-24	B10-LTB+
GTF3A	3.37e-28	0.475578	0.663	0.371	8.48e-24	B10-LTB+
CAPG	3.45e-28	0.551339	0.422	0.19	8.66e-24	B10-LTB+
BUB3	3.46e-28	0.302969	0.263	0.135	8.69e-24	B10-LTB+
IL2RG	3.6e-28	0.446443	0.578	0.31	9.04e-24	B10-LTB+
AP2S1	3.62e-28	0.631858	0.332	0.137	9.1e-24	B10-LTB+
ARHGAP30	4.32e-28	0.514058	0.293	0.128	1.09e-23	B10-LTB+
TBCB	4.51e-28	0.6528	0.342	0.138	1.13e-23	B10-LTB+
LAMTOR1	5.36e-28	0.366675	0.414	0.218	1.35e-23	B10-LTB+
ITGB1	5.62e-28	1.03695	0.43	0.172	1.41e-23	B10-LTB+
LSM10	6.47e-28	0.653923	0.392	0.168	1.62e-23	B10-LTB+
CCNI	6.69e-28	0.267146	0.91	0.653	1.68e-23	B10-LTB+
TUBB	9.09e-28	0.460909	0.523	0.269	2.28e-23	B10-LTB+
SCPEP1	9.26e-28	0.437225	0.364	0.173	2.33e-23	B10-LTB+
DYNLRB1	1.17e-27	0.556193	0.373	0.168	2.94e-23	B10-LTB+
ECH1	1.18e-27	0.546462	0.384	0.177	2.97e-23	B10-LTB+
[truncated: 3,207 more rows]

## Sheet: Table S3b DEGs.Myeloid Cells
Table S3b. DEGs of 28 myeloid cell types.
gene	p_val	avg_logFC	pct.1	pct.2	p_val_adj	cluster
THBS1	0	2.16031	0.723	0.158	0	M00-THBS1+TAMs
RETN	0	1.49027	0.798	0.244	0	M00-THBS1+TAMs
SAMSN1	0	1.45522	0.947	0.504	0	M00-THBS1+TAMs
EREG	0	1.43457	0.876	0.347	0	M00-THBS1+TAMs
C5AR1	0	1.3525	0.833	0.384	0	M00-THBS1+TAMs
CHMP1B	0	1.34664	0.922	0.634	0	M00-THBS1+TAMs
CD163	0	1.34034	0.805	0.348	0	M00-THBS1+TAMs
MXD1	0	1.30295	0.793	0.371	0	M00-THBS1+TAMs
RILPL2	0	1.24845	0.881	0.51	0	M00-THBS1+TAMs
ATP1B3	0	1.21344	0.934	0.634	0	M00-THBS1+TAMs
NAMPT	0	1.16566	0.986	0.693	0	M00-THBS1+TAMs
PLAUR	0	0.878305	0.975	0.741	0	M00-THBS1+TAMs
IER3	0	0.849456	0.973	0.712	0	M00-THBS1+TAMs
PNRC1	0	0.836592	0.979	0.815	0	M00-THBS1+TAMs
SRGN	0	0.833413	1	0.977	0	M00-THBS1+TAMs
BTG1	0	0.793883	0.99	0.898	0	M00-THBS1+TAMs
SAT1	0	0.740962	1	0.98	0	M00-THBS1+TAMs
H3F3A	0	0.622625	0.995	0.942	0	M00-THBS1+TAMs
AREG	9.54218991360528e-316	1.4436	0.84	0.406	2.39709352819678e-311	M00-THBS1+TAMs
NFKBIA	0	0.528947	0.995	0.905	4.01e-305	M00-THBS1+TAMs
CXCL2	2.24e-281	0.903836	0.94	0.563	5.64e-277	M00-THBS1+TAMs
IL1B	1.7e-271	0.800318	0.92	0.534	4.27e-267	M00-THBS1+TAMs
CYCS	8.52e-263	0.955396	0.872	0.699	2.14e-258	M00-THBS1+TAMs
CTB-61M7.2	3.93e-261	1.9147	0.482	0.096	9.87e-257	M00-THBS1+TAMs
VEGFA	1.55e-258	1.35493	0.691	0.277	3.9e-254	M00-THBS1+TAMs
RPS9	5.17e-258	0.39657	0.999	0.986	1.3e-253	M00-THBS1+TAMs
NEAT1	1.47e-248	0.424863	0.999	0.928	3.69e-244	M00-THBS1+TAMs
MCL1	1.12e-243	0.705064	0.977	0.825	2.81e-239	M00-THBS1+TAMs
XIST	3.01e-238	1.35652	0.62	0.193	7.55e-234	M00-THBS1+TAMs
MAP3K8	6.09e-233	1.00088	0.823	0.497	1.53e-228	M00-THBS1+TAMs
EIF1	1.05e-231	0.31357	0.999	0.985	2.64e-227	M00-THBS1+TAMs
RPS24	2.28e-216	0.365448	0.995	0.988	5.72e-212	M00-THBS1+TAMs
CREM	4.35e-216	0.862614	0.851	0.538	1.09e-211	M00-THBS1+TAMs
CEBPB	2.13e-213	0.650726	0.956	0.744	5.35e-209	M00-THBS1+TAMs
TPT1	2.64e-212	0.437461	0.998	0.991	6.64e-208	M00-THBS1+TAMs
GPX1	6.53e-212	0.464567	0.988	0.951	1.64e-207	M00-THBS1+TAMs
RPL39	5.28e-211	0.328671	0.997	0.994	1.33e-206	M00-THBS1+TAMs
CCNH	1.03e-210	1.24734	0.618	0.304	2.58e-206	M00-THBS1+TAMs
TGIF1	2.58e-202	1.08938	0.696	0.397	6.49e-198	M00-THBS1+TAMs
RPL34	1.53e-195	0.315691	0.998	0.994	3.83e-191	M00-THBS1+TAMs
ELL2	6.96e-187	1.18068	0.617	0.278	1.75e-182	M00-THBS1+TAMs
ACSL1	3.21e-184	1.1612	0.629	0.291	8.07e-180	M00-THBS1+TAMs
THAP2	9.91e-183	1.30795	0.563	0.246	2.49e-178	M00-THBS1+TAMs
NLRP3	1.12e-179	1.16553	0.639	0.285	2.8e-175	M00-THBS1+TAMs
CXCL8	1.64e-179	0.405021	0.96	0.728	4.13e-175	M00-THBS1+TAMs
RPL10	3.94e-175	0.311583	1	0.997	9.91e-171	M00-THBS1+TAMs
RPS3A	4.37e-169	0.349157	0.988	0.98	1.1e-164	M00-THBS1+TAMs
FCN1	3.98e-168	0.593759	0.691	0.317	1e-163	M00-THBS1+TAMs
CSTA	1.65e-165	0.705144	0.834	0.533	4.15e-161	M00-THBS1+TAMs
GABARAPL1	4.12e-165	1.03017	0.651	0.371	1.03e-160	M00-THBS1+TAMs
H3F3B	2.39e-163	0.326257	1	0.964	6e-159	M00-THBS1+TAMs
STX11	2.75e-160	0.932685	0.727	0.414	6.92e-156	M00-THBS1+TAMs
GPR183	2.81e-160	0.445544	0.893	0.617	7.07e-156	M00-THBS1+TAMs
CCL20	2.9e-159	0.836942	0.65	0.288	7.29e-155	M00-THBS1+TAMs
S100A8	1.18e-158	0.295206	0.813	0.456	2.96e-154	M00-THBS1+TAMs
HMGB2	3.51e-156	0.83651	0.777	0.535	8.83e-152	M00-THBS1+TAMs
RPL26	1.61e-154	0.296419	0.992	0.989	4.04e-150	M00-THBS1+TAMs
TWISTNB	2.82e-154	1.30319	0.537	0.249	7.08e-150	M00-THBS1+TAMs
RPL21	8.17e-153	0.320148	0.995	0.989	2.05e-148	M00-THBS1+TAMs
PPIF	1.92e-149	0.902792	0.722	0.416	4.83e-145	M00-THBS1+TAMs
THBD	1.23e-148	1.30825	0.493	0.205	3.1e-144	M00-THBS1+TAMs
OLR1	4.68e-148	0.896821	0.712	0.406	1.18e-143	M00-THBS1+TAMs
CLEC4E	1.04e-146	1.09706	0.564	0.237	2.62e-142	M00-THBS1+TAMs
SOD2	2.16e-141	0.44577	0.973	0.809	5.43e-137	M00-THBS1+TAMs
SYAP1	1.74e-140	1.05736	0.574	0.346	4.37e-136	M00-THBS1+TAMs
YBX3	2.09e-140	0.802095	0.737	0.512	5.24e-136	M00-THBS1+TAMs
VCAN	4.06e-137	0.729177	0.602	0.265	1.02e-132	M00-THBS1+TAMs
CD55	5.86e-136	0.923887	0.66	0.395	1.47e-131	M00-THBS1+TAMs
RPS4X	1.92e-135	0.312769	0.988	0.975	4.82e-131	M00-THBS1+TAMs
PRKAG2-AS1	3.65e-135	1.42923	0.385	0.141	9.18e-131	M00-THBS1+TAMs
RANBP2	2.01e-134	1.2491	0.446	0.209	5.04e-130	M00-THBS1+TAMs
S100A9	2.16e-134	0.268687	0.888	0.613	5.42e-130	M00-THBS1+TAMs
NR4A3	9.11e-133	0.993307	0.593	0.288	2.29e-128	M00-THBS1+TAMs
PHACTR1	1.58e-132	0.804482	0.729	0.439	3.97e-128	M00-THBS1+TAMs
RAB31	4.87e-132	0.856666	0.658	0.403	1.22e-127	M00-THBS1+TAMs
RPL32	2.54e-130	0.254491	0.998	0.993	6.39e-126	M00-THBS1+TAMs
INSIG1	5.97e-130	0.964984	0.612	0.324	1.5e-125	M00-THBS1+TAMs
CEBPD	7e-129	0.631707	0.877	0.631	1.76e-124	M00-THBS1+TAMs
AIF1	4.37e-128	0.452164	0.976	0.845	1.1e-123	M00-THBS1+TAMs
FOSL2	1.47e-126	0.913048	0.639	0.357	3.7e-122	M00-THBS1+TAMs
RPS8	2.79e-126	0.311571	0.98	0.975	7e-122	M00-THBS1+TAMs
FKBP5	8.06e-124	0.867708	0.623	0.335	2.02e-119	M00-THBS1+TAMs
MAP2K1	1.47e-122	0.990417	0.503	0.283	3.69e-118	M00-THBS1+TAMs
CD302	1.19e-120	0.897779	0.579	0.335	2.98e-116	M00-THBS1+TAMs
SLC43A2	4.52e-120	1.02436	0.507	0.247	1.13e-115	M00-THBS1+TAMs
SERPINB9	5.16e-119	0.907377	0.602	0.321	1.3e-114	M00-THBS1+TAMs
STXBP2	1.07e-118	0.855229	0.712	0.501	2.68e-114	M00-THBS1+TAMs
RPL7	1.19e-118	0.279135	0.988	0.981	2.98e-114	M00-THBS1+TAMs
NAF1	8.6e-118	1.26157	0.422	0.172	2.16e-113	M00-THBS1+TAMs
NFE2L2	1.45e-117	0.807336	0.674	0.433	3.64e-113	M00-THBS1+TAMs
WTAP	3.18e-116	0.826556	0.648	0.435	8e-112	M00-THBS1+TAMs
SERP1	5.12e-116	0.472243	0.909	0.796	1.29e-111	M00-THBS1+TAMs
TFRC	1.19e-114	1.14595	0.448	0.225	2.98e-110	M00-THBS1+TAMs
HBEGF	1.99e-114	0.879986	0.626	0.332	5e-110	M00-THBS1+TAMs
SLC25A37	2.8e-114	0.785061	0.573	0.284	7.04e-110	M00-THBS1+TAMs
TIMP1	9.51e-114	0.420954	0.922	0.743	2.39e-109	M00-THBS1+TAMs
LITAF	2.72e-113	0.570677	0.885	0.682	6.84e-109	M00-THBS1+TAMs
RPL18A	5.28e-112	0.253944	0.991	0.986	1.33e-107	M00-THBS1+TAMs
AZI2	1.11e-111	1.14878	0.439	0.215	2.79e-107	M00-THBS1+TAMs
SELK	5.3e-111	0.721292	0.771	0.594	1.33e-106	M00-THBS1+TAMs
ZFP36	8.48e-111	0.309735	0.957	0.855	2.13e-106	M00-THBS1+TAMs
JMJD1C	2.18e-109	0.927001	0.591	0.363	5.47e-105	M00-THBS1+TAMs
CDKN1A	3.44e-109	0.64526	0.764	0.51	8.64e-105	M00-THBS1+TAMs
IRAK3	6.98e-109	1.11033	0.425	0.181	1.75e-104	M00-THBS1+TAMs
C1orf162	6.1e-108	0.517351	0.888	0.685	1.53e-103	M00-THBS1+TAMs
XBP1	2.27e-107	0.734198	0.7	0.483	5.71e-103	M00-THBS1+TAMs
LIMS1	2.91e-107	0.722531	0.684	0.489	7.32e-103	M00-THBS1+TAMs
PNPLA8	5.74e-107	1.11307	0.433	0.215	1.44e-102	M00-THBS1+TAMs
G0S2	9.39e-106	0.622147	0.694	0.401	2.36e-101	M00-THBS1+TAMs
LINC00936	1.38e-105	0.388071	0.731	0.463	3.46e-101	M00-THBS1+TAMs
IL1R2	8.84e-105	1.59527	0.276	0.075	2.22e-100	M00-THBS1+TAMs
RBP7	8.07e-104	1.03732	0.335	0.106	2.03e-99	M00-THBS1+TAMs
TREM1	1.18e-103	0.783542	0.648	0.355	2.96e-99	M00-THBS1+TAMs
TNFAIP3	1.18e-102	0.469886	0.909	0.693	2.95e-98	M00-THBS1+TAMs
CLEC7A	4.92e-102	0.621683	0.765	0.534	1.24e-97	M00-THBS1+TAMs
HCLS1	6.96e-102	0.654875	0.699	0.501	1.75e-97	M00-THBS1+TAMs
LST1	1.93e-100	0.286889	0.958	0.804	4.85e-96	M00-THBS1+TAMs
RPL36A	3.73e-99	0.267155	0.962	0.93	9.37e-95	M00-THBS1+TAMs
HIF1A	1.2e-96	0.705227	0.678	0.447	3.02e-92	M00-THBS1+TAMs
SKIL	3.19e-93	0.817141	0.564	0.338	8.02e-89	M00-THBS1+TAMs
SDS	5.77e-93	1.12446	0.456	0.254	1.45e-88	M00-THBS1+TAMs
C9orf72	1.92e-90	1.02447	0.426	0.206	4.82e-86	M00-THBS1+TAMs
PABPC1	5.54e-90	0.317279	0.942	0.872	1.39e-85	M00-THBS1+TAMs
ELF1	3.99e-88	0.75344	0.619	0.418	1e-83	M00-THBS1+TAMs
TIPARP	5.04e-87	0.986817	0.435	0.231	1.27e-82	M00-THBS1+TAMs
GNA13	1.24e-86	0.84903	0.498	0.305	3.11e-82	M00-THBS1+TAMs
IRS2	2.81e-86	0.843577	0.522	0.295	7.05e-82	M00-THBS1+TAMs
MCEMP1	3.21e-86	0.799553	0.428	0.183	8.07e-82	M00-THBS1+TAMs
FGD4	1.47e-85	1.25452	0.309	0.133	3.68e-81	M00-THBS1+TAMs
CHD1	2.3e-85	0.91557	0.454	0.26	5.77e-81	M00-THBS1+TAMs
GLUL	5.62e-85	0.436862	0.908	0.736	1.41e-80	M00-THBS1+TAMs
FPR1	1.59e-84	0.742286	0.58	0.328	4e-80	M00-THBS1+TAMs
AQP9	3.67e-82	0.983554	0.422	0.199	9.23e-78	M00-THBS1+TAMs
C10orf54	1.57e-81	0.572251	0.718	0.514	3.95e-77	M00-THBS1+TAMs
GCA	2.66e-81	0.849192	0.49	0.319	6.68e-77	M00-THBS1+TAMs
PDE4B	4.31e-80	0.777472	0.549	0.322	1.08e-75	M00-THBS1+TAMs
UQCRB	7.95e-79	0.319755	0.947	0.897	2e-74	M00-THBS1+TAMs
KDM6B	9.16e-79	0.674953	0.626	0.396	2.3e-74	M00-THBS1+TAMs
GK	1.09e-78	0.865821	0.452	0.261	2.73e-74	M00-THBS1+TAMs
PTEN	8.95e-78	0.84336	0.443	0.261	2.25e-73	M00-THBS1+TAMs
HERPUD1	1.55e-77	0.533135	0.823	0.647	3.88e-73	M00-THBS1+TAMs
NINJ1	1.61e-77	0.53077	0.755	0.556	4.05e-73	M00-THBS1+TAMs
SMAP2	2.09e-77	0.686379	0.574	0.371	5.25e-73	M00-THBS1+TAMs
EIF1AX	7.03e-77	0.647511	0.589	0.424	1.76e-72	M00-THBS1+TAMs
UPP1	1.73e-76	0.542013	0.719	0.522	4.34e-72	M00-THBS1+TAMs
TLR2	4e-76	0.915966	0.401	0.197	1.01e-71	M00-THBS1+TAMs
FOSB	4.29e-76	0.318485	0.93	0.785	1.08e-71	M00-THBS1+TAMs
ZFAND5	4.87e-75	0.524124	0.82	0.669	1.22e-70	M00-THBS1+TAMs
ARL4A	1.16e-74	0.668369	0.668	0.491	2.91e-70	M00-THBS1+TAMs
SRSF5	4.94e-74	0.454938	0.842	0.713	1.24e-69	M00-THBS1+TAMs
PTGS2	7.62e-74	0.519896	0.454	0.233	1.91e-69	M00-THBS1+TAMs
ATP2B1	8.48e-74	0.748991	0.531	0.343	2.13e-69	M00-THBS1+TAMs
MS4A6A	2.98e-73	0.391506	0.829	0.625	7.49e-69	M00-THBS1+TAMs
BNIP3L	4.93e-73	0.651615	0.611	0.459	1.24e-68	M00-THBS1+TAMs
SSH2	5.29e-73	1.03061	0.362	0.178	1.33e-68	M00-THBS1+TAMs
SLC11A1	1.06e-72	0.55351	0.62	0.377	2.66e-68	M00-THBS1+TAMs
IFITM2	1.07e-72	0.5689	0.754	0.577	2.69e-68	M00-THBS1+TAMs
RP11-670E13.6	1.3e-72	0.666415	0.512	0.28	3.27e-68	M00-THBS1+TAMs
CHPT1	2.15e-71	0.77371	0.456	0.28	5.4e-67	M00-THBS1+TAMs
SERPINA1	2.62e-71	0.408245	0.823	0.607	6.59e-67	M00-THBS1+TAMs
BASP1	3.46e-71	0.740361	0.498	0.357	8.7e-67	M00-THBS1+TAMs
METTL7A	7.83e-71	0.935638	0.368	0.18	1.97e-66	M00-THBS1+TAMs
PFKFB3	6.39e-70	0.782659	0.478	0.279	1.6e-65	M00-THBS1+TAMs
GNAQ	7.68e-70	0.770036	0.459	0.279	1.93e-65	M00-THBS1+TAMs
RHOQ	4.24e-69	1.01465	0.327	0.161	1.06e-64	M00-THBS1+TAMs
CTNNB1	1.61e-68	0.645761	0.607	0.408	4.04e-64	M00-THBS1+TAMs
ZEB2	2.51e-68	0.568929	0.678	0.494	6.31e-64	M00-THBS1+TAMs
EEF1D	3.48e-66	0.267445	0.954	0.911	8.75e-62	M00-THBS1+TAMs
BCL2A1	5.03e-66	0.5542	0.792	0.595	1.26e-61	M00-THBS1+TAMs
SIGLEC10	2.4e-65	0.932987	0.345	0.179	6.04e-61	M00-THBS1+TAMs
PTGER2	6.04e-65	1.09736	0.312	0.138	1.52e-60	M00-THBS1+TAMs
YPEL5	1.15e-64	0.5654	0.731	0.591	2.9e-60	M00-THBS1+TAMs
GPCPD1	2.75e-64	0.778128	0.46	0.275	6.92e-60	M00-THBS1+TAMs
RAB20	4.52e-64	0.731585	0.48	0.309	1.14e-59	M00-THBS1+TAMs
KLF4	9.65e-63	0.412267	0.852	0.658	2.42e-58	M00-THBS1+TAMs
PPP1R15B	1.16e-62	0.730966	0.475	0.295	2.93e-58	M00-THBS1+TAMs
HNRNPA1	9.93e-62	0.259442	0.938	0.879	2.49e-57	M00-THBS1+TAMs
NFKB1	1.57e-60	0.70874	0.478	0.309	3.95e-56	M00-THBS1+TAMs
NEDD9	2.67e-60	1.05826	0.305	0.145	6.72e-56	M00-THBS1+TAMs
MIR22HG	2.97e-59	0.933519	0.342	0.186	7.47e-55	M00-THBS1+TAMs
UBE2D3	6.15e-59	0.367008	0.875	0.759	1.54e-54	M00-THBS1+TAMs
RNASE2	1.91e-58	1.00654	0.277	0.114	4.79e-54	M00-THBS1+TAMs
SLC25A6	1.92e-58	0.287925	0.916	0.855	4.81e-54	M00-THBS1+TAMs
FAM49A	2.11e-58	0.79598	0.377	0.224	5.31e-54	M00-THBS1+TAMs
RNASE6	4.61e-58	0.515047	0.699	0.522	1.16e-53	M00-THBS1+TAMs
TNFRSF1B	6.53e-58	0.598258	0.513	0.341	1.64e-53	M00-THBS1+TAMs
LUCAT1	9.24e-58	0.854121	0.265	0.108	2.32e-53	M00-THBS1+TAMs
IL10	1.3e-57	1.13934	0.255	0.101	3.28e-53	M00-THBS1+TAMs
VAPA	2.04e-57	0.464256	0.731	0.605	5.13e-53	M00-THBS1+TAMs
RNF149	2.69e-57	0.57971	0.581	0.425	6.76e-53	M00-THBS1+TAMs
SH2B3	3.86e-57	0.846365	0.354	0.196	9.7e-53	M00-THBS1+TAMs
PTPRE	1.31e-56	0.674775	0.509	0.335	3.3e-52	M00-THBS1+TAMs
ANAPC16	3.07e-56	0.479043	0.691	0.548	7.71e-52	M00-THBS1+TAMs
CD300E	3.1e-56	0.698907	0.293	0.127	7.79e-52	M00-THBS1+TAMs
IL13RA1	3.46e-56	0.658958	0.442	0.295	8.69e-52	M00-THBS1+TAMs
SOCS3	4.02e-56	0.561914	0.665	0.472	1.01e-51	M00-THBS1+TAMs
OSM	2.64e-55	0.811523	0.333	0.161	6.64e-51	M00-THBS1+TAMs
FYB	2.68e-55	0.497619	0.688	0.521	6.74e-51	M00-THBS1+TAMs
RNF144B	3.5e-55	0.82949	0.402	0.228	8.8e-51	M00-THBS1+TAMs
EIF3E	4.01e-55	0.347258	0.817	0.725	1.01e-50	M00-THBS1+TAMs
ATP13A3	4.44e-54	0.853726	0.343	0.188	1.11e-49	M00-THBS1+TAMs
PPP1CB	4.49e-54	0.550625	0.626	0.481	1.13e-49	M00-THBS1+TAMs
CSF3R	3.13e-53	0.62274	0.412	0.241	7.85e-49	M00-THBS1+TAMs
ZNF331	1.24e-52	0.523095	0.614	0.424	3.12e-48	M00-THBS1+TAMs
CD93	1.28e-52	0.780649	0.312	0.15	3.2e-48	M00-THBS1+TAMs
BIRC2	1.41e-51	0.718518	0.396	0.261	3.54e-47	M00-THBS1+TAMs
PNP	8e-51	0.750194	0.365	0.218	2.01e-46	M00-THBS1+TAMs
PLAC8	1.56e-50	0.494868	0.42	0.237	3.91e-46	M00-THBS1+TAMs
ACSL3	3.37e-50	0.776282	0.338	0.211	8.47e-46	M00-THBS1+TAMs
HSD17B11	4.73e-50	0.515431	0.587	0.468	1.19e-45	M00-THBS1+TAMs
SARAF	1.49e-49	0.344156	0.821	0.73	3.74e-45	M00-THBS1+TAMs
CALM2	1.71e-49	0.338501	0.918	0.814	4.3e-45	M00-THBS1+TAMs
ETF1	2.33e-49	0.593154	0.463	0.335	5.86e-45	M00-THBS1+TAMs
PCBP1	5.37e-49	0.384478	0.774	0.67	1.35e-44	M00-THBS1+TAMs
RIPK2	2.18e-48	0.563949	0.529	0.368	5.49e-44	M00-THBS1+TAMs
ARL5B	1.45e-47	0.87526	0.323	0.172	3.63e-43	M00-THBS1+TAMs
CPM	2.14e-47	0.467617	0.423	0.259	5.39e-43	M00-THBS1+TAMs
PLSCR1	2.24e-47	0.497527	0.622	0.482	5.64e-43	M00-THBS1+TAMs
QKI	3.95e-47	0.6381	0.422	0.284	9.93e-43	M00-THBS1+TAMs
ALG13	5.38e-47	0.784921	0.328	0.21	1.35e-42	M00-THBS1+TAMs
PHLDA1	2.9e-46	0.421734	0.546	0.379	7.29e-42	M00-THBS1+TAMs
ATF6	8.13e-46	0.886752	0.259	0.157	2.04e-41	M00-THBS1+TAMs
JARID2	1.17e-45	0.784649	0.33	0.191	2.93e-41	M00-THBS1+TAMs
UBE2D1	2.45e-45	0.549089	0.483	0.369	6.16e-41	M00-THBS1+TAMs
CD36	3.19e-45	0.561498	0.377	0.212	8.02e-41	M00-THBS1+TAMs
DUSP6	6.58e-45	0.529143	0.502	0.322	1.65e-40	M00-THBS1+TAMs
C14orf2	1.14e-44	0.291136	0.906	0.803	2.86e-40	M00-THBS1+TAMs
DSE	1.53e-44	0.678863	0.382	0.248	3.85e-40	M00-THBS1+TAMs
GIMAP2	1.58e-44	0.788477	0.286	0.151	3.96e-40	M00-THBS1+TAMs
SH3BP5	5.79e-44	0.731457	0.343	0.204	1.46e-39	M00-THBS1+TAMs
NFIL3	8.14e-44	0.89089	0.264	0.145	2.04e-39	M00-THBS1+TAMs
GRASP	2.77e-43	0.81565	0.278	0.136	6.95e-39	M00-THBS1+TAMs
MAP3K2	6.66e-43	0.63975	0.409	0.283	1.67e-38	M00-THBS1+TAMs
UBALD2	8.81e-43	0.712151	0.352	0.222	2.21e-38	M00-THBS1+TAMs
DNTTIP2	1.48e-42	0.656246	0.38	0.268	3.73e-38	M00-THBS1+TAMs
ETS2	3.81e-42	0.427299	0.554	0.396	9.58e-38	M00-THBS1+TAMs
MAT2A	1.61e-41	0.650014	0.384	0.275	4.04e-37	M00-THBS1+TAMs
DDX3X	1.78e-41	0.39948	0.663	0.545	4.46e-37	M00-THBS1+TAMs
TES	4.61e-41	0.758629	0.306	0.197	1.16e-36	M00-THBS1+TAMs
UBE2R2	4.65e-41	0.640422	0.376	0.262	1.17e-36	M00-THBS1+TAMs
MIDN	9.16e-41	0.560539	0.457	0.323	2.3e-36	M00-THBS1+TAMs
MPHOSPH6	1.12e-40	0.743145	0.294	0.205	2.82e-36	M00-THBS1+TAMs
SLC2A3	1.53e-40	0.357983	0.598	0.436	3.85e-36	M00-THBS1+TAMs
SLA	1.78e-40	0.634333	0.42	0.291	4.47e-36	M00-THBS1+TAMs
TFDP1	3.9e-40	0.763962	0.266	0.171	9.81e-36	M00-THBS1+TAMs
EIF3M	8.49e-40	0.418541	0.615	0.5	2.13e-35	M00-THBS1+TAMs
VIM-AS1	2.21e-39	0.754052	0.275	0.137	5.56e-35	M00-THBS1+TAMs
PABPC4	3.56e-39	0.432834	0.509	0.427	8.95e-35	M00-THBS1+TAMs
BCAS2	4.49e-39	0.652312	0.361	0.288	1.13e-34	M00-THBS1+TAMs
VSIG4	9.33e-39	0.326204	0.503	0.347	2.34e-34	M00-THBS1+TAMs
BCL3	1.67e-38	0.80549	0.259	0.154	4.18e-34	M00-THBS1+TAMs
GMFG	1.99e-38	0.297137	0.845	0.744	4.99e-34	M00-THBS1+TAMs
TKT	2.59e-38	0.254168	0.7	0.579	6.51e-34	M00-THBS1+TAMs
LTA4H	1.17e-37	0.460222	0.546	0.399	2.93e-33	M00-THBS1+TAMs
JOSD1	1.19e-37	0.699654	0.315	0.213	3e-33	M00-THBS1+TAMs
EVI2B	2.65e-37	0.357276	0.697	0.567	6.66e-33	M00-THBS1+TAMs
MANBA	4.6e-37	0.654849	0.274	0.177	1.16e-32	M00-THBS1+TAMs
RUNX1	7.25e-37	0.558973	0.432	0.292	1.82e-32	M00-THBS1+TAMs
MT2A	8.32e-37	0.556302	0.765	0.694	2.09e-32	M00-THBS1+TAMs
DYNLT1	1.33e-36	0.497683	0.502	0.399	3.34e-32	M00-THBS1+TAMs
PGLS	1.61e-36	0.34136	0.578	0.5	4.04e-32	M00-THBS1+TAMs
WDR45B	3.65e-36	0.639259	0.364	0.238	9.17e-32	M00-THBS1+TAMs
METRNL	1.07e-35	0.568972	0.355	0.245	2.69e-31	M00-THBS1+TAMs
PTK2B	1.14e-35	0.807111	0.261	0.151	2.88e-31	M00-THBS1+TAMs
SDCBP	2.22e-35	0.290278	0.869	0.753	5.57e-31	M00-THBS1+TAMs
SLC7A5	3.97e-35	0.592004	0.312	0.181	9.97e-31	M00-THBS1+TAMs
HNRNPDL	7.33e-35	0.309211	0.808	0.709	1.84e-30	M00-THBS1+TAMs
REL	7.93e-35	0.318472	0.691	0.575	1.99e-30	M00-THBS1+TAMs
UBE2E3	1.97e-34	0.624676	0.294	0.204	4.94e-30	M00-THBS1+TAMs
BLVRB	2.13e-34	0.411775	0.621	0.495	5.36e-30	M00-THBS1+TAMs
OAT	2.17e-34	0.602202	0.27	0.216	5.44e-30	M00-THBS1+TAMs
RIN3	2.44e-34	0.589013	0.365	0.264	6.13e-30	M00-THBS1+TAMs
RAB1A	9.42e-34	0.426941	0.553	0.46	2.37e-29	M00-THBS1+TAMs
SORL1	1.07e-33	0.654654	0.332	0.203	2.68e-29	M00-THBS1+TAMs
SEC14L1	1.11e-33	0.601575	0.322	0.233	2.79e-29	M00-THBS1+TAMs
RNF7	1.57e-33	0.385148	0.537	0.46	3.94e-29	M00-THBS1+TAMs
SRSF2	3.82e-33	0.294988	0.777	0.661	9.6e-29	M00-THBS1+TAMs
ASGR1	2.22e-32	0.634091	0.309	0.186	5.57e-28	M00-THBS1+TAMs
THEMIS2	2.67e-32	0.425212	0.499	0.391	6.7e-28	M00-THBS1+TAMs
ARL5A	3.53e-32	0.461654	0.456	0.373	8.88e-28	M00-THBS1+TAMs
PIM3	6.78e-32	0.443759	0.543	0.408	1.7e-27	M00-THBS1+TAMs
EIF2S3	1.23e-31	0.41226	0.438	0.35	3.09e-27	M00-THBS1+TAMs
RP11-108M9.4	1.34e-31	0.624049	0.272	0.173	3.37e-27	M00-THBS1+TAMs
IQGAP1	1.53e-31	0.370934	0.606	0.515	3.84e-27	M00-THBS1+TAMs
RAP1A	2.72e-31	0.350292	0.593	0.51	6.84e-27	M00-THBS1+TAMs
IFNGR1	3.05e-31	0.412272	0.537	0.425	7.66e-27	M00-THBS1+TAMs
SNU13	3.13e-31	0.368454	0.581	0.512	7.87e-27	M00-THBS1+TAMs
CCDC107	3.31e-31	0.440611	0.383	0.337	8.32e-27	M00-THBS1+TAMs
GRINA	5.73e-31	0.367559	0.561	0.464	1.44e-26	M00-THBS1+TAMs
ARID5A	7.15e-31	0.472871	0.479	0.368	1.8e-26	M00-THBS1+TAMs
NR4A2	7.56e-31	0.313355	0.714	0.572	1.9e-26	M00-THBS1+TAMs
TET2	9.34e-31	0.705558	0.262	0.152	2.35e-26	M00-THBS1+TAMs
RBM3	1.62e-30	0.295678	0.764	0.679	4.06e-26	M00-THBS1+TAMs
C16orf72	1.72e-30	0.61999	0.305	0.211	4.31e-26	M00-THBS1+TAMs
TOP1	2.38e-30	0.49275	0.382	0.309	5.98e-26	M00-THBS1+TAMs
VMP1	3.58e-30	0.270301	0.654	0.548	8.98e-26	M00-THBS1+TAMs
EVI2A	4.33e-30	0.338396	0.525	0.433	1.09e-25	M00-THBS1+TAMs
CCRL2	6.43e-30	0.552166	0.333	0.222	1.62e-25	M00-THBS1+TAMs
CFLAR	1.31e-29	0.332035	0.62	0.497	3.28e-25	M00-THBS1+TAMs
SERPINB1	2.05e-29	0.370758	0.648	0.552	5.14e-25	M00-THBS1+TAMs
SLC16A10	2.35e-29	0.70495	0.271	0.163	5.91e-25	M00-THBS1+TAMs
PLXDC2	2.37e-29	0.449708	0.378	0.295	5.96e-25	M00-THBS1+TAMs
SRSF3	2.4e-29	0.268314	0.781	0.684	6.04e-25	M00-THBS1+TAMs
B4GALT1	2.51e-29	0.569254	0.385	0.28	6.32e-25	M00-THBS1+TAMs
EIF4E	5.39e-29	0.364455	0.507	0.406	1.35e-24	M00-THBS1+TAMs
FOXO3	5.81e-29	0.583228	0.325	0.219	1.46e-24	M00-THBS1+TAMs
EHD1	6.04e-29	0.585983	0.334	0.22	1.52e-24	M00-THBS1+TAMs
RSL24D1	1.17e-28	0.353387	0.614	0.531	2.95e-24	M00-THBS1+TAMs
NUDT16	1.19e-28	0.536774	0.324	0.231	3e-24	M00-THBS1+TAMs
FAM45A	1.23e-28	0.532338	0.301	0.199	3.09e-24	M00-THBS1+TAMs
HOTAIRM1	1.36e-28	0.638931	0.296	0.182	3.41e-24	M00-THBS1+TAMs
CSGALNACT2	1.63e-28	0.65254	0.274	0.186	4.1e-24	M00-THBS1+TAMs
SPAG9	1.97e-28	0.545487	0.322	0.229	4.96e-24	M00-THBS1+TAMs
NQO2	2.51e-28	0.468186	0.328	0.25	6.31e-24	M00-THBS1+TAMs
ERGIC1	2.58e-28	0.601976	0.277	0.208	6.49e-24	M00-THBS1+TAMs
STK24	3.41e-28	0.610595	0.257	0.167	8.56e-24	M00-THBS1+TAMs
CLDN4	5.25e-28	0.534295	0.319	0.2	1.32e-23	M00-THBS1+TAMs
SPHK1	1.35e-27	0.532012	0.264	0.171	3.4e-23	M00-THBS1+TAMs
SEC11A	1.69e-27	0.268835	0.701	0.624	4.23e-23	M00-THBS1+TAMs
ZFP36L1	4.39e-27	0.292548	0.699	0.577	1.1e-22	M00-THBS1+TAMs
PRKAG2	2.72e-26	0.525715	0.288	0.204	6.83e-22	M00-THBS1+TAMs
PPP4R3A	3e-26	0.607161	0.271	0.195	7.53e-22	M00-THBS1+TAMs
MFSD1	4.07e-26	0.346101	0.541	0.431	1.02e-21	M00-THBS1+TAMs
SLC25A3	1.13e-25	0.259727	0.729	0.655	2.83e-21	M00-THBS1+TAMs
EIF1B	1.6e-25	0.305325	0.556	0.479	4.02e-21	M00-THBS1+TAMs
GNAI3	1.85e-25	0.437331	0.404	0.343	4.64e-21	M00-THBS1+TAMs
IL18	1.95e-25	0.411298	0.414	0.328	4.89e-21	M00-THBS1+TAMs
LINC01272	3.17e-25	0.451515	0.494	0.365	7.95e-21	M00-THBS1+TAMs
EIF3A	3.26e-25	0.360255	0.386	0.344	8.2e-21	M00-THBS1+TAMs
ORMDL1	3.91e-25	0.367777	0.322	0.283	9.82e-21	M00-THBS1+TAMs
PRMT9	7.09e-25	0.414522	0.312	0.219	1.78e-20	M00-THBS1+TAMs
RASSF3	1.06e-24	0.591218	0.263	0.183	2.67e-20	M00-THBS1+TAMs
METTL9	1.26e-24	0.251615	0.432	0.359	3.18e-20	M00-THBS1+TAMs
RP11-386I14.4	1.32e-24	0.362257	0.348	0.235	3.31e-20	M00-THBS1+TAMs
BLOC1S2	2.05e-24	0.396674	0.423	0.362	5.14e-20	M00-THBS1+TAMs
CHCHD7	2.06e-24	0.413502	0.31	0.269	5.18e-20	M00-THBS1+TAMs
DDX21	2.8e-24	0.345864	0.487	0.412	7.02e-20	M00-THBS1+TAMs
HNRNPA0	4.15e-24	0.267505	0.651	0.574	1.04e-19	M00-THBS1+TAMs
GUK1	5.44e-24	0.267194	0.771	0.701	1.37e-19	M00-THBS1+TAMs
ZSWIM7	7.15e-24	0.500779	0.282	0.216	1.79e-19	M00-THBS1+TAMs
CNIH4	1.48e-23	0.477046	0.37	0.291	3.71e-19	M00-THBS1+TAMs
FGR	1.63e-23	0.371394	0.431	0.336	4.08e-19	M00-THBS1+TAMs
CSRNP1	1.67e-23	0.389529	0.542	0.44	4.19e-19	M00-THBS1+TAMs
AAED1	2.1e-23	0.458808	0.251	0.208	5.28e-19	M00-THBS1+TAMs
PNRC2	2.98e-23	0.420184	0.334	0.282	7.48e-19	M00-THBS1+TAMs
PDCD4	5.46e-23	0.506864	0.258	0.192	1.37e-18	M00-THBS1+TAMs
TNFRSF1A	5.87e-23	0.397418	0.271	0.252	1.48e-18	M00-THBS1+TAMs
FCGR1A	1.01e-22	0.36669	0.464	0.349	2.54e-18	M00-THBS1+TAMs
RARA	1.61e-22	0.576431	0.26	0.171	4.03e-18	M00-THBS1+TAMs
EIF2A	2.45e-22	0.374006	0.351	0.282	6.16e-18	M00-THBS1+TAMs
CLEC12A	2.97e-22	0.328693	0.36	0.259	7.47e-18	M00-THBS1+TAMs
ADIPOR1	3.19e-22	0.364696	0.347	0.304	8.01e-18	M00-THBS1+TAMs
CRTAP	3.22e-22	0.33774	0.322	0.261	8.08e-18	M00-THBS1+TAMs
CLN8	3.77e-22	0.422413	0.314	0.247	9.47e-18	M00-THBS1+TAMs
SFPQ	4.87e-22	0.281614	0.612	0.536	1.22e-17	M00-THBS1+TAMs
MPC1	5.74e-22	0.29028	0.331	0.321	1.44e-17	M00-THBS1+TAMs
IVNS1ABP	8.28e-22	0.429091	0.366	0.287	2.08e-17	M00-THBS1+TAMs
APRT	8.61e-22	0.267445	0.694	0.617	2.16e-17	M00-THBS1+TAMs
ARL8B	1.01e-21	0.377096	0.352	0.287	2.55e-17	M00-THBS1+TAMs
ERCC1	1.27e-21	0.367846	0.34	0.295	3.19e-17	M00-THBS1+TAMs
STRAP	1.29e-21	0.310258	0.325	0.307	3.23e-17	M00-THBS1+TAMs
LCP2	1.4e-21	0.412587	0.432	0.339	3.52e-17	M00-THBS1+TAMs
POLR1D	1.88e-21	0.268405	0.535	0.478	4.73e-17	M00-THBS1+TAMs
SNHG25	2.01e-21	0.423997	0.379	0.292	5.04e-17	M00-THBS1+TAMs
CELF2	3.91e-21	0.323898	0.452	0.373	9.83e-17	M00-THBS1+TAMs
ROCK1	4.4e-21	0.368848	0.359	0.319	1.1e-16	M00-THBS1+TAMs
ODF3B	6.01e-21	0.385068	0.353	0.276	1.51e-16	M00-THBS1+TAMs
FAM133B	1.24e-20	0.338373	0.414	0.35	3.12e-16	M00-THBS1+TAMs
TRAPPC6A	1.66e-20	0.378343	0.282	0.249	4.17e-16	M00-THBS1+TAMs
TSC22D2	1.91e-20	0.545096	0.283	0.197	4.81e-16	M00-THBS1+TAMs
MRPL23	1.97e-20	0.264195	0.374	0.348	4.94e-16	M00-THBS1+TAMs
MMP19	3.65e-20	0.328495	0.251	0.175	9.17e-16	M00-THBS1+TAMs
UBE2B	3.85e-20	0.294053	0.478	0.427	9.68e-16	M00-THBS1+TAMs
CMTM7	4.59e-20	0.324836	0.356	0.325	1.15e-15	M00-THBS1+TAMs
RBM47	5e-20	0.444244	0.309	0.252	1.26e-15	M00-THBS1+TAMs
DRAM2	5.73e-20	0.261861	0.5	0.439	1.44e-15	M00-THBS1+TAMs
YPEL3	7.35e-20	0.333482	0.319	0.243	1.85e-15	M00-THBS1+TAMs
FAM120A	1.03e-19	0.436396	0.267	0.203	2.59e-15	M00-THBS1+TAMs
WDR74	1.44e-19	0.388398	0.278	0.211	3.61e-15	M00-THBS1+TAMs
TMEM123	1.47e-19	0.293719	0.478	0.437	3.7e-15	M00-THBS1+TAMs
OTUD1	1.55e-19	0.400308	0.322	0.229	3.9e-15	M00-THBS1+TAMs
TRIB1	1.58e-19	0.459244	0.387	0.298	3.98e-15	M00-THBS1+TAMs
ISG20	1.8e-19	0.401413	0.366	0.27	4.53e-15	M00-THBS1+TAMs
ID1	1.89e-19	0.307383	0.27	0.194	4.76e-15	M00-THBS1+TAMs
AKIRIN2	2.16e-19	0.30981	0.338	0.34	5.42e-15	M00-THBS1+TAMs
LYPLA1	2.35e-19	0.345914	0.303	0.265	5.91e-15	M00-THBS1+TAMs
PPP1CC	3.35e-19	0.283895	0.348	0.318	8.43e-15	M00-THBS1+TAMs
BTF3L4	6.07e-19	0.269127	0.352	0.325	1.52e-14	M00-THBS1+TAMs
ATP6V1B2	9.37e-19	0.334355	0.478	0.415	2.35e-14	M00-THBS1+TAMs
CHP1	9.7e-19	0.293344	0.328	0.273	2.44e-14	M00-THBS1+TAMs
KLF3	1.77e-18	0.484133	0.252	0.185	4.45e-14	M00-THBS1+TAMs
MRPL33	1.91e-18	0.275472	0.467	0.425	4.81e-14	M00-THBS1+TAMs
RASSF5	2.07e-18	0.416875	0.327	0.247	5.19e-14	M00-THBS1+TAMs
IGBP1	3.24e-18	0.315625	0.329	0.296	8.13e-14	M00-THBS1+TAMs
YTHDC1	4.4e-18	0.40801	0.253	0.209	1.1e-13	M00-THBS1+TAMs
RNF145	5.72e-18	0.273459	0.374	0.329	1.44e-13	M00-THBS1+TAMs
ITGAX	5.75e-18	0.293506	0.337	0.283	1.45e-13	M00-THBS1+TAMs
2019-03-02	1.03e-17	0.349231	0.309	0.265	2.58e-13	M00-THBS1+TAMs
PICALM	1.08e-17	0.317126	0.323	0.287	2.72e-13	M00-THBS1+TAMs
PTPN18	1.2e-17	0.380212	0.325	0.269	3.01e-13	M00-THBS1+TAMs
PELI1	1.22e-17	0.523405	0.269	0.189	3.07e-13	M00-THBS1+TAMs
ZFHX3	1.7e-17	0.477584	0.259	0.188	4.27e-13	M00-THBS1+TAMs
PYURF	2.1e-17	0.252894	0.438	0.391	5.28e-13	M00-THBS1+TAMs
SPG21	2.4e-17	0.259923	0.51	0.449	6.03e-13	M00-THBS1+TAMs
HNRNPF	2.46e-17	0.260929	0.485	0.444	6.19e-13	M00-THBS1+TAMs
GTF2B	2.78e-17	0.494474	0.275	0.203	6.97e-13	M00-THBS1+TAMs
FAM177A1	2.87e-17	0.309372	0.369	0.32	7.22e-13	M00-THBS1+TAMs
SNHG15	4.42e-17	0.407144	0.391	0.322	1.11e-12	M00-THBS1+TAMs
PCGF5	4.9e-17	0.366746	0.286	0.249	1.23e-12	M00-THBS1+TAMs
MAPK1IP1L	5.37e-17	0.268529	0.281	0.266	1.35e-12	M00-THBS1+TAMs
AVPI1	5.44e-17	0.41084	0.315	0.266	1.37e-12	M00-THBS1+TAMs
SMIM3	6.42e-17	0.369572	0.32	0.252	1.61e-12	M00-THBS1+TAMs
TMEM167A	8.13e-17	0.252204	0.506	0.45	2.04e-12	M00-THBS1+TAMs
ERN1	9.74e-17	0.457123	0.315	0.242	2.45e-12	M00-THBS1+TAMs
UBAC2	1.18e-16	0.367579	0.26	0.221	2.96e-12	M00-THBS1+TAMs
PHF20	1.34e-16	0.35089	0.251	0.223	3.38e-12	M00-THBS1+TAMs
PTPN12	1.66e-16	0.392319	0.285	0.223	4.18e-12	M00-THBS1+TAMs
TMEM243	2.33e-16	0.30523	0.251	0.237	5.86e-12	M00-THBS1+TAMs
CASP4	2.7e-16	0.31907	0.418	0.352	6.77e-12	M00-THBS1+TAMs
HNRNPU	3.45e-16	0.261929	0.596	0.556	8.66e-12	M00-THBS1+TAMs
MGAT1	7e-16	0.258735	0.576	0.493	1.76e-11	M00-THBS1+TAMs
BNIP2	7.64e-16	0.250726	0.273	0.27	1.92e-11	M00-THBS1+TAMs
CSNK1A1	1.93e-15	0.257089	0.442	0.414	4.86e-11	M00-THBS1+TAMs
FAM107B	2.5e-15	0.342947	0.26	0.22	6.29e-11	M00-THBS1+TAMs
ABHD5	5.7e-15	0.459406	0.27	0.206	1.43e-10	M00-THBS1+TAMs
USP16	8.28e-15	0.271641	0.272	0.263	2.08e-10	M00-THBS1+TAMs
MGAT4A	9.94e-15	0.32629	0.31	0.27	2.5e-10	M00-THBS1+TAMs
SRA1	1.12e-14	0.257975	0.293	0.285	2.82e-10	M00-THBS1+TAMs
NFKBIE	1.94e-14	0.307643	0.281	0.264	4.87e-10	M00-THBS1+TAMs
PARL	3.1e-14	0.2743	0.265	0.251	7.78e-10	M00-THBS1+TAMs
GNS	3.57e-14	0.26605	0.317	0.268	8.97e-10	M00-THBS1+TAMs
IDI1	5.82e-14	0.264826	0.302	0.27	1.46e-09	M00-THBS1+TAMs
PTPN1	1.51e-13	0.304297	0.312	0.268	3.78e-09	M00-THBS1+TAMs
MSRB2	1.8e-13	0.317985	0.257	0.226	4.53e-09	M00-THBS1+TAMs
CCDC59	2.33e-13	0.273396	0.284	0.266	5.86e-09	M00-THBS1+TAMs
SKAP2	2.58e-13	0.278809	0.347	0.31	6.49e-09	M00-THBS1+TAMs
SCO2	2.62e-13	0.283651	0.308	0.275	6.58e-09	M00-THBS1+TAMs
LEPROT	2.76e-13	0.279281	0.342	0.315	6.93e-09	M00-THBS1+TAMs
MYO9B	4.7e-13	0.314812	0.263	0.229	1.18e-08	M00-THBS1+TAMs
RNF139	5.53e-13	0.374285	0.291	0.248	1.39e-08	M00-THBS1+TAMs
KYNU	7.17e-13	0.310764	0.338	0.293	1.8e-08	M00-THBS1+TAMs
WAC	7.19e-13	0.301362	0.266	0.235	1.81e-08	M00-THBS1+TAMs
NUMB	8.37e-13	0.297348	0.282	0.241	2.1e-08	M00-THBS1+TAMs
ZNF267	8.89e-13	0.406359	0.262	0.216	2.23e-08	M00-THBS1+TAMs
SRSF6	2e-12	0.288487	0.285	0.246	5.03e-08	M00-THBS1+TAMs
PLBD1	2.31e-12	0.253647	0.318	0.289	5.81e-08	M00-THBS1+TAMs
CHD2	5.37e-12	0.27413	0.269	0.247	1.35e-07	M00-THBS1+TAMs
TAGAP	1.76e-11	0.270821	0.304	0.25	4.43e-07	M00-THBS1+TAMs
FNIP2	2.78e-11	0.31315	0.293	0.252	6.98e-07	M00-THBS1+TAMs
ZC3H12A	1.66e-10	0.26267	0.323	0.271	4.18e-06	M00-THBS1+TAMs
LILRB3	7.73e-10	0.252591	0.279	0.255	1.94e-05	M00-THBS1+TAMs
CTA-29F11.1	2.6e-09	0.305261	0.251	0.209	6.53e-05	M00-THBS1+TAMs
SIAH2	1.17e-08	0.254021	0.256	0.225	0.000294185	M00-THBS1+TAMs
HSPB1	0	1.68429	0.869	0.613	0	M01-HSPH1+TAMs
HSPE1	0	1.41125	0.829	0.616	0	M01-HSPH1+TAMs
HSP90AA1	0	1.36066	0.939	0.833	0	M01-HSPH1+TAMs
HSPH1	4.94065645841247e-324	1.69009	0.719	0.362	1.2411423089178e-319	M01-HSPH1+TAMs
HSPD1	5.44e-283	1.418	0.702	0.466	1.37e-278	M01-HSPH1+TAMs
HSPA1A	6.16e-280	1.42633	0.893	0.581	1.55e-275	M01-HSPH1+TAMs
ZFAND2A	8.74e-279	1.88933	0.625	0.273	2.19e-274	M01-HSPH1+TAMs
MRPL18	3.66e-277	1.54254	0.591	0.315	9.21e-273	M01-HSPH1+TAMs
DNAJB1	5.25e-265	1.353	0.867	0.596	1.32e-260	M01-HSPH1+TAMs
HLA-DRB5	7.67e-242	0.855483	0.662	0.213	1.93e-237	M01-HSPH1+TAMs
LDHA	2.27e-238	0.984079	0.855	0.716	5.7e-234	M01-HSPH1+TAMs
MIF	2.74e-226	1.0513	0.785	0.593	6.89e-222	M01-HSPH1+TAMs
CSTB	6.2e-222	1.04118	0.935	0.764	1.56e-217	M01-HSPH1+TAMs
PLIN2	6.36e-216	1.12556	0.86	0.634	1.6e-211	M01-HSPH1+TAMs
TPI1	4.17e-214	0.756138	0.908	0.813	1.05e-209	M01-HSPH1+TAMs
CACYBP	2.18e-213	1.30377	0.634	0.374	5.47e-209	M01-HSPH1+TAMs
ALDOA	7.89e-207	0.758094	0.911	0.838	1.98e-202	M01-HSPH1+TAMs
HSPA1B	2.16e-199	1.44747	0.751	0.422	5.43e-195	M01-HSPH1+TAMs
C15orf48	9.76e-198	1.0345	0.885	0.555	2.45e-193	M01-HSPH1+TAMs
ERO1A	2.92e-186	1.60343	0.447	0.192	7.33e-182	M01-HSPH1+TAMs
BAG3	1.4e-182	1.71988	0.505	0.178	3.51e-178	M01-HSPH1+TAMs
GAPDH	2.04e-180	0.685192	0.975	0.963	5.12e-176	M01-HSPH1+TAMs
INHBA	2.44e-171	2.03476	0.348	0.056	6.14e-167	M01-HSPH1+TAMs
S100A10	1.61e-164	0.687269	0.948	0.875	4.04e-160	M01-HSPH1+TAMs
HSPA6	4.7e-156	1.6574	0.561	0.208	1.18e-151	M01-HSPH1+TAMs
FBP1	2.09e-153	1.20329	0.645	0.356	5.25e-149	M01-HSPH1+TAMs
MARCO	2.36e-152	1.56183	0.502	0.186	5.92e-148	M01-HSPH1+TAMs
DNAJA1	1.79e-150	0.904372	0.785	0.619	4.51e-146	M01-HSPH1+TAMs
DNAJA4	1.8e-147	1.78887	0.399	0.113	4.51e-143	M01-HSPH1+TAMs
SPP1	3.96e-144	1.10076	0.74	0.436	9.95e-140	M01-HSPH1+TAMs
IL1RN	1.94e-140	1.1954	0.637	0.303	4.87e-136	M01-HSPH1+TAMs
CLEC2B	1.45e-136	0.916426	0.677	0.51	3.65e-132	M01-HSPH1+TAMs
MALAT1	2.45e-136	0.606969	1	0.997	6.16e-132	M01-HSPH1+TAMs
CEBPB	3.95e-136	0.744497	0.901	0.751	9.92e-132	M01-HSPH1+TAMs
S100A11	3.11e-128	0.458968	0.984	0.951	7.82e-124	M01-HSPH1+TAMs
P4HA1	4.82e-127	1.37773	0.428	0.182	1.21e-122	M01-HSPH1+TAMs
ADM	3e-124	1.15126	0.602	0.33	7.54e-120	M01-HSPH1+TAMs
LINC01272	6.13e-121	1.01115	0.651	0.355	1.54e-116	M01-HSPH1+TAMs
BCL2A1	1.54e-120	0.78805	0.838	0.594	3.86e-116	M01-HSPH1+TAMs
FAM162A	1.59e-120	1.08105	0.415	0.275	3.99e-116	M01-HSPH1+TAMs
S100A6	9.04e-116	0.426221	0.986	0.965	2.27e-111	M01-HSPH1+TAMs
HSP90AB1	2.24e-115	0.697137	0.853	0.764	5.62e-111	M01-HSPH1+TAMs
LGALS1	2.79e-113	0.503095	0.98	0.918	7e-109	M01-HSPH1+TAMs
SLC11A1	2.16e-109	0.921677	0.666	0.377	5.43e-105	M01-HSPH1+TAMs
ANXA1	3.58e-109	0.720148	0.892	0.798	8.99e-105	M01-HSPH1+TAMs
C4orf3	2.53e-108	0.647456	0.788	0.678	6.35e-104	M01-HSPH1+TAMs
TIMP1	2.12e-106	0.585541	0.914	0.746	5.33e-102	M01-HSPH1+TAMs
UPP1	4.73e-106	0.777529	0.73	0.525	1.19e-101	M01-HSPH1+TAMs
FKBP4	6.05e-101	1.32299	0.353	0.172	1.52e-96	M01-HSPH1+TAMs
HK2	4.37e-100	1.72359	0.279	0.086	1.1e-95	M01-HSPH1+TAMs
CD52	5.92e-96	0.69751	0.846	0.652	1.49e-91	M01-HSPH1+TAMs
FTH1	6.85e-96	0.487142	1	1	1.72e-91	M01-HSPH1+TAMs
GPNMB	4.46e-95	0.381001	0.675	0.375	1.12e-90	M01-HSPH1+TAMs
ABL2	5.47e-95	1.13698	0.461	0.242	1.37e-90	M01-HSPH1+TAMs
UBB	2.12e-94	0.588579	0.931	0.875	5.33e-90	M01-HSPH1+TAMs
BNIP3	4.52e-93	1.65657	0.263	0.096	1.14e-88	M01-HSPH1+TAMs
NDRG1	8.32e-92	1.26798	0.378	0.175	2.09e-87	M01-HSPH1+TAMs
WBP5	1.64e-91	1.25811	0.406	0.2	4.13e-87	M01-HSPH1+TAMs
MCEMP1	1.61e-89	1.03307	0.459	0.184	4.05e-85	M01-HSPH1+TAMs
SNX10	2.97e-89	0.835034	0.582	0.425	7.46e-85	M01-HSPH1+TAMs
TCP1	7.46e-89	0.907784	0.451	0.305	1.88e-84	M01-HSPH1+TAMs
PGK1	3.04e-88	0.580834	0.712	0.642	7.63e-84	M01-HSPH1+TAMs
SLC2A3	7.75e-87	0.865439	0.636	0.436	1.95e-82	M01-HSPH1+TAMs
RP11-670E13.6	1.05e-83	1.0768	0.514	0.284	2.65e-79	M01-HSPH1+TAMs
DNAJB6	4.26e-81	0.589821	0.593	0.559	1.07e-76	M01-HSPH1+TAMs
CD44	2.5e-76	0.463973	0.859	0.781	6.28e-72	M01-HSPH1+TAMs
GSTO1	3.35e-75	0.542195	0.795	0.651	8.42e-71	M01-HSPH1+TAMs
MAP1LC3B	4.1e-72	0.551079	0.73	0.619	1.03e-67	M01-HSPH1+TAMs
ENO1	1.56e-71	0.526244	0.817	0.736	3.92e-67	M01-HSPH1+TAMs
BNIP3L	1.53e-70	0.713875	0.612	0.461	3.84e-66	M01-HSPH1+TAMs
ALOX5AP	1.84e-70	0.624662	0.806	0.675	4.61e-66	M01-HSPH1+TAMs
FCGR2B	6.49e-70	0.911027	0.49	0.303	1.63e-65	M01-HSPH1+TAMs
DEDD2	1.28e-68	0.933361	0.427	0.248	3.21e-64	M01-HSPH1+TAMs
HLA-A	4.28e-68	0.357505	0.975	0.964	1.08e-63	M01-HSPH1+TAMs
HSPA8	6.62e-68	0.551961	0.764	0.711	1.66e-63	M01-HSPH1+TAMs
PHLDA1	9.21e-68	0.816255	0.59	0.378	2.31e-63	M01-HSPH1+TAMs
SEC61G	2.95e-66	0.489294	0.799	0.73	7.41e-62	M01-HSPH1+TAMs
WSB1	1.36e-65	0.662487	0.645	0.525	3.41e-61	M01-HSPH1+TAMs
SOD2	2.73e-65	0.523025	0.898	0.817	6.86e-61	M01-HSPH1+TAMs
RBPJ	2.5e-64	0.70742	0.555	0.407	6.29e-60	M01-HSPH1+TAMs
CDA	3.29e-61	1.03478	0.286	0.096	8.26e-57	M01-HSPH1+TAMs
TREM1	4.66e-61	0.695229	0.586	0.364	1.17e-56	M01-HSPH1+TAMs
RPS26	1.2e-60	0.313969	0.886	0.858	3.01e-56	M01-HSPH1+TAMs
IER5	3.12e-59	0.794836	0.515	0.409	7.84e-55	M01-HSPH1+TAMs
CXCL8	6.13e-59	0.58717	0.883	0.737	1.54e-54	M01-HSPH1+TAMs
SNAPC1	1.85e-58	1.2744	0.274	0.126	4.66e-54	M01-HSPH1+TAMs
FAM46A	1.88e-58	1.01202	0.385	0.217	4.73e-54	M01-HSPH1+TAMs
CHORDC1	2.8e-57	1.0109	0.314	0.181	7.02e-53	M01-HSPH1+TAMs
HMOX1	2.89e-57	0.868979	0.427	0.328	7.25e-53	M01-HSPH1+TAMs
HCST	5.86e-57	0.473533	0.818	0.739	1.47e-52	M01-HSPH1+TAMs
LGALS3	1.23e-55	0.562105	0.771	0.649	3.09e-51	M01-HSPH1+TAMs
CD9	4.35e-53	0.324266	0.708	0.492	1.09e-48	M01-HSPH1+TAMs
TMEM70	3.54e-52	0.780829	0.353	0.26	8.89e-48	M01-HSPH1+TAMs
GPI	4.1e-52	0.876597	0.321	0.207	1.03e-47	M01-HSPH1+TAMs
BRI3	7.39e-52	0.45132	0.751	0.639	1.86e-47	M01-HSPH1+TAMs
RGCC	1.24e-51	0.656019	0.705	0.55	3.12e-47	M01-HSPH1+TAMs
FN1	4.5e-51	0.58328	0.462	0.248	1.13e-46	M01-HSPH1+TAMs
SERTAD1	6.45e-51	0.611057	0.555	0.454	1.62e-46	M01-HSPH1+TAMs
SLC25A37	4.6e-50	0.853751	0.46	0.298	1.16e-45	M01-HSPH1+TAMs
BZW1	5.17e-50	0.582595	0.516	0.436	1.3e-45	M01-HSPH1+TAMs
RPS27L	6.45e-50	0.47564	0.781	0.64	1.62e-45	M01-HSPH1+TAMs
CTSD	3.06e-48	0.328027	0.888	0.812	7.68e-44	M01-HSPH1+TAMs
GRB2	1.31e-47	0.469736	0.549	0.499	3.28e-43	M01-HSPH1+TAMs
VCAN	3.76e-47	0.528293	0.498	0.279	9.45e-43	M01-HSPH1+TAMs
CTSL	4.26e-47	0.542485	0.674	0.471	1.07e-42	M01-HSPH1+TAMs
EGR1	6.03e-47	0.645324	0.605	0.433	1.51e-42	M01-HSPH1+TAMs
SAP18	2.27e-46	0.407607	0.73	0.683	5.71e-42	M01-HSPH1+TAMs
DOK2	3.34e-46	0.667755	0.416	0.329	8.4e-42	M01-HSPH1+TAMs
VIM	4.74e-46	0.33386	0.965	0.962	1.19e-41	M01-HSPH1+TAMs
CD68	1.13e-44	0.35469	0.848	0.749	2.85e-40	M01-HSPH1+TAMs
FABP5	3.99e-44	0.595819	0.686	0.539	1e-39	M01-HSPH1+TAMs
ARL6IP1	9.15e-44	0.469352	0.647	0.565	2.3e-39	M01-HSPH1+TAMs
PTGES3	2.33e-43	0.428883	0.627	0.562	5.86e-39	M01-HSPH1+TAMs
CLK1	8.83e-43	0.504889	0.618	0.536	2.22e-38	M01-HSPH1+TAMs
H2AFJ	8.67e-42	0.509789	0.547	0.457	2.18e-37	M01-HSPH1+TAMs
STIP1	2.68e-41	0.872622	0.253	0.168	6.73e-37	M01-HSPH1+TAMs
NUPR1	2.79e-41	0.973342	0.389	0.225	7e-37	M01-HSPH1+TAMs
CXCL3	4.14e-41	0.549914	0.615	0.455	1.04e-36	M01-HSPH1+TAMs
BTG1	1.3e-40	0.354484	0.941	0.903	3.25e-36	M01-HSPH1+TAMs
PPP1R15A	2.43e-40	0.407464	0.874	0.823	6.11e-36	M01-HSPH1+TAMs
GNG5	8.76e-40	0.353572	0.782	0.716	2.2e-35	M01-HSPH1+TAMs
FCER1G	1.74e-39	0.254499	0.96	0.944	4.37e-35	M01-HSPH1+TAMs
EMP3	2.81e-39	0.348534	0.856	0.797	7.05e-35	M01-HSPH1+TAMs
NCF2	3.35e-39	0.567607	0.519	0.379	8.41e-35	M01-HSPH1+TAMs
MORF4L2	6.03e-39	0.641887	0.391	0.297	1.52e-34	M01-HSPH1+TAMs
VIM-AS1	3.39e-38	1.0065	0.263	0.141	8.52e-34	M01-HSPH1+TAMs
CKS2	3.47e-38	0.664686	0.504	0.39	8.72e-34	M01-HSPH1+TAMs
UBC	1.38e-37	0.359746	0.947	0.932	3.48e-33	M01-HSPH1+TAMs
IRF1	1.46e-37	0.538029	0.576	0.502	3.67e-33	M01-HSPH1+TAMs
EIF5	3.06e-37	0.422687	0.646	0.596	7.7e-33	M01-HSPH1+TAMs
CLEC5A	7.4e-37	0.874212	0.311	0.158	1.86e-32	M01-HSPH1+TAMs
EVI2A	9.68e-37	0.516881	0.501	0.436	2.43e-32	M01-HSPH1+TAMs
AQP9	7.46e-36	0.58554	0.376	0.206	1.87e-31	M01-HSPH1+TAMs
GCHFR	2.48e-35	0.729345	0.405	0.263	6.24e-31	M01-HSPH1+TAMs
FCGR3A	2.64e-35	0.398288	0.636	0.466	6.64e-31	M01-HSPH1+TAMs
AHSA1	3.5e-35	0.697537	0.278	0.211	8.8e-31	M01-HSPH1+TAMs
KYNU	3.62e-35	0.662546	0.414	0.288	9.1e-31	M01-HSPH1+TAMs
B3GNT5	1.06e-34	0.775317	0.344	0.202	2.67e-30	M01-HSPH1+TAMs
PDE4DIP	1.13e-34	0.858579	0.283	0.164	2.83e-30	M01-HSPH1+TAMs
RALA	1.16e-34	0.649353	0.403	0.293	2.92e-30	M01-HSPH1+TAMs
RNF181	2.07e-34	0.449038	0.634	0.508	5.19e-30	M01-HSPH1+TAMs
EIF4EBP1	4.28e-34	0.511062	0.452	0.38	1.08e-29	M01-HSPH1+TAMs
NINJ1	4.54e-34	0.462995	0.651	0.567	1.14e-29	M01-HSPH1+TAMs
ZNF385A	5.86e-34	0.636993	0.358	0.265	1.47e-29	M01-HSPH1+TAMs
UBE2B	8.38e-34	0.484023	0.512	0.425	2.1e-29	M01-HSPH1+TAMs
TMEM258	9.55e-34	0.309499	0.739	0.717	2.4e-29	M01-HSPH1+TAMs
JUN	1.8e-33	0.494049	0.842	0.767	4.51e-29	M01-HSPH1+TAMs
CITED2	2.35e-33	0.581958	0.528	0.419	5.91e-29	M01-HSPH1+TAMs
GPCPD1	5.44e-33	0.639278	0.436	0.279	1.37e-28	M01-HSPH1+TAMs
SLC25A19	1.5e-32	0.760891	0.276	0.188	3.76e-28	M01-HSPH1+TAMs
VKORC1	5.33e-32	0.53352	0.478	0.364	1.34e-27	M01-HSPH1+TAMs
CCRL2	8.49e-32	0.730405	0.35	0.223	2.13e-27	M01-HSPH1+TAMs
PGAM1	1.15e-31	0.402653	0.568	0.504	2.89e-27	M01-HSPH1+TAMs
NEAT1	1.49e-31	0.310977	0.979	0.931	3.74e-27	M01-HSPH1+TAMs
OLR1	2.03e-31	0.546854	0.56	0.423	5.11e-27	M01-HSPH1+TAMs
RAB13	5.84e-31	0.567894	0.453	0.309	1.47e-26	M01-HSPH1+TAMs
SAT2	7.11e-31	0.519154	0.473	0.381	1.79e-26	M01-HSPH1+TAMs
NOP10	1.35e-30	0.326436	0.756	0.679	3.4e-26	M01-HSPH1+TAMs
GNLY	2.18e-30	0.381131	0.251	0.136	5.49e-26	M01-HSPH1+TAMs
INTS6	2.93e-30	0.729072	0.285	0.22	7.35e-26	M01-HSPH1+TAMs
UGP2	3.49e-30	0.546662	0.408	0.327	8.76e-26	M01-HSPH1+TAMs
EIF4A3	3.55e-28	0.456538	0.534	0.494	8.93e-24	M01-HSPH1+TAMs
LRPAP1	3.65e-28	0.379908	0.502	0.465	9.16e-24	M01-HSPH1+TAMs
PLAUR	5.76e-28	0.296741	0.854	0.754	1.45e-23	M01-HSPH1+TAMs
CSTA	7.62e-28	0.284759	0.679	0.55	1.91e-23	M01-HSPH1+TAMs
CCT4	8.76e-28	0.427893	0.45	0.395	2.2e-23	M01-HSPH1+TAMs
EAF1	1.24e-27	0.806262	0.277	0.156	3.12e-23	M01-HSPH1+TAMs
NXF1	1.25e-27	0.689113	0.303	0.222	3.15e-23	M01-HSPH1+TAMs
TAF7	4.6e-27	0.550073	0.405	0.31	1.16e-22	M01-HSPH1+TAMs
PIM1	4.69e-27	0.791302	0.266	0.165	1.18e-22	M01-HSPH1+TAMs
HCFC1R1	5.31e-27	0.603042	0.342	0.249	1.33e-22	M01-HSPH1+TAMs
ZFAS1	5.73e-27	0.264858	0.8	0.809	1.44e-22	M01-HSPH1+TAMs
THUMPD3-AS1	6.04e-27	0.672529	0.271	0.207	1.52e-22	M01-HSPH1+TAMs
CNBP	8.25e-27	0.323327	0.639	0.597	2.07e-22	M01-HSPH1+TAMs
GLUL	2.04e-26	0.286847	0.828	0.745	5.13e-22	M01-HSPH1+TAMs
CARD19	2.68e-26	0.554857	0.397	0.303	6.74e-22	M01-HSPH1+TAMs
RHOB	2.78e-26	0.511058	0.604	0.504	6.97e-22	M01-HSPH1+TAMs
NAA50	3.9e-26	0.624523	0.288	0.213	9.81e-22	M01-HSPH1+TAMs
PDXK	5.39e-26	0.477625	0.502	0.384	1.35e-21	M01-HSPH1+TAMs
CD86	7.39e-26	0.445906	0.512	0.424	1.86e-21	M01-HSPH1+TAMs
ATP6V1F	8.13e-26	0.263579	0.82	0.787	2.04e-21	M01-HSPH1+TAMs
ABCG1	1.14e-25	0.763567	0.253	0.154	2.86e-21	M01-HSPH1+TAMs
STXBP2	2.45e-25	0.408771	0.608	0.513	6.16e-21	M01-HSPH1+TAMs
FNIP2	2.63e-25	0.577737	0.308	0.252	6.6e-21	M01-HSPH1+TAMs
FNDC3B	2.94e-25	0.683685	0.323	0.212	7.38e-21	M01-HSPH1+TAMs
RAB1A	5.44e-25	0.377918	0.522	0.464	1.37e-20	M01-HSPH1+TAMs
EPSTI1	9.24e-25	0.443125	0.518	0.42	2.32e-20	M01-HSPH1+TAMs
ATF5	1.05e-24	0.648685	0.284	0.213	2.65e-20	M01-HSPH1+TAMs
HNMT	1.28e-24	0.436987	0.545	0.427	3.21e-20	M01-HSPH1+TAMs
H2AFX	5.49e-24	0.648599	0.269	0.203	1.38e-19	M01-HSPH1+TAMs
IFI6	1.67e-23	0.265718	0.633	0.495	4.21e-19	M01-HSPH1+TAMs
MRPS6	1.69e-23	0.437847	0.374	0.336	4.24e-19	M01-HSPH1+TAMs
ADAM17	2.83e-23	0.584621	0.31	0.252	7.12e-19	M01-HSPH1+TAMs
H2AFY	9.51e-23	0.295762	0.714	0.669	2.39e-18	M01-HSPH1+TAMs
DHRS3	1.39e-22	0.626779	0.273	0.197	3.49e-18	M01-HSPH1+TAMs
AP3S1	1.69e-22	0.424773	0.472	0.396	4.25e-18	M01-HSPH1+TAMs
KRT18	1.84e-22	0.691479	0.27	0.152	4.62e-18	M01-HSPH1+TAMs
ZBTB43	2.4e-22	0.700165	0.267	0.176	6.04e-18	M01-HSPH1+TAMs
CCL2	2.47e-22	0.62488	0.288	0.165	6.22e-18	M01-HSPH1+TAMs
SDC2	4.23e-22	0.723601	0.277	0.161	1.06e-17	M01-HSPH1+TAMs
VDAC2	9.08e-22	0.274391	0.53	0.516	2.28e-17	M01-HSPH1+TAMs
HEXIM1	1.45e-21	0.568828	0.373	0.268	3.64e-17	M01-HSPH1+TAMs
IFI30	4.87e-21	0.437087	0.498	0.45	1.22e-16	M01-HSPH1+TAMs
FNIP1	1.69e-20	0.468756	0.447	0.358	4.24e-16	M01-HSPH1+TAMs
SERPINA1	1.96e-20	0.284764	0.695	0.62	4.92e-16	M01-HSPH1+TAMs
TCEB1	2.21e-20	0.354073	0.553	0.486	5.54e-16	M01-HSPH1+TAMs
EIF4E	3.51e-20	0.418685	0.462	0.411	8.82e-16	M01-HSPH1+TAMs
SLC3A2	3.78e-20	0.347774	0.462	0.431	9.5e-16	M01-HSPH1+TAMs
TMEM251	4.84e-20	0.609213	0.3	0.2	1.22e-15	M01-HSPH1+TAMs
DDX3Y	7.94e-20	0.652039	0.295	0.182	1.99e-15	M01-HSPH1+TAMs
G0S2	1.05e-19	0.570521	0.529	0.418	2.63e-15	M01-HSPH1+TAMs
MGST3	1.83e-19	0.349424	0.58	0.489	4.6e-15	M01-HSPH1+TAMs
TUBA1C	2e-19	0.375789	0.428	0.38	5.02e-15	M01-HSPH1+TAMs
TNF	4.16e-19	0.664029	0.304	0.221	1.05e-14	M01-HSPH1+TAMs
NR4A1	1.06e-18	0.427633	0.442	0.405	2.67e-14	M01-HSPH1+TAMs
PPDPF	1.06e-18	0.296077	0.608	0.583	2.67e-14	M01-HSPH1+TAMs
PLEKHB2	2.57e-18	0.350703	0.371	0.349	6.45e-14	M01-HSPH1+TAMs
HPCAL1	2.96e-18	0.53402	0.327	0.239	7.43e-14	M01-HSPH1+TAMs
CD300A	3.41e-18	0.448149	0.406	0.323	8.55e-14	M01-HSPH1+TAMs
ANKRD28	6.42e-18	0.42915	0.489	0.419	1.61e-13	M01-HSPH1+TAMs
TMEM167A	2.4e-17	0.349883	0.516	0.451	6.02e-13	M01-HSPH1+TAMs
CXCL2	2.64e-17	0.320372	0.687	0.588	6.63e-13	M01-HSPH1+TAMs
FAM133B	2.95e-17	0.299056	0.348	0.356	7.4e-13	M01-HSPH1+TAMs
GPBP1	3.22e-17	0.361891	0.428	0.391	8.08e-13	M01-HSPH1+TAMs
FAM195A	3.61e-17	0.55741	0.293	0.208	9.06e-13	M01-HSPH1+TAMs
RBBP6	6.56e-17	0.275926	0.302	0.327	1.65e-12	M01-HSPH1+TAMs
FLOT1	7.72e-17	0.343687	0.434	0.389	1.94e-12	M01-HSPH1+TAMs
CYTIP	1.22e-16	0.375018	0.427	0.382	3.08e-12	M01-HSPH1+TAMs
EIF1B	1.25e-16	0.327104	0.54	0.481	3.13e-12	M01-HSPH1+TAMs
CYSTM1	1.63e-16	0.417775	0.413	0.333	4.11e-12	M01-HSPH1+TAMs
TUBB4B	1.67e-16	0.293415	0.589	0.556	4.2e-12	M01-HSPH1+TAMs
PPIF	1.91e-16	0.406856	0.523	0.436	4.8e-12	M01-HSPH1+TAMs
TANK	2.08e-16	0.426135	0.396	0.327	5.22e-12	M01-HSPH1+TAMs
LSM3	2.69e-16	0.289508	0.466	0.438	6.76e-12	M01-HSPH1+TAMs
RHEB	2.8e-16	0.27485	0.518	0.495	7.03e-12	M01-HSPH1+TAMs
RIPK2	4.89e-16	0.372174	0.453	0.376	1.23e-11	M01-HSPH1+TAMs
GLA	5.88e-16	0.466723	0.281	0.245	1.48e-11	M01-HSPH1+TAMs
DRAM2	8.34e-16	0.323255	0.496	0.44	2.09e-11	M01-HSPH1+TAMs
NUDC	8.36e-16	0.36775	0.333	0.303	2.1e-11	M01-HSPH1+TAMs
CCL3	9.15e-16	0.261664	0.826	0.726	2.3e-11	M01-HSPH1+TAMs
AVPI1	1.02e-15	0.497275	0.34	0.264	2.57e-11	M01-HSPH1+TAMs
EVL	1.26e-15	0.361771	0.311	0.288	3.16e-11	M01-HSPH1+TAMs
WDR45B	1.38e-15	0.457747	0.29	0.246	3.47e-11	M01-HSPH1+TAMs
SLC38A2	2.08e-15	0.362005	0.469	0.42	5.23e-11	M01-HSPH1+TAMs
DDIT3	2.27e-15	0.476685	0.265	0.235	5.7e-11	M01-HSPH1+TAMs
SLC16A3	2.61e-15	0.319971	0.533	0.465	6.56e-11	M01-HSPH1+TAMs
DARS	3.64e-15	0.463523	0.256	0.215	9.15e-11	M01-HSPH1+TAMs
YME1L1	6.75e-15	0.398408	0.404	0.341	1.69e-10	M01-HSPH1+TAMs
MGAT1	1.03e-14	0.267697	0.523	0.498	2.59e-10	M01-HSPH1+TAMs
ATP6V1H	1.33e-14	0.45519	0.305	0.25	3.33e-10	M01-HSPH1+TAMs
TAF1D	1.76e-14	0.328415	0.347	0.327	4.43e-10	M01-HSPH1+TAMs
ISG15	2.06e-14	0.316115	0.558	0.494	5.18e-10	M01-HSPH1+TAMs
CD83	2.5e-14	0.251529	0.703	0.659	6.29e-10	M01-HSPH1+TAMs
ACTN1	2.96e-14	0.434757	0.311	0.248	7.45e-10	M01-HSPH1+TAMs
CCDC109B	3.1e-14	0.393336	0.348	0.302	7.79e-10	M01-HSPH1+TAMs
DNTTIP2	4.01e-14	0.424064	0.318	0.275	1.01e-09	M01-HSPH1+TAMs
ARL4A	4.74e-14	0.322273	0.532	0.504	1.19e-09	M01-HSPH1+TAMs
CHMP5	8.02e-14	0.268391	0.398	0.381	2.02e-09	M01-HSPH1+TAMs
TMED5	8.1e-14	0.429222	0.295	0.246	2.03e-09	M01-HSPH1+TAMs
ABHD5	9.74e-14	0.546141	0.276	0.207	2.45e-09	M01-HSPH1+TAMs
PTP4A1	9.9e-14	0.293255	0.4	0.384	2.49e-09	M01-HSPH1+TAMs
HSPA5	1.1e-13	0.300888	0.571	0.542	2.77e-09	M01-HSPH1+TAMs
ATF3	1.41e-13	0.318682	0.56	0.503	3.54e-09	M01-HSPH1+TAMs
ETS2	1.57e-13	0.356693	0.476	0.404	3.95e-09	M01-HSPH1+TAMs
ARL8B	3.55e-13	0.323203	0.314	0.291	8.92e-09	M01-HSPH1+TAMs
CCL20	3.64e-13	0.556338	0.388	0.314	9.14e-09	M01-HSPH1+TAMs
GK	7.08e-13	0.461186	0.344	0.272	1.78e-08	M01-HSPH1+TAMs
GADD45A	8.24e-13	0.491108	0.313	0.237	2.07e-08	M01-HSPH1+TAMs
ZFP36L1	1.01e-12	0.298471	0.668	0.581	2.54e-08	M01-HSPH1+TAMs
GBP2	1.78e-12	0.44142	0.299	0.244	4.47e-08	M01-HSPH1+TAMs
PLK3	1.84e-12	0.30604	0.464	0.431	4.62e-08	M01-HSPH1+TAMs
PHLDA2	2.04e-12	0.401444	0.379	0.329	5.13e-08	M01-HSPH1+TAMs
SQSTM1	2.17e-12	0.286726	0.571	0.52	5.46e-08	M01-HSPH1+TAMs
BCKDK	2.58e-12	0.312702	0.255	0.241	6.48e-08	M01-HSPH1+TAMs
HAVCR2	4.34e-12	0.255451	0.368	0.363	1.09e-07	M01-HSPH1+TAMs
IFRD1	4.57e-12	0.291956	0.529	0.505	1.15e-07	M01-HSPH1+TAMs
PDLIM7	7.09e-12	0.474116	0.266	0.194	1.78e-07	M01-HSPH1+TAMs
STT3B	7.42e-12	0.38561	0.274	0.238	1.86e-07	M01-HSPH1+TAMs
TXNIP	9.5e-12	0.261458	0.636	0.541	2.39e-07	M01-HSPH1+TAMs
HMGA1	1.05e-11	0.285952	0.468	0.429	2.64e-07	M01-HSPH1+TAMs
MMP24-AS1	1.42e-11	0.344074	0.363	0.321	3.56e-07	M01-HSPH1+TAMs
LACTB	1.72e-11	0.363809	0.364	0.31	4.33e-07	M01-HSPH1+TAMs
CD58	2.92e-11	0.395302	0.301	0.254	7.34e-07	M01-HSPH1+TAMs
ANKRD12	3.31e-11	0.319039	0.306	0.29	8.32e-07	M01-HSPH1+TAMs
RUNX1	4.38e-11	0.368827	0.36	0.3	1.1e-06	M01-HSPH1+TAMs
PNP	4.79e-11	0.451974	0.291	0.226	1.2e-06	M01-HSPH1+TAMs
IL4I1	6.14e-11	0.481623	0.261	0.197	1.54e-06	M01-HSPH1+TAMs
VSIG4	6.59e-11	0.342134	0.388	0.359	1.65e-06	M01-HSPH1+TAMs
GLIPR2	6.61e-11	0.272486	0.464	0.39	1.66e-06	M01-HSPH1+TAMs
LINC00152	1.16e-10	0.295195	0.455	0.42	2.92e-06	M01-HSPH1+TAMs
IL10RB	1.42e-10	0.328939	0.31	0.275	3.57e-06	M01-HSPH1+TAMs
ANPEP	1.9e-10	0.454285	0.287	0.208	4.77e-06	M01-HSPH1+TAMs
MSR1	4.32e-10	0.316015	0.384	0.317	1.09e-05	M01-HSPH1+TAMs
C8orf59	5.01e-10	0.270789	0.364	0.343	1.26e-05	M01-HSPH1+TAMs
OTUD1	1.91e-09	0.423562	0.295	0.233	4.79e-05	M01-HSPH1+TAMs
RASGEF1B	2.55e-09	0.32627	0.348	0.307	6.41e-05	M01-HSPH1+TAMs
ID3	3.43e-09	0.520582	0.297	0.241	8.61e-05	M01-HSPH1+TAMs
PMP22	1.26e-08	0.358789	0.296	0.254	0.000315654	M01-HSPH1+TAMs
QSOX1	1.36e-08	0.362096	0.268	0.227	0.000340587	M01-HSPH1+TAMs
LEPROT	1.39e-08	0.283752	0.348	0.315	0.000348126	M01-HSPH1+TAMs
STX4	1.49e-08	0.343285	0.317	0.271	0.000375234	M01-HSPH1+TAMs
FGFR1OP2	1.81e-08	0.292912	0.264	0.246	0.000454944	M01-HSPH1+TAMs
RHBDD2	2.21e-08	0.292116	0.26	0.223	0.000555216	M01-HSPH1+TAMs
IVNS1ABP	2.58e-08	0.341471	0.329	0.291	0.000646942	M01-HSPH1+TAMs
MYADM	2.81e-08	0.26926	0.419	0.385	0.000707106	M01-HSPH1+TAMs
ZC3H12A	5.05e-08	0.294405	0.301	0.273	0.00126845	M01-HSPH1+TAMs
PILRA	5.07e-08	0.280381	0.408	0.347	0.00127472	M01-HSPH1+TAMs
BCAS2	7.21e-08	0.255716	0.299	0.294	0.00181063	M01-HSPH1+TAMs
GADD45G	1.81e-07	0.403367	0.329	0.281	0.00455224	M01-HSPH1+TAMs
KLF2	2.3e-07	0.336984	0.377	0.325	0.00578474	M01-HSPH1+TAMs
NUMB	2.97e-07	0.338505	0.277	0.242	0.00746733	M01-HSPH1+TAMs
SERPING1	3.12e-07	0.367696	0.256	0.195	0.00784755	M01-HSPH1+TAMs
BTG3	4.45e-07	0.346726	0.263	0.215	0.0111786	M01-HSPH1+TAMs
MAFB	8.31e-07	0.278412	0.545	0.48	0.0208678	M01-HSPH1+TAMs
TLE4	8.38e-07	0.31468	0.287	0.256	0.0210541	M01-HSPH1+TAMs
DPY30	3.71e-06	0.251572	0.34	0.308	0.0932179	M01-HSPH1+TAMs
C9orf72	1.4e-05	0.295528	0.255	0.223	0.350488	M01-HSPH1+TAMs
P2RX4	5.73e-05	0.314702	0.26	0.211	1	M01-HSPH1+TAMs
S100A12	0	2.43859	0.891	0.148	0	M02-MDSCs-like
RP11-160E2.6	0	2.20651	0.812	0.235	0	M02-MDSCs-like
S100A9	0	2.02083	0.999	0.611	0	M02-MDSCs-like
S100A8	0	1.96598	0.995	0.452	0	M02-MDSCs-like
FCN1	0	1.90986	0.941	0.308	0	M02-MDSCs-like
VCAN	0	1.80238	0.842	0.256	0	M02-MDSCs-like
NUP214	0	1.71049	0.629	0.266	0	M02-MDSCs-like
TKT	0	1.42257	0.863	0.571	0	M02-MDSCs-like
LINC00936	0	1.40229	0.823	0.463	0	M02-MDSCs-like
AP1S2	0	1.33432	0.822	0.538	0	M02-MDSCs-like
S100A4	0	1.07364	0.999	0.923	0	M02-MDSCs-like
LYZ	0	1.07014	1	0.869	0	M02-MDSCs-like
FOS	0	1.04679	0.999	0.893	0	M02-MDSCs-like
S100A6	0	0.663478	1	0.964	0	M02-MDSCs-like
CTSS	5.90319564370603e-317	0.864245	0.981	0.836	1.48294177765539e-312	M02-MDSCs-like
PFDN5	1.8875512542834e-314	0.673087	0.992	0.957	4.74171750588532e-310	M02-MDSCs-like
RPL7	5.1e-294	0.548106	0.999	0.98	1.28e-289	M02-MDSCs-like
RPS14	8.16e-292	0.459387	1	0.99	2.05e-287	M02-MDSCs-like
RPL34	3.82e-289	0.434141	1	0.994	9.6e-285	M02-MDSCs-like
CFP	2.3e-269	1.77205	0.588	0.177	5.77e-265	M02-MDSCs-like
MT-CO3	3.88e-263	0.438958	1	0.986	9.74e-259	M02-MDSCs-like
CSF3R	2.73e-259	1.61359	0.532	0.237	6.86e-255	M02-MDSCs-like
RPS13	2.47e-251	0.51967	0.998	0.976	6.21e-247	M02-MDSCs-like
DUSP1	5.78e-249	0.565498	0.994	0.905	1.45e-244	M02-MDSCs-like
LST1	8.4e-249	0.766627	0.969	0.807	2.11e-244	M02-MDSCs-like
RPL21	3.38e-245	0.39311	1	0.989	8.5e-241	M02-MDSCs-like
RNU12	2.52e-238	2.27844	0.421	0.099	6.34e-234	M02-MDSCs-like
RBP7	5.21e-238	2.12022	0.461	0.102	1.31e-233	M02-MDSCs-like
TMEM107	2.3e-236	1.83476	0.518	0.211	5.78e-232	M02-MDSCs-like
CLEC12A	4.27e-235	1.48496	0.526	0.25	1.07e-230	M02-MDSCs-like
C12orf57	5.02e-232	1.43678	0.512	0.396	1.26e-227	M02-MDSCs-like
GMFG	3.57e-230	0.812869	0.867	0.745	8.97e-226	M02-MDSCs-like
NEAT1	5.83e-229	0.549675	0.998	0.93	1.46e-224	M02-MDSCs-like
FAM65B	3.57e-226	2.3201	0.375	0.073	8.96e-222	M02-MDSCs-like
RPL32	8.05e-225	0.401042	1	0.993	2.02e-220	M02-MDSCs-like
RPS26	8.13e-225	0.735849	0.925	0.855	2.04e-220	M02-MDSCs-like
TYROBP	2e-224	0.384885	1	0.974	5.03e-220	M02-MDSCs-like
CSTA	5.73e-221	1.02064	0.81	0.542	1.44e-216	M02-MDSCs-like
THBS1	1.35e-219	1.30589	0.612	0.178	3.4e-215	M02-MDSCs-like
TSPO	3.08e-219	0.757279	0.919	0.776	7.73e-215	M02-MDSCs-like
METTL9	9.9e-219	1.18746	0.547	0.352	2.49e-214	M02-MDSCs-like
IRS2	1.41e-217	1.36394	0.54	0.299	3.54e-213	M02-MDSCs-like
AGTRAP	1.36e-216	1.28576	0.498	0.292	3.42e-212	M02-MDSCs-like
MNDA	6.4e-216	1.14277	0.73	0.479	1.61e-211	M02-MDSCs-like
MT-CO1	1.35e-210	0.273581	1	0.991	3.4e-206	M02-MDSCs-like
C10orf54	4.47e-210	0.977301	0.722	0.518	1.12e-205	M02-MDSCs-like
C19orf38	5.46e-199	1.6573	0.366	0.152	1.37e-194	M02-MDSCs-like
EVI2B	1.43e-197	0.909686	0.736	0.568	3.59e-193	M02-MDSCs-like
SMAP2	7.81e-197	1.09406	0.567	0.376	1.96e-192	M02-MDSCs-like
RPS24	1.78e-196	0.401192	0.999	0.988	4.47e-192	M02-MDSCs-like
NCF1	4.28e-196	1.3743	0.519	0.266	1.08e-191	M02-MDSCs-like
C14orf2	5.06e-195	0.702041	0.89	0.806	1.27e-190	M02-MDSCs-like
CFD	8.57e-194	1.03474	0.742	0.431	2.15e-189	M02-MDSCs-like
LAMTOR4	1.03e-193	0.708084	0.846	0.757	2.58e-189	M02-MDSCs-like
MT-CO2	4.6e-191	0.328538	1	0.988	1.15e-186	M02-MDSCs-like
CD37	2.88e-188	0.74764	0.762	0.673	7.25e-184	M02-MDSCs-like
MYO1F	3.45e-188	1.09361	0.492	0.335	8.67e-184	M02-MDSCs-like
SULT1A1	5.11e-183	1.88911	0.327	0.108	1.28e-178	M02-MDSCs-like
TALDO1	1.14e-182	0.826289	0.678	0.564	2.88e-178	M02-MDSCs-like
CORO1A	2.2e-180	0.844762	0.773	0.587	5.52e-176	M02-MDSCs-like
CDA	2.4e-174	1.90747	0.373	0.091	6.03e-170	M02-MDSCs-like
RPS3A	1.75e-173	0.355639	0.998	0.98	4.39e-169	M02-MDSCs-like
MPEG1	1.76e-172	1.28419	0.504	0.254	4.43e-168	M02-MDSCs-like
UBA52	1.85e-172	0.434774	0.999	0.976	4.64e-168	M02-MDSCs-like
MT-ND3	5.26e-172	0.418444	0.996	0.962	1.32e-167	M02-MDSCs-like
RPL18A	6.14e-171	0.35633	0.999	0.986	1.54e-166	M02-MDSCs-like
FGR	1.24e-170	1.10109	0.509	0.333	3.11e-166	M02-MDSCs-like
NUDT16	3.59e-170	1.25897	0.365	0.23	9.01e-166	M02-MDSCs-like
C19orf43	9.57e-169	0.651435	0.662	0.644	2.4e-164	M02-MDSCs-like
RPL26	1.22e-167	0.335298	0.998	0.988	3.06e-163	M02-MDSCs-like
MEGF9	1.45e-167	2.22072	0.273	0.065	3.64e-163	M02-MDSCs-like
RPL13	4.31e-166	0.33317	1	0.996	1.08e-161	M02-MDSCs-like
RETN	7.57e-166	0.709259	0.637	0.267	1.9e-161	M02-MDSCs-like
EIF3M	2.48e-165	0.760512	0.553	0.507	6.23e-161	M02-MDSCs-like
LIMD2	4.04e-165	1.0352	0.502	0.347	1.01e-160	M02-MDSCs-like
GPSM3	2.97e-161	0.647565	0.673	0.638	7.45e-157	M02-MDSCs-like
CD48	3.74e-158	0.813273	0.614	0.497	9.39e-154	M02-MDSCs-like
AHNAK	1.31e-157	1.03131	0.468	0.338	3.3e-153	M02-MDSCs-like
SELL	1.97e-154	1.55036	0.414	0.159	4.95e-150	M02-MDSCs-like
EIF3G	1.29e-153	0.613436	0.556	0.561	3.25e-149	M02-MDSCs-like
RPL6	2.33e-153	0.440837	0.989	0.95	5.86e-149	M02-MDSCs-like
RPL35A	5.04e-152	0.358098	0.999	0.983	1.27e-147	M02-MDSCs-like
EEF1D	9.23e-152	0.536328	0.959	0.911	2.32e-147	M02-MDSCs-like
VNN2	1.56e-151	2.12471	0.261	0.064	3.91e-147	M02-MDSCs-like
KLF2	1.96e-151	1.12482	0.589	0.31	4.93e-147	M02-MDSCs-like
NFKBIA	2.81e-150	0.454457	0.985	0.907	7.06e-146	M02-MDSCs-like
PYCARD	9.51e-150	0.651255	0.704	0.648	2.39e-145	M02-MDSCs-like
POLE4	5.13e-149	0.907132	0.444	0.358	1.29e-144	M02-MDSCs-like
CH17-373J23.1	1.06e-148	1.80239	0.392	0.121	2.65e-144	M02-MDSCs-like
PRKCB	8.31e-146	1.38633	0.354	0.178	2.09e-141	M02-MDSCs-like
EIF1	2.23e-145	0.341003	1	0.986	5.6e-141	M02-MDSCs-like
GABARAP	1.93e-144	0.626236	0.717	0.673	4.86e-140	M02-MDSCs-like
RPLP1	2.06e-144	0.328865	1	0.998	5.18e-140	M02-MDSCs-like
LILRA5	6.83e-143	1.69461	0.331	0.101	1.72e-138	M02-MDSCs-like
FOSB	1.31e-142	0.652694	0.905	0.79	3.28e-138	M02-MDSCs-like
RPL28	6.34e-142	0.305398	0.999	0.993	1.59e-137	M02-MDSCs-like
RPL13A	8e-142	0.261114	1	0.994	2.01e-137	M02-MDSCs-like
PGD	6.34e-141	0.922937	0.353	0.295	1.59e-136	M02-MDSCs-like
PHC2	1.74e-140	1.54595	0.306	0.135	4.37e-136	M02-MDSCs-like
ATP5G2	2.56e-140	0.518939	0.924	0.88	6.43e-136	M02-MDSCs-like
PRELID1	1.27e-139	0.687898	0.683	0.6	3.2e-135	M02-MDSCs-like
LTA4H	2.08e-139	0.941655	0.555	0.402	5.22e-135	M02-MDSCs-like
DAZAP2	3.21e-137	0.571595	0.652	0.657	8.07e-133	M02-MDSCs-like
STK17B	2.94e-136	0.919379	0.512	0.375	7.39e-132	M02-MDSCs-like
WASF2	8.24e-136	0.802615	0.347	0.318	2.07e-131	M02-MDSCs-like
GLRX	3.33e-134	0.765345	0.61	0.503	8.38e-130	M02-MDSCs-like
FAM45A	8.09e-133	1.28047	0.365	0.197	2.03e-128	M02-MDSCs-like
NFKBIZ	3.71e-131	0.831556	0.648	0.508	9.32e-127	M02-MDSCs-like
SCAND1	1e-130	0.564496	0.489	0.516	2.52e-126	M02-MDSCs-like
PGLS	3.33e-130	0.645992	0.539	0.505	8.36e-126	M02-MDSCs-like
GCA	5.56e-130	0.967678	0.462	0.325	1.4e-125	M02-MDSCs-like
CARD16	1.92e-129	0.750122	0.619	0.516	4.82e-125	M02-MDSCs-like
FKBP5	1.56e-128	0.924059	0.503	0.349	3.92e-124	M02-MDSCs-like
CELF2	4.81e-128	0.838756	0.456	0.375	1.21e-123	M02-MDSCs-like
H3F3A	6.85e-128	0.422323	0.992	0.944	1.72e-123	M02-MDSCs-like
OAZ1	1.48e-126	0.384643	0.995	0.97	3.71e-122	M02-MDSCs-like
ATP5D	2.45e-126	0.547365	0.717	0.702	6.15e-122	M02-MDSCs-like
LCP1	2e-125	0.668468	0.627	0.565	5.02e-121	M02-MDSCs-like
HACD4	4.46e-125	1.06562	0.311	0.221	1.12e-120	M02-MDSCs-like
PLBD1	5.13e-125	0.901555	0.328	0.289	1.29e-120	M02-MDSCs-like
COX7A2L	3.06e-124	0.471299	0.465	0.526	7.68e-120	M02-MDSCs-like
IQGAP1	4.47e-124	0.616731	0.533	0.522	1.12e-119	M02-MDSCs-like
YPEL3	9.86e-124	1.03399	0.342	0.243	2.48e-119	M02-MDSCs-like
ICAM3	8.27e-123	1.21464	0.358	0.197	2.08e-118	M02-MDSCs-like
CLEC4E	2.21e-121	1.1427	0.477	0.251	5.54e-117	M02-MDSCs-like
ASGR1	3.74e-121	1.26486	0.369	0.184	9.39e-117	M02-MDSCs-like
RTN3	5.75e-121	0.561122	0.345	0.4	1.45e-116	M02-MDSCs-like
CRTAP	2.45e-120	0.885267	0.309	0.263	6.16e-116	M02-MDSCs-like
XRN2	3.22e-120	0.769964	0.291	0.282	8.1e-116	M02-MDSCs-like
PRAM1	1e-119	1.42699	0.256	0.131	2.51e-115	M02-MDSCs-like
C20orf27	1.05e-119	0.785245	0.296	0.278	2.63e-115	M02-MDSCs-like
ARF5	2.75e-119	0.519753	0.32	0.373	6.91e-115	M02-MDSCs-like
CASP1	3.03e-119	0.836171	0.43	0.341	7.6e-115	M02-MDSCs-like
SLC7A7	3.05e-119	0.767298	0.479	0.387	7.66e-115	M02-MDSCs-like
MTPN	7.23e-119	0.667483	0.359	0.358	1.82e-114	M02-MDSCs-like
USP15	1.39e-118	0.954657	0.328	0.256	3.49e-114	M02-MDSCs-like
RPL39	1.75e-118	0.260693	1	0.994	4.4e-114	M02-MDSCs-like
RPS27A	2.61e-118	0.284701	0.999	0.986	6.57e-114	M02-MDSCs-like
FPR1	8.41e-118	0.959128	0.513	0.339	2.11e-113	M02-MDSCs-like
TCEB2	3.38e-117	0.528792	0.896	0.846	8.48e-113	M02-MDSCs-like
SAP30	8.23e-117	1.57747	0.265	0.106	2.07e-112	M02-MDSCs-like
KCTD12	1.9e-115	0.885198	0.464	0.345	4.77e-111	M02-MDSCs-like
UBE2R2	6.46e-115	0.815405	0.298	0.27	1.62e-110	M02-MDSCs-like
C7orf73	3.28e-114	0.547986	0.463	0.481	8.25e-110	M02-MDSCs-like
CNPY3	5.34e-114	0.571561	0.542	0.524	1.34e-109	M02-MDSCs-like
PSMB10	6.67e-114	0.682544	0.326	0.32	1.67e-109	M02-MDSCs-like
IGBP1	9.28e-114	0.697023	0.298	0.299	2.33e-109	M02-MDSCs-like
HMGB2	1.25e-113	0.68238	0.663	0.548	3.14e-109	M02-MDSCs-like
ENTPD1	8.22e-113	1.2104	0.272	0.181	2.07e-108	M02-MDSCs-like
RPS9	1.14e-112	0.277891	0.999	0.986	2.87e-108	M02-MDSCs-like
SPG21	1.29e-112	0.48905	0.408	0.458	3.24e-108	M02-MDSCs-like
ATP5L	2.52e-112	0.439943	0.928	0.901	6.33e-108	M02-MDSCs-like
POU2F2	3.25e-112	1.44383	0.267	0.125	8.17e-108	M02-MDSCs-like
UQCRFS1	4.82e-112	0.445266	0.358	0.418	1.21e-107	M02-MDSCs-like
PCBP2	1.54e-111	0.489618	0.644	0.647	3.88e-107	M02-MDSCs-like
CECR1	2.2e-111	0.773021	0.358	0.32	5.53e-107	M02-MDSCs-like
LINC00493	4.66e-111	0.459795	0.391	0.449	1.17e-106	M02-MDSCs-like
CPPED1	8.94e-111	1.11852	0.261	0.179	2.25e-106	M02-MDSCs-like
RPL11	2.47e-110	0.26078	1	0.99	6.22e-106	M02-MDSCs-like
FAAP20	6.33e-110	0.623603	0.321	0.341	1.59e-105	M02-MDSCs-like
POLR1D	1.02e-109	0.482489	0.448	0.485	2.56e-105	M02-MDSCs-like
TXNIP	1.33e-109	0.766915	0.735	0.534	3.34e-105	M02-MDSCs-like
JTB	2.87e-109	0.353331	0.5	0.584	7.22e-105	M02-MDSCs-like
SNF8	3.78e-109	0.435745	0.27	0.344	9.48e-105	M02-MDSCs-like
BLVRB	4.05e-109	0.69031	0.593	0.5	1.02e-104	M02-MDSCs-like
STX10	7.87e-109	0.773846	0.3	0.272	1.98e-104	M02-MDSCs-like
SERPINB1	1.85e-108	0.613421	0.6	0.557	4.64e-104	M02-MDSCs-like
FGL2	3.09e-108	0.816507	0.547	0.4	7.75e-104	M02-MDSCs-like
ARRB2	5.65e-108	0.529616	0.481	0.491	1.42e-103	M02-MDSCs-like
SBDS	9.42e-108	0.543082	0.502	0.501	2.37e-103	M02-MDSCs-like
CAPNS1	9.97e-108	0.570947	0.333	0.355	2.51e-103	M02-MDSCs-like
LSM6	1.28e-106	0.642096	0.303	0.313	3.2e-102	M02-MDSCs-like
UBXN1	5.82e-106	0.389002	0.509	0.573	1.46e-101	M02-MDSCs-like
HSD17B11	4.77e-105	0.597573	0.509	0.476	1.2e-100	M02-MDSCs-like
WAS	8.96e-105	0.561393	0.3	0.329	2.25e-100	M02-MDSCs-like
SMDT1	2.73e-104	0.337712	0.446	0.544	6.85e-100	M02-MDSCs-like
MSN	3.27e-103	0.516773	0.435	0.459	8.21e-99	M02-MDSCs-like
2019-03-01	3.3e-103	0.975876	0.272	0.206	8.29e-99	M02-MDSCs-like
SUPT4H1	5.25e-103	0.328566	0.4	0.502	1.32e-98	M02-MDSCs-like
FYB	2.8e-102	0.609051	0.591	0.532	7.04e-98	M02-MDSCs-like
COX4I1	3.7e-102	0.414087	0.947	0.92	9.29e-98	M02-MDSCs-like
C14orf166	4.41e-102	0.34188	0.428	0.516	1.11e-97	M02-MDSCs-like
RPS15	1.19e-101	0.25183	1	0.991	2.99e-97	M02-MDSCs-like
MBNL1	1.84e-101	0.637435	0.387	0.376	4.63e-97	M02-MDSCs-like
SNX17	3.25e-101	0.403634	0.233	0.311	8.17e-97	M02-MDSCs-like
RPS4Y1	5.25e-101	0.763151	0.611	0.453	1.32e-96	M02-MDSCs-like
SSU72	8.3e-101	0.375842	0.379	0.461	2.08e-96	M02-MDSCs-like
YWHAB	1.74e-100	0.364065	0.528	0.599	4.37e-96	M02-MDSCs-like
SSH2	1.81e-100	1.06401	0.286	0.187	4.55e-96	M02-MDSCs-like
FAM120A	1.88e-100	0.93088	0.251	0.206	4.71e-96	M02-MDSCs-like
GNAI2	2.21e-100	0.438201	0.49	0.534	5.56e-96	M02-MDSCs-like
SERP1	6.89e-100	0.452301	0.824	0.804	1.73e-95	M02-MDSCs-like
CSDE1	1.4e-99	0.364423	0.413	0.487	3.51e-95	M02-MDSCs-like
EIF3H	2.6e-99	0.379668	0.616	0.668	6.54e-95	M02-MDSCs-like
SURF1	4.93e-99	0.344991	0.181	0.273	1.24e-94	M02-MDSCs-like
AURKAIP1	7.95e-99	0.346898	0.413	0.493	2e-94	M02-MDSCs-like
COTL1	1.64e-98	0.43382	0.924	0.792	4.12e-94	M02-MDSCs-like
NCF2	2.48e-98	0.621563	0.417	0.387	6.22e-94	M02-MDSCs-like
SYF2	2.77e-98	0.46047	0.448	0.482	6.95e-94	M02-MDSCs-like
GABPB1	3.98e-98	0.752419	0.359	0.316	9.99e-94	M02-MDSCs-like
SHKBP1	4.12e-98	0.54625	0.256	0.288	1.03e-93	M02-MDSCs-like
CHURC1	7.01e-98	0.357675	0.296	0.391	1.76e-93	M02-MDSCs-like
PPP4C	1.13e-97	0.272305	0.29	0.402	2.85e-93	M02-MDSCs-like
NBEAL1	1.2e-97	0.370733	0.523	0.584	3.02e-93	M02-MDSCs-like
GLIPR1	4.08e-97	0.481645	0.508	0.524	1.03e-92	M02-MDSCs-like
TAX1BP1	6.03e-97	0.433245	0.33	0.399	1.52e-92	M02-MDSCs-like
HIGD2A	6.84e-97	0.381199	0.635	0.689	1.72e-92	M02-MDSCs-like
EVI2A	1.34e-96	0.625348	0.464	0.439	3.36e-92	M02-MDSCs-like
TNFSF13B	4.8e-96	0.611893	0.54	0.483	1.21e-91	M02-MDSCs-like
CHCHD5	8.81e-96	0.591597	0.253	0.286	2.21e-91	M02-MDSCs-like
NDUFS7	9.98e-96	0.267915	0.414	0.531	2.51e-91	M02-MDSCs-like
SAMHD1	1.02e-95	0.541545	0.369	0.384	2.56e-91	M02-MDSCs-like
RAB31	1.13e-95	0.628321	0.462	0.422	2.85e-91	M02-MDSCs-like
PARVG	1.91e-95	0.390131	0.207	0.289	4.8e-91	M02-MDSCs-like
LGALS2	3.7e-95	0.829375	0.531	0.341	9.31e-91	M02-MDSCs-like
RHOG	4.9e-95	0.358985	0.532	0.594	1.23e-90	M02-MDSCs-like
PQBP1	4.96e-95	0.423617	0.226	0.292	1.25e-90	M02-MDSCs-like
MYH9	5.91e-95	0.585958	0.292	0.306	1.48e-90	M02-MDSCs-like
ERP29	6.25e-95	0.473191	0.576	0.57	1.57e-90	M02-MDSCs-like
PPP1CC	6.55e-95	0.355846	0.242	0.326	1.65e-90	M02-MDSCs-like
IRAK3	7e-95	1.05083	0.301	0.195	1.76e-90	M02-MDSCs-like
JAML	1.9e-94	0.841324	0.47	0.332	4.79e-90	M02-MDSCs-like
ZNHIT1	2.09e-94	0.275556	0.375	0.479	5.26e-90	M02-MDSCs-like
ATP5F1	2.53e-94	0.395182	0.464	0.512	6.36e-90	M02-MDSCs-like
ACTR2	2.59e-94	0.380434	0.494	0.561	6.51e-90	M02-MDSCs-like
GSTK1	2.98e-94	0.335759	0.508	0.587	7.48e-90	M02-MDSCs-like
PTEN	3.19e-94	0.662289	0.279	0.277	8.01e-90	M02-MDSCs-like
PECAM1	3.76e-94	0.877466	0.319	0.241	9.45e-90	M02-MDSCs-like
NAA38	4.21e-94	0.393112	0.406	0.467	1.06e-89	M02-MDSCs-like
TMEM219	6.93e-94	0.340804	0.473	0.552	1.74e-89	M02-MDSCs-like
NDUFB11	1.07e-93	0.356746	0.592	0.652	2.69e-89	M02-MDSCs-like
PRDX5	1.35e-93	0.260096	0.481	0.606	3.39e-89	M02-MDSCs-like
ANP32B	1.71e-93	0.296664	0.423	0.509	4.3e-89	M02-MDSCs-like
PTPRC	3.22e-93	0.528408	0.551	0.533	8.08e-89	M02-MDSCs-like
IER2	3.54e-93	0.57504	0.8	0.722	8.9e-89	M02-MDSCs-like
MRPL33	6.59e-93	0.287803	0.335	0.435	1.66e-88	M02-MDSCs-like
NDUFA11	7.06e-93	0.37919	0.621	0.671	1.77e-88	M02-MDSCs-like
PSMB8	8.34e-93	0.415	0.424	0.474	2.09e-88	M02-MDSCs-like
EIF3K	1.03e-92	0.390908	0.743	0.764	2.58e-88	M02-MDSCs-like
C4orf48	1.48e-92	0.503935	0.551	0.547	3.72e-88	M02-MDSCs-like
UQCRC1	2.02e-92	0.440558	0.311	0.368	5.09e-88	M02-MDSCs-like
PPP1CA	4.01e-92	0.341599	0.49	0.551	1.01e-87	M02-MDSCs-like
ESD	4.91e-92	0.396393	0.342	0.408	1.23e-87	M02-MDSCs-like
PRR13	6.17e-92	0.3287	0.569	0.654	1.55e-87	M02-MDSCs-like
WDR83OS	7.06e-92	0.332117	0.56	0.637	1.77e-87	M02-MDSCs-like
LILRB2	7.26e-92	0.883337	0.271	0.212	1.82e-87	M02-MDSCs-like
PAK2	1.52e-91	0.384636	0.224	0.299	3.81e-87	M02-MDSCs-like
IDH3G	4.53e-91	0.388735	0.254	0.321	1.14e-86	M02-MDSCs-like
EIF3A	5.15e-91	0.347674	0.272	0.353	1.29e-86	M02-MDSCs-like
CCNI	8.22e-91	0.492214	0.75	0.712	2.07e-86	M02-MDSCs-like
VAMP2	9.29e-91	0.539081	0.415	0.416	2.33e-86	M02-MDSCs-like
TOMM7	1.54e-90	0.39776	0.802	0.814	3.88e-86	M02-MDSCs-like
ROCK1	2.35e-90	0.410679	0.261	0.327	5.9e-86	M02-MDSCs-like
CASP4	2.37e-90	0.501176	0.323	0.36	5.97e-86	M02-MDSCs-like
LAMTOR1	7.8e-90	0.348649	0.509	0.572	1.96e-85	M02-MDSCs-like
C20orf24	7.93e-90	0.383748	0.372	0.433	1.99e-85	M02-MDSCs-like
CHP1	1.71e-89	0.704075	0.297	0.277	4.3e-85	M02-MDSCs-like
EIF3F	1.93e-89	0.376343	0.573	0.623	4.85e-85	M02-MDSCs-like
PPP1R18	2.25e-89	0.259939	0.289	0.393	5.64e-85	M02-MDSCs-like
MRPL54	2.78e-89	0.396126	0.334	0.393	6.98e-85	M02-MDSCs-like
PER1	3.13e-89	0.733179	0.309	0.272	7.86e-85	M02-MDSCs-like
GIMAP4	3.15e-89	0.921978	0.283	0.208	7.9e-85	M02-MDSCs-like
PTP4A2	6.59e-89	0.455482	0.48	0.502	1.66e-84	M02-MDSCs-like
LSM8	7.02e-89	0.425355	0.34	0.388	1.76e-84	M02-MDSCs-like
ETFB	7.2e-89	0.348185	0.285	0.368	1.81e-84	M02-MDSCs-like
MCL1	1.12e-88	0.49554	0.912	0.833	2.81e-84	M02-MDSCs-like
ABRACL	1.39e-88	0.321097	0.42	0.504	3.48e-84	M02-MDSCs-like
PTRHD1	1.81e-88	0.49488	0.272	0.308	4.55e-84	M02-MDSCs-like
CAST	2.59e-88	0.45282	0.356	0.397	6.5e-84	M02-MDSCs-like
XRCC5	7.97e-88	0.40059	0.229	0.292	2e-83	M02-MDSCs-like
CTD-3252C9.4	1.2e-87	0.780899	0.472	0.362	3.01e-83	M02-MDSCs-like
FBL	1.82e-87	0.270246	0.233	0.329	4.58e-83	M02-MDSCs-like
LYST	1.83e-87	1.06017	0.299	0.18	4.59e-83	M02-MDSCs-like
C1orf162	2.7e-87	0.499514	0.775	0.697	6.78e-83	M02-MDSCs-like
RSL1D1	2.87e-87	0.26366	0.342	0.45	7.21e-83	M02-MDSCs-like
TM9SF2	3.2e-87	0.480745	0.211	0.26	8.04e-83	M02-MDSCs-like
PSMG2	6.33e-87	0.303676	0.265	0.353	1.59e-82	M02-MDSCs-like
CCNL1	8.98e-87	0.484767	0.713	0.697	2.26e-82	M02-MDSCs-like
NUMB	9.27e-87	0.805288	0.286	0.242	2.33e-82	M02-MDSCs-like
JAK1	1.03e-86	0.254945	0.206	0.317	2.59e-82	M02-MDSCs-like
RNASEH2C	1.06e-86	0.430488	0.268	0.321	2.67e-82	M02-MDSCs-like
TCIRG1	1.27e-86	0.561877	0.275	0.299	3.18e-82	M02-MDSCs-like
CD52	3.94e-86	0.544173	0.794	0.657	9.9e-82	M02-MDSCs-like
CD302	4.71e-86	0.688874	0.394	0.353	1.18e-81	M02-MDSCs-like
SKAP2	7.56e-86	0.435486	0.26	0.317	1.9e-81	M02-MDSCs-like
CLEC4A	1.12e-85	0.742383	0.337	0.289	2.82e-81	M02-MDSCs-like
TRAPPC1	1.14e-85	0.328233	0.495	0.563	2.87e-81	M02-MDSCs-like
HADHA	1.19e-85	0.278265	0.271	0.367	2.98e-81	M02-MDSCs-like
RPL18	1.26e-85	0.307297	0.993	0.97	3.17e-81	M02-MDSCs-like
TGOLN2	1.54e-85	0.3983	0.257	0.319	3.87e-81	M02-MDSCs-like
ATP5A1	1.87e-85	0.338953	0.415	0.478	4.7e-81	M02-MDSCs-like
TMEM160	2.14e-85	0.327045	0.312	0.396	5.39e-81	M02-MDSCs-like
TMEM256	3.16e-85	0.341151	0.357	0.433	7.93e-81	M02-MDSCs-like
GNLY	9.17e-85	0.739081	0.3	0.133	2.3e-80	M02-MDSCs-like
BLVRA	1.57e-84	0.626918	0.288	0.279	3.94e-80	M02-MDSCs-like
YY1	1.96e-84	0.308361	0.203	0.292	4.92e-80	M02-MDSCs-like
KLF6	2.57e-84	0.455224	0.939	0.866	6.46e-80	M02-MDSCs-like
LYN	3.67e-84	0.480387	0.359	0.384	9.21e-80	M02-MDSCs-like
JUND	5.55e-84	0.493084	0.78	0.711	1.39e-79	M02-MDSCs-like
ANP32A	6.27e-84	0.315155	0.261	0.35	1.58e-79	M02-MDSCs-like
DDX17	1.38e-83	0.575371	0.28	0.291	3.46e-79	M02-MDSCs-like
OXA1L	1.41e-83	0.284276	0.25	0.335	3.54e-79	M02-MDSCs-like
METTL7A	1.8e-83	0.932601	0.266	0.191	4.52e-79	M02-MDSCs-like
SF3B5	1.9e-83	0.295316	0.549	0.632	4.76e-79	M02-MDSCs-like
CNIH1	5.17e-83	0.261815	0.292	0.385	1.3e-78	M02-MDSCs-like
PSMB9	8.32e-83	0.490673	0.551	0.535	2.09e-78	M02-MDSCs-like
EIF4E2	8.44e-83	0.512517	0.218	0.256	2.12e-78	M02-MDSCs-like
NDUFB9	9.14e-83	0.253659	0.433	0.538	2.3e-78	M02-MDSCs-like
NDUFB7	1.03e-82	0.339336	0.483	0.542	2.59e-78	M02-MDSCs-like
AC090498.1	1.89e-82	0.268405	0.498	0.581	4.74e-78	M02-MDSCs-like
PLP2	1.93e-82	0.497928	0.524	0.499	4.86e-78	M02-MDSCs-like
MT-ND1	3.05e-82	0.256737	0.996	0.971	7.66e-78	M02-MDSCs-like
LILRB3	6.73e-82	0.607857	0.257	0.257	1.69e-77	M02-MDSCs-like
PTPN18	7.14e-82	0.374951	0.216	0.278	1.79e-77	M02-MDSCs-like
EIF4B	7.79e-82	0.353728	0.336	0.401	1.96e-77	M02-MDSCs-like
BCLAF1	8.53e-82	0.363637	0.247	0.323	2.14e-77	M02-MDSCs-like
SH3BGRL3	1.08e-81	0.257596	0.979	0.952	2.7e-77	M02-MDSCs-like
ATG3	1.74e-81	0.292101	0.279	0.364	4.37e-77	M02-MDSCs-like
TBCA	3.88e-81	0.253342	0.539	0.64	9.74e-77	M02-MDSCs-like
EIF2S3	4.44e-81	0.486008	0.331	0.359	1.12e-76	M02-MDSCs-like
SF3B1	7.66e-81	0.321482	0.258	0.347	1.92e-76	M02-MDSCs-like
PABPN1	7.96e-81	0.561083	0.227	0.252	2e-76	M02-MDSCs-like
EID1	1.23e-80	0.290021	0.415	0.503	3.1e-76	M02-MDSCs-like
PTPN6	1.68e-80	0.522926	0.293	0.312	4.21e-76	M02-MDSCs-like
EIF4E	2.97e-80	0.406962	0.322	0.421	7.46e-76	M02-MDSCs-like
DYNLT1	3.43e-80	0.48042	0.399	0.408	8.61e-76	M02-MDSCs-like
FOXO3	4.18e-80	0.79824	0.272	0.225	1.05e-75	M02-MDSCs-like
HNRNPD	7.92e-80	0.325996	0.242	0.313	1.99e-75	M02-MDSCs-like
DCTN3	1.33e-79	0.260064	0.229	0.319	3.33e-75	M02-MDSCs-like
RIN3	1.54e-79	0.614796	0.264	0.273	3.87e-75	M02-MDSCs-like
PARL	1.77e-79	0.251834	0.165	0.258	4.44e-75	M02-MDSCs-like
MEAF6	2.29e-79	0.426077	0.197	0.253	5.76e-75	M02-MDSCs-like
STXBP2	2.77e-79	0.549553	0.607	0.513	6.95e-75	M02-MDSCs-like
MMP24-AS1	2.85e-79	0.338201	0.261	0.328	7.15e-75	M02-MDSCs-like
ADPGK	4.31e-79	0.316861	0.2	0.284	1.08e-74	M02-MDSCs-like
OGFRL1	9.02e-79	0.612066	0.267	0.276	2.27e-74	M02-MDSCs-like
PSMB4	1.06e-78	0.296697	0.193	0.275	2.66e-74	M02-MDSCs-like
DGCR6L	4.91e-78	0.322761	0.189	0.263	1.23e-73	M02-MDSCs-like
ARPC4	5.25e-78	0.285381	0.502	0.586	1.32e-73	M02-MDSCs-like
CCND3	6.9e-78	0.690221	0.275	0.257	1.73e-73	M02-MDSCs-like
TXNDC17	8.44e-78	0.264982	0.25	0.335	2.12e-73	M02-MDSCs-like
SERPINA1	9.46e-78	0.474782	0.741	0.617	2.38e-73	M02-MDSCs-like
TGFB1	1.03e-77	0.348994	0.302	0.372	2.58e-73	M02-MDSCs-like
TMEM167A	1.41e-77	0.411926	0.424	0.457	3.53e-73	M02-MDSCs-like
RNASE6	2.01e-77	0.554356	0.631	0.53	5.06e-73	M02-MDSCs-like
RTF1	2.18e-77	0.326751	0.186	0.267	5.49e-73	M02-MDSCs-like
DNAJC4	4.04e-77	0.428879	0.218	0.269	1.01e-72	M02-MDSCs-like
NOSIP	4.25e-77	0.267068	0.166	0.252	1.07e-72	M02-MDSCs-like
FLNA	7.78e-77	0.612111	0.386	0.348	1.96e-72	M02-MDSCs-like
TMEM205	8.82e-77	0.492826	0.236	0.273	2.22e-72	M02-MDSCs-like
CCDC109B	2.89e-76	0.419645	0.258	0.309	7.26e-72	M02-MDSCs-like
RSL24D1	3.51e-76	0.254341	0.452	0.544	8.82e-72	M02-MDSCs-like
GNB1	4.44e-76	0.270867	0.214	0.307	1.12e-71	M02-MDSCs-like
CYBB	5.27e-76	0.586452	0.56	0.478	1.32e-71	M02-MDSCs-like
SAT2	8.13e-76	0.369341	0.335	0.391	2.04e-71	M02-MDSCs-like
EIF4EBP1	1.11e-75	0.272395	0.307	0.391	2.8e-71	M02-MDSCs-like
LSM10	1.25e-75	0.287237	0.21	0.293	3.13e-71	M02-MDSCs-like
ODF3B	1.51e-75	0.584503	0.287	0.283	3.8e-71	M02-MDSCs-like
APRT	1.52e-75	0.302355	0.558	0.629	3.83e-71	M02-MDSCs-like
DECR1	2.06e-75	0.28471	0.187	0.278	5.17e-71	M02-MDSCs-like
ARL6IP4	3.83e-75	0.252568	0.594	0.677	9.63e-71	M02-MDSCs-like
PCBP1	5.89e-75	0.329019	0.645	0.681	1.48e-70	M02-MDSCs-like
MKRN1	1.82e-74	0.525671	0.232	0.253	4.58e-70	M02-MDSCs-like
MGST1	3.38e-74	1.01726	0.326	0.177	8.49e-70	M02-MDSCs-like
CHMP3	4.39e-74	0.282584	0.177	0.262	1.1e-69	M02-MDSCs-like
RPL19	5.43e-74	0.252832	0.998	0.984	1.37e-69	M02-MDSCs-like
GGNBP2	5.5e-74	0.291892	0.188	0.276	1.38e-69	M02-MDSCs-like
RPL17	6.46e-74	0.372207	0.8	0.788	1.62e-69	M02-MDSCs-like
BTF3	9.59e-74	0.382321	0.939	0.889	2.41e-69	M02-MDSCs-like
GNAQ	2.83e-73	0.374435	0.236	0.299	7.1e-69	M02-MDSCs-like
IFITM2	2.88e-73	0.507216	0.691	0.585	7.23e-69	M02-MDSCs-like
TNFRSF1B	3.84e-73	0.439533	0.332	0.357	9.65e-69	M02-MDSCs-like
PICALM	1.13e-72	0.423698	0.249	0.293	2.84e-68	M02-MDSCs-like
RPL29	1.76e-72	0.290341	0.993	0.974	4.41e-68	M02-MDSCs-like
C6orf62	2.49e-72	0.337707	0.279	0.339	6.26e-68	M02-MDSCs-like
PCGF5	3.8e-72	0.32261	0.188	0.256	9.55e-68	M02-MDSCs-like
NQO2	3.98e-72	0.320779	0.188	0.261	1e-67	M02-MDSCs-like
RNF130	6.43e-72	0.367953	0.586	0.609	1.62e-67	M02-MDSCs-like
NCOA4	1.35e-71	0.352085	0.264	0.326	3.39e-67	M02-MDSCs-like
HCLS1	1.52e-71	0.279823	0.447	0.523	3.81e-67	M02-MDSCs-like
EPC1	2.69e-71	0.38468	0.229	0.285	6.76e-67	M02-MDSCs-like
EFHD2	3.11e-71	0.327369	0.456	0.514	7.8e-67	M02-MDSCs-like
CD36	3.4e-71	0.93799	0.368	0.216	8.54e-67	M02-MDSCs-like
PNKD	5.35e-71	0.348247	0.188	0.253	1.34e-66	M02-MDSCs-like
SH3KBP1	5.53e-71	0.350548	0.238	0.297	1.39e-66	M02-MDSCs-like
LY86	7.96e-71	0.430267	0.455	0.464	2e-66	M02-MDSCs-like
IL10RA	8.47e-71	0.378096	0.246	0.301	2.13e-66	M02-MDSCs-like
VAMP5	9.31e-71	0.595098	0.52	0.431	2.34e-66	M02-MDSCs-like
ZEB2	9.47e-71	0.444572	0.509	0.51	2.38e-66	M02-MDSCs-like
NCF4	9.68e-71	0.45666	0.214	0.252	2.43e-66	M02-MDSCs-like
ATP5I	2.33e-70	0.326745	0.706	0.745	5.86e-66	M02-MDSCs-like
PNISR	3.31e-70	0.359042	0.344	0.398	8.32e-66	M02-MDSCs-like
BLOC1S1	3.53e-70	0.333542	0.624	0.655	8.87e-66	M02-MDSCs-like
JOSD2	3.9e-70	0.281529	0.202	0.279	9.81e-66	M02-MDSCs-like
SNHG25	4.93e-70	0.512746	0.279	0.301	1.24e-65	M02-MDSCs-like
NACA	1.14e-69	0.330136	0.954	0.931	2.86e-65	M02-MDSCs-like
POLR2L	1.65e-69	0.283781	0.634	0.694	4.13e-65	M02-MDSCs-like
SRSF5	4.57e-69	0.395815	0.734	0.723	1.15e-64	M02-MDSCs-like
TLR2	1.38e-68	0.757452	0.262	0.211	3.47e-64	M02-MDSCs-like
CHPT1	1.97e-68	0.427434	0.263	0.297	4.95e-64	M02-MDSCs-like
PPP2R5C	5.38e-68	0.278371	0.222	0.295	1.35e-63	M02-MDSCs-like
UBE2J1	1.22e-67	0.25646	0.215	0.307	3.06e-63	M02-MDSCs-like
PTPN2	1.22e-67	0.268101	0.218	0.29	3.07e-63	M02-MDSCs-like
UBE2D1	1.5e-67	0.278158	0.296	0.385	3.77e-63	M02-MDSCs-like
GLIPR2	2.92e-67	0.458532	0.384	0.396	7.33e-63	M02-MDSCs-like
MEF2C	6.45e-67	0.642721	0.297	0.274	1.62e-62	M02-MDSCs-like
RGS19	1.52e-66	0.275177	0.247	0.32	3.82e-62	M02-MDSCs-like
DPYSL2	2.12e-66	0.332734	0.194	0.265	5.32e-62	M02-MDSCs-like
PABPC1	6.93e-66	0.324999	0.913	0.875	1.74e-61	M02-MDSCs-like
EGR1	1.4e-65	0.58192	0.569	0.437	3.52e-61	M02-MDSCs-like
N4BP2L2	1.78e-65	0.277695	0.325	0.396	4.47e-61	M02-MDSCs-like
ARPC1B	1.83e-65	0.3979	0.822	0.782	4.6e-61	M02-MDSCs-like
ADGRE5	2.3e-64	0.57464	0.28	0.278	5.77e-60	M02-MDSCs-like
QKI	2.64e-64	0.271867	0.228	0.301	6.63e-60	M02-MDSCs-like
CLEC7A	3e-64	0.316948	0.519	0.556	7.54e-60	M02-MDSCs-like
EIF3E	4.25e-64	0.340883	0.719	0.734	1.07e-59	M02-MDSCs-like
ZNF385A	7.44e-64	0.288459	0.212	0.276	1.87e-59	M02-MDSCs-like
ZFP36L2	1.83e-63	0.42237	0.755	0.652	4.59e-59	M02-MDSCs-like
NDUFB1	8.12e-63	0.264562	0.639	0.693	2.04e-58	M02-MDSCs-like
TNFSF10	1.86e-62	0.894335	0.287	0.178	4.68e-58	M02-MDSCs-like
2019-09-09	3.97e-61	0.279035	0.187	0.256	9.98e-57	M02-MDSCs-like
IFNGR2	5.31e-61	0.301971	0.368	0.427	1.33e-56	M02-MDSCs-like
NCKAP1L	1.53e-60	0.312812	0.194	0.251	3.84e-56	M02-MDSCs-like
SRSF6	2.17e-60	0.278571	0.192	0.254	5.44e-56	M02-MDSCs-like
ABHD5	2.24e-59	0.791779	0.261	0.208	5.63e-55	M02-MDSCs-like
SLA	2.89e-59	0.389161	0.273	0.304	7.27e-55	M02-MDSCs-like
SCPEP1	1.03e-58	0.386642	0.301	0.341	2.59e-54	M02-MDSCs-like
APLP2	2.53e-58	0.349562	0.569	0.578	6.36e-54	M02-MDSCs-like
CRIP1	1.62e-57	0.312682	0.397	0.465	4.06e-53	M02-MDSCs-like
PTPRE	1.65e-57	0.50659	0.339	0.351	4.14e-53	M02-MDSCs-like
FKBP1A	2.06e-57	0.329655	0.721	0.728	5.16e-53	M02-MDSCs-like
RPL27	4.4e-57	0.271937	0.987	0.954	1.11e-52	M02-MDSCs-like
GNS	1.83e-56	0.303838	0.22	0.276	4.59e-52	M02-MDSCs-like
EIF3L	4.77e-56	0.275159	0.518	0.549	1.2e-51	M02-MDSCs-like
TSC22D3	6.87e-55	0.36503	0.871	0.786	1.73e-50	M02-MDSCs-like
SLC43A2	1.26e-54	0.282232	0.217	0.273	3.16e-50	M02-MDSCs-like
KLF10	1.75e-54	0.410928	0.325	0.341	4.38e-50	M02-MDSCs-like
IRF1	3.39e-54	0.315918	0.437	0.512	8.52e-50	M02-MDSCs-like
SLC25A6	4.32e-54	0.329986	0.876	0.859	1.09e-49	M02-MDSCs-like
GSTP1	4.05e-53	0.334266	0.847	0.819	1.02e-48	M02-MDSCs-like
RPL23	1.29e-52	0.277622	0.973	0.951	3.24e-48	M02-MDSCs-like
PILRA	4.62e-52	0.336251	0.337	0.353	1.16e-47	M02-MDSCs-like
ANXA1	6.36e-50	0.257636	0.879	0.8	1.6e-45	M02-MDSCs-like
TAGAP	2.51e-49	0.387838	0.225	0.257	6.31e-45	M02-MDSCs-like
ANKRD28	2.56e-49	0.340828	0.407	0.425	6.42e-45	M02-MDSCs-like
TNFAIP2	1.25e-48	0.439554	0.277	0.283	3.14e-44	M02-MDSCs-like
TLE4	6.85e-48	0.412631	0.237	0.26	1.72e-43	M02-MDSCs-like
RAB11FIP1	2.93e-47	0.328776	0.22	0.253	7.36e-43	M02-MDSCs-like
GNB2L1	5.08e-47	0.257673	0.971	0.944	1.28e-42	M02-MDSCs-like
ZFAND5	3.66e-45	0.296035	0.682	0.682	9.19e-41	M02-MDSCs-like
UQCR11	4.72e-45	0.27838	0.811	0.828	1.18e-40	M02-MDSCs-like
DUSP6	6.19e-45	0.565316	0.401	0.333	1.56e-40	M02-MDSCs-like
NLRP3	1.7e-43	0.506272	0.403	0.31	4.26e-39	M02-MDSCs-like
EEF2	4.11e-42	0.271614	0.799	0.794	1.03e-37	M02-MDSCs-like
NKG7	9.86e-42	0.463466	0.32	0.243	2.48e-37	M02-MDSCs-like
TYMP	1.76e-38	0.256092	0.874	0.803	4.43e-34	M02-MDSCs-like
SLC11A1	5.21e-36	0.392498	0.457	0.393	1.31e-31	M02-MDSCs-like
RP11-386I14.4	3.76e-34	0.627488	0.286	0.242	9.45e-30	M02-MDSCs-like
TYMP	7.83e-245	0.857286	0.946	0.798	1.97e-240	M03-CXCL10+TAMs
PSME2	3.87e-219	0.982499	0.831	0.615	9.73e-215	M03-CXCL10+TAMs
GBP1	2.94e-198	1.84361	0.501	0.144	7.39e-194	M03-CXCL10+TAMs
VAMP5	2.87e-191	1.17776	0.731	0.416	7.2e-187	M03-CXCL10+TAMs
CXCL10	2.3e-179	3.01867	0.337	0.06	5.77e-175	M03-CXCL10+TAMs
FCER1G	2.12e-159	0.553074	0.99	0.942	5.33e-155	M03-CXCL10+TAMs
TMSB10	2.39e-153	0.411286	1	0.998	6.01e-149	M03-CXCL10+TAMs
LAP3	1.59e-145	1.02826	0.627	0.375	3.98e-141	M03-CXCL10+TAMs
SH3BGRL3	6.07e-145	0.521298	0.978	0.952	1.53e-140	M03-CXCL10+TAMs
SERPINA1	3.24e-140	0.77219	0.863	0.609	8.15e-136	M03-CXCL10+TAMs
S100A11	8.02e-135	0.46713	0.991	0.95	2.01e-130	M03-CXCL10+TAMs
MT2A	4.35e-132	1.08935	0.863	0.689	1.09e-127	M03-CXCL10+TAMs
ACTB	1.07e-131	0.508825	0.997	0.991	2.68e-127	M03-CXCL10+TAMs
S100A8	2.12e-119	0.364039	0.818	0.464	5.32e-115	M03-CXCL10+TAMs
C15orf48	1.36e-117	0.926629	0.822	0.562	3.42e-113	M03-CXCL10+TAMs
STAT1	7.75e-116	1.09177	0.572	0.281	1.95e-111	M03-CXCL10+TAMs
TMEM176B	7.12e-111	0.810106	0.751	0.483	1.79e-106	M03-CXCL10+TAMs
PSMB9	2.83e-104	0.762936	0.751	0.521	7.11e-100	M03-CXCL10+TAMs
WARS	1.97e-99	1.17919	0.473	0.238	4.96e-95	M03-CXCL10+TAMs
POMP	1.2e-91	0.506376	0.892	0.793	3.02e-87	M03-CXCL10+TAMs
IFITM3	8.25e-91	0.709621	0.872	0.708	2.07e-86	M03-CXCL10+TAMs
S100A6	5.6e-89	0.338337	0.994	0.964	1.41e-84	M03-CXCL10+TAMs
CYBB	1.28e-85	0.730854	0.712	0.467	3.21e-81	M03-CXCL10+TAMs
IGSF6	2.36e-85	0.853513	0.62	0.39	5.92e-81	M03-CXCL10+TAMs
S100A10	1.03e-82	0.513353	0.947	0.876	2.59e-78	M03-CXCL10+TAMs
MCEMP1	8.39e-81	1.21163	0.42	0.189	2.11e-76	M03-CXCL10+TAMs
FBP1	3.98e-77	0.84495	0.61	0.36	9.99e-73	M03-CXCL10+TAMs
LY6E	8.31e-76	0.640457	0.778	0.528	2.09e-71	M03-CXCL10+TAMs
RARRES3	2.81e-75	0.95663	0.511	0.268	7.07e-71	M03-CXCL10+TAMs
SMCO4	3.36e-74	0.847264	0.533	0.329	8.45e-70	M03-CXCL10+TAMs
AIF1	8.35e-74	0.423905	0.964	0.849	2.1e-69	M03-CXCL10+TAMs
FN1	7.73e-73	0.885993	0.517	0.245	1.94e-68	M03-CXCL10+TAMs
IGHG3	5.34e-72	0.985099	0.541	0.259	1.34e-67	M03-CXCL10+TAMs
PSME1	1.82e-69	0.496407	0.81	0.696	4.57e-65	M03-CXCL10+TAMs
CYBA	1.38e-68	0.290061	0.992	0.967	3.46e-64	M03-CXCL10+TAMs
IGKC	1.13e-66	0.497195	0.907	0.748	2.85e-62	M03-CXCL10+TAMs
UBE2L6	1.5e-64	0.735599	0.585	0.38	3.76e-60	M03-CXCL10+TAMs
PFN1	1.97e-63	0.261771	0.988	0.96	4.94e-59	M03-CXCL10+TAMs
VAMP8	2.87e-62	0.382581	0.866	0.814	7.2e-58	M03-CXCL10+TAMs
OLR1	5.37e-62	0.648295	0.673	0.416	1.35e-57	M03-CXCL10+TAMs
LGALS1	4.82e-60	0.297347	0.977	0.919	1.21e-55	M03-CXCL10+TAMs
LYZ	6.3e-59	0.315501	0.971	0.871	1.58e-54	M03-CXCL10+TAMs
MYL6	4.29e-58	0.293153	0.98	0.957	1.08e-53	M03-CXCL10+TAMs
CST6	7.54e-58	1.31732	0.274	0.095	1.89e-53	M03-CXCL10+TAMs
S100A4	1.25e-57	0.342612	0.977	0.925	3.15e-53	M03-CXCL10+TAMs
ANKRD22	1.65e-57	1.36987	0.252	0.086	4.15e-53	M03-CXCL10+TAMs
IFI6	5.8e-57	0.468653	0.729	0.489	1.46e-52	M03-CXCL10+TAMs
EPSTI1	1.02e-56	0.671116	0.601	0.415	2.56e-52	M03-CXCL10+TAMs
RPS4Y1	2.18e-56	0.368216	0.701	0.447	5.49e-52	M03-CXCL10+TAMs
IFI27	5.15e-56	0.281549	0.352	0.157	1.29e-51	M03-CXCL10+TAMs
GSTO1	1.11e-55	0.493434	0.797	0.652	2.78e-51	M03-CXCL10+TAMs
ANXA2	3.39e-55	0.413179	0.838	0.734	8.51e-51	M03-CXCL10+TAMs
MT1X	3.64e-55	1.17673	0.452	0.353	9.15e-51	M03-CXCL10+TAMs
PSMA4	8.46e-55	0.570616	0.665	0.516	2.12e-50	M03-CXCL10+TAMs
GBP4	9.93e-53	1.17145	0.288	0.112	2.49e-48	M03-CXCL10+TAMs
ISG15	5.8e-52	0.816837	0.676	0.486	1.46e-47	M03-CXCL10+TAMs
MT1F	6.64e-52	1.15885	0.256	0.145	1.67e-47	M03-CXCL10+TAMs
HLA-A	4.39e-50	0.281258	0.976	0.964	1.1e-45	M03-CXCL10+TAMs
CTSH	1.46e-49	0.496875	0.733	0.593	3.67e-45	M03-CXCL10+TAMs
RP11-1143G9.4	1.69e-49	0.914647	0.413	0.205	4.26e-45	M03-CXCL10+TAMs
ALDOA	1.77e-49	0.362853	0.891	0.84	4.46e-45	M03-CXCL10+TAMs
PKM	1.38e-48	0.446103	0.801	0.688	3.46e-44	M03-CXCL10+TAMs
TPI1	2.17e-48	0.34625	0.866	0.817	5.44e-44	M03-CXCL10+TAMs
PSMB10	2.55e-48	0.720497	0.491	0.309	6.4e-44	M03-CXCL10+TAMs
GAPDH	2.73e-48	0.295555	0.978	0.963	6.85e-44	M03-CXCL10+TAMs
PSMB3	4.6e-48	0.440102	0.74	0.643	1.16e-43	M03-CXCL10+TAMs
PSMB8	5.34e-48	0.57709	0.619	0.461	1.34e-43	M03-CXCL10+TAMs
ENO1	1.05e-47	0.404505	0.834	0.735	2.64e-43	M03-CXCL10+TAMs
FCN1	2.64e-47	0.440052	0.568	0.334	6.62e-43	M03-CXCL10+TAMs
ATP5G3	1.46e-46	0.40848	0.747	0.658	3.67e-42	M03-CXCL10+TAMs
COX6B1	1.15e-45	0.317558	0.932	0.859	2.9e-41	M03-CXCL10+TAMs
TSPO	1.96e-45	0.324021	0.883	0.778	4.92e-41	M03-CXCL10+TAMs
HLA-C	5.76e-45	0.302553	0.966	0.945	1.45e-40	M03-CXCL10+TAMs
HLA-DQA1	8.64e-45	0.36361	0.803	0.654	2.17e-40	M03-CXCL10+TAMs
COX5B	1.6e-44	0.337251	0.839	0.778	4.02e-40	M03-CXCL10+TAMs
FCGR1A	6.19e-44	0.667773	0.542	0.346	1.55e-39	M03-CXCL10+TAMs
IL4I1	9.1e-44	0.802302	0.379	0.189	2.29e-39	M03-CXCL10+TAMs
PPA1	1.42e-43	0.589743	0.61	0.42	3.56e-39	M03-CXCL10+TAMs
CLEC5A	8.05e-43	0.905797	0.341	0.157	2.02e-38	M03-CXCL10+TAMs
TNFSF13B	2.29e-41	0.544798	0.623	0.478	5.74e-37	M03-CXCL10+TAMs
COX7A2	2.78e-41	0.339602	0.87	0.8	6.97e-37	M03-CXCL10+TAMs
MARCO	2.91e-41	0.74766	0.392	0.196	7.3e-37	M03-CXCL10+TAMs
FPR1	1.67e-40	0.639627	0.537	0.337	4.19e-36	M03-CXCL10+TAMs
HBEGF	1.34e-39	0.54903	0.552	0.344	3.36e-35	M03-CXCL10+TAMs
SERPING1	1.7e-39	0.589918	0.369	0.187	4.26e-35	M03-CXCL10+TAMs
IFI35	1.86e-38	0.79292	0.383	0.234	4.68e-34	M03-CXCL10+TAMs
TAP1	7.32e-38	0.741336	0.418	0.244	1.84e-33	M03-CXCL10+TAMs
FCGR3A	1.19e-37	0.419657	0.665	0.465	2.99e-33	M03-CXCL10+TAMs
B3GNT5	1.7e-37	0.847494	0.363	0.202	4.27e-33	M03-CXCL10+TAMs
LILRB4	8.07e-37	0.536975	0.571	0.401	2.03e-32	M03-CXCL10+TAMs
TIMP1	2.32e-36	0.359171	0.895	0.749	5.82e-32	M03-CXCL10+TAMs
SNX10	3.3e-36	0.567307	0.586	0.426	8.3e-32	M03-CXCL10+TAMs
C1orf162	6.56e-36	0.405342	0.826	0.693	1.65e-31	M03-CXCL10+TAMs
SQRDL	8.41e-35	0.608059	0.488	0.323	2.11e-30	M03-CXCL10+TAMs
SLC25A37	8.46e-35	0.676678	0.48	0.297	2.12e-30	M03-CXCL10+TAMs
PPDPF	4.84e-34	0.418579	0.704	0.576	1.22e-29	M03-CXCL10+TAMs
STXBP2	4.41e-33	0.551237	0.664	0.509	1.11e-28	M03-CXCL10+TAMs
TNFAIP3	1.31e-32	0.351445	0.844	0.702	3.3e-28	M03-CXCL10+TAMs
FKBP1A	1.45e-32	0.311119	0.806	0.722	3.64e-28	M03-CXCL10+TAMs
PRELID1	1.7e-32	0.401248	0.705	0.598	4.26e-28	M03-CXCL10+TAMs
GLIPR2	2.51e-32	0.535981	0.552	0.385	6.32e-28	M03-CXCL10+TAMs
PLEK	2.58e-32	0.572857	0.583	0.458	6.48e-28	M03-CXCL10+TAMs
AP2S1	4.94e-32	0.328205	0.793	0.705	1.24e-27	M03-CXCL10+TAMs
ATP6V1F	5.89e-32	0.304114	0.865	0.784	1.48e-27	M03-CXCL10+TAMs
GRINA	9.74e-32	0.48808	0.6	0.464	2.45e-27	M03-CXCL10+TAMs
EIF5A	1.04e-31	0.511476	0.583	0.417	2.6e-27	M03-CXCL10+TAMs
ARPC4	1.59e-31	0.396379	0.682	0.573	4.01e-27	M03-CXCL10+TAMs
EIF3K	8.57e-31	0.295812	0.825	0.759	2.15e-26	M03-CXCL10+TAMs
CLDN4	1.4e-30	0.747216	0.357	0.2	3.51e-26	M03-CXCL10+TAMs
PARP14	3.11e-30	0.832207	0.302	0.167	7.81e-26	M03-CXCL10+TAMs
CHCHD10	3.66e-30	0.42536	0.652	0.534	9.19e-26	M03-CXCL10+TAMs
MIF	8.63e-30	0.422962	0.722	0.599	2.17e-25	M03-CXCL10+TAMs
SPI1	3.75e-29	0.351146	0.746	0.636	9.42e-25	M03-CXCL10+TAMs
GPX4	4.31e-29	0.252162	0.902	0.847	1.08e-24	M03-CXCL10+TAMs
UPP1	5.54e-29	0.419248	0.69	0.529	1.39e-24	M03-CXCL10+TAMs
CTSC	1.04e-28	0.39103	0.695	0.616	2.61e-24	M03-CXCL10+TAMs
TREM1	1.32e-28	0.557105	0.536	0.369	3.33e-24	M03-CXCL10+TAMs
TUBA1B	1.33e-28	0.339729	0.748	0.685	3.34e-24	M03-CXCL10+TAMs
ATOX1	2.42e-28	0.38503	0.708	0.566	6.08e-24	M03-CXCL10+TAMs
CD53	4.59e-28	0.340536	0.761	0.68	1.15e-23	M03-CXCL10+TAMs
LGALS2	4.89e-28	0.48729	0.516	0.342	1.23e-23	M03-CXCL10+TAMs
CDC42	1.4e-27	0.326094	0.825	0.752	3.51e-23	M03-CXCL10+TAMs
SLAMF8	2.04e-27	0.720834	0.328	0.193	5.13e-23	M03-CXCL10+TAMs
MNDA	2.8e-27	0.421949	0.643	0.485	7.02e-23	M03-CXCL10+TAMs
NDUFA1	2.88e-27	0.309258	0.764	0.69	7.24e-23	M03-CXCL10+TAMs
SCO2	4.19e-27	0.626716	0.41	0.269	1.05e-22	M03-CXCL10+TAMs
PTAFR	4.44e-27	0.677483	0.341	0.192	1.12e-22	M03-CXCL10+TAMs
MRPL23	5.02e-27	0.534792	0.481	0.341	1.26e-22	M03-CXCL10+TAMs
BLOC1S1	6.66e-27	0.343833	0.765	0.645	1.67e-22	M03-CXCL10+TAMs
SCIMP	7.3e-27	0.764149	0.296	0.172	1.83e-22	M03-CXCL10+TAMs
RRP7A	9.42e-27	0.717509	0.317	0.173	2.37e-22	M03-CXCL10+TAMs
ATF5	3.38e-26	0.72271	0.342	0.209	8.49e-22	M03-CXCL10+TAMs
IFI30	8.2e-26	0.333446	0.6	0.443	2.06e-21	M03-CXCL10+TAMs
CD14	9.09e-26	0.28019	0.768	0.609	2.28e-21	M03-CXCL10+TAMs
NMI	1.1e-25	0.701471	0.327	0.192	2.77e-21	M03-CXCL10+TAMs
EFHD2	1.43e-25	0.405242	0.612	0.503	3.6e-21	M03-CXCL10+TAMs
FAM26F	1.49e-25	0.514879	0.54	0.42	3.74e-21	M03-CXCL10+TAMs
RNF181	5.22e-25	0.404337	0.639	0.508	1.31e-20	M03-CXCL10+TAMs
GBP2	7.62e-25	0.620737	0.381	0.239	1.91e-20	M03-CXCL10+TAMs
SLC11A1	1.04e-24	0.447065	0.553	0.387	2.62e-20	M03-CXCL10+TAMs
CLEC4A	1.32e-24	0.590538	0.412	0.284	3.32e-20	M03-CXCL10+TAMs
COX8A	2e-24	0.264344	0.855	0.793	5.03e-20	M03-CXCL10+TAMs
CALR	4.01e-24	0.345923	0.714	0.653	1.01e-19	M03-CXCL10+TAMs
PLEKHO1	4.11e-24	0.566256	0.41	0.287	1.03e-19	M03-CXCL10+TAMs
CD47	4.88e-24	0.465359	0.504	0.398	1.23e-19	M03-CXCL10+TAMs
LITAF	5.35e-24	0.331899	0.788	0.693	1.34e-19	M03-CXCL10+TAMs
CISD3	9.2e-24	0.591186	0.394	0.262	2.31e-19	M03-CXCL10+TAMs
ANPEP	1.03e-22	0.645624	0.342	0.205	2.59e-18	M03-CXCL10+TAMs
HCK	1.79e-22	0.497834	0.47	0.34	4.5e-18	M03-CXCL10+TAMs
CD40	2.67e-22	0.696044	0.284	0.164	6.7e-18	M03-CXCL10+TAMs
LDHA	3.37e-22	0.278899	0.814	0.72	8.47e-18	M03-CXCL10+TAMs
TNFSF10	9.04e-22	0.688154	0.308	0.176	2.27e-17	M03-CXCL10+TAMs
COX7B	1.04e-21	0.259835	0.816	0.76	2.6e-17	M03-CXCL10+TAMs
NDUFB2	1.26e-21	0.287002	0.765	0.688	3.17e-17	M03-CXCL10+TAMs
FNDC3B	2.18e-21	0.63434	0.339	0.211	5.47e-17	M03-CXCL10+TAMs
RBX1	2.21e-21	0.335291	0.678	0.591	5.54e-17	M03-CXCL10+TAMs
CLEC10A	3.27e-21	0.321694	0.295	0.174	8.23e-17	M03-CXCL10+TAMs
RAB13	3.8e-21	0.457943	0.455	0.31	9.54e-17	M03-CXCL10+TAMs
PYCARD	4.44e-21	0.307272	0.734	0.646	1.12e-16	M03-CXCL10+TAMs
IGHG4	1.22e-20	0.27006	0.647	0.496	3.07e-16	M03-CXCL10+TAMs
HSBP1	3.5e-20	0.370023	0.626	0.508	8.8e-16	M03-CXCL10+TAMs
FAM49B	9.24e-20	0.335328	0.668	0.563	2.32e-15	M03-CXCL10+TAMs
MRC1	9.77e-20	0.445168	0.295	0.174	2.45e-15	M03-CXCL10+TAMs
NLRP3	9.96e-20	0.40862	0.455	0.306	2.5e-15	M03-CXCL10+TAMs
HCST	1.36e-19	0.253107	0.836	0.739	3.43e-15	M03-CXCL10+TAMs
TPM3	1.72e-19	0.265778	0.739	0.679	4.33e-15	M03-CXCL10+TAMs
FGL2	3.44e-19	0.408851	0.541	0.4	8.65e-15	M03-CXCL10+TAMs
PLSCR1	3.64e-19	0.386341	0.607	0.486	9.15e-15	M03-CXCL10+TAMs
MIR4435-2HG	4.07e-19	0.557607	0.39	0.287	1.02e-14	M03-CXCL10+TAMs
RIPK2	5.05e-19	0.452011	0.496	0.374	1.27e-14	M03-CXCL10+TAMs
FPR3	8.27e-19	0.576552	0.35	0.224	2.08e-14	M03-CXCL10+TAMs
SLC16A3	1.37e-18	0.384737	0.579	0.462	3.44e-14	M03-CXCL10+TAMs
PSMA7	1.58e-18	0.264859	0.767	0.696	3.98e-14	M03-CXCL10+TAMs
LSM6	2.09e-18	0.473652	0.434	0.304	5.25e-14	M03-CXCL10+TAMs
HMGA1	2.74e-18	0.401256	0.534	0.425	6.88e-14	M03-CXCL10+TAMs
RASGEF1B	3.41e-18	0.51209	0.419	0.302	8.56e-14	M03-CXCL10+TAMs
HLA-F	7.5e-18	0.418686	0.469	0.355	1.88e-13	M03-CXCL10+TAMs
PGK1	7.88e-18	0.298933	0.708	0.643	1.98e-13	M03-CXCL10+TAMs
C11orf31	1.1e-17	0.308112	0.681	0.597	2.76e-13	M03-CXCL10+TAMs
LAMTOR2	1.34e-17	0.320523	0.617	0.533	3.36e-13	M03-CXCL10+TAMs
IFI44L	1.88e-17	0.491763	0.262	0.15	4.73e-13	M03-CXCL10+TAMs
BLVRA	2.32e-17	0.454056	0.402	0.271	5.84e-13	M03-CXCL10+TAMs
HSD17B10	2.48e-17	0.466844	0.419	0.298	6.24e-13	M03-CXCL10+TAMs
AGTRAP	2.87e-17	0.412443	0.43	0.297	7.2e-13	M03-CXCL10+TAMs
ATP5O	2.9e-17	0.265319	0.727	0.658	7.28e-13	M03-CXCL10+TAMs
TMEM109	3.2e-17	0.534972	0.315	0.227	8.03e-13	M03-CXCL10+TAMs
PVRL2	3.23e-17	0.576375	0.312	0.206	8.11e-13	M03-CXCL10+TAMs
UCP2	4.46e-17	0.352778	0.563	0.461	1.12e-12	M03-CXCL10+TAMs
ATP6V1B2	5.38e-17	0.394988	0.532	0.413	1.35e-12	M03-CXCL10+TAMs
CYC1	6.25e-17	0.390255	0.46	0.378	1.57e-12	M03-CXCL10+TAMs
GSDMD	7.81e-17	0.537225	0.329	0.231	1.96e-12	M03-CXCL10+TAMs
CLEC7A	1.1e-16	0.28648	0.678	0.545	2.75e-12	M03-CXCL10+TAMs
MOB1A	1.21e-16	0.339868	0.592	0.49	3.03e-12	M03-CXCL10+TAMs
NDUFS6	1.35e-16	0.329321	0.631	0.521	3.4e-12	M03-CXCL10+TAMs
NME1	2.44e-16	0.513385	0.36	0.254	6.12e-12	M03-CXCL10+TAMs
ATP5H	2.84e-16	0.276082	0.664	0.587	7.14e-12	M03-CXCL10+TAMs
SAMHD1	5.18e-16	0.385843	0.494	0.376	1.3e-11	M03-CXCL10+TAMs
NDUFB3	5.25e-16	0.365574	0.54	0.43	1.32e-11	M03-CXCL10+TAMs
DYNLT1	8.31e-16	0.39521	0.511	0.4	2.09e-11	M03-CXCL10+TAMs
TIMM8B	9.15e-16	0.372538	0.508	0.394	2.3e-11	M03-CXCL10+TAMs
RNF135	9.51e-16	0.6172	0.259	0.159	2.39e-11	M03-CXCL10+TAMs
GCA	1.21e-15	0.378438	0.451	0.326	3.04e-11	M03-CXCL10+TAMs
ZFAND5	1.47e-15	0.272062	0.719	0.68	3.69e-11	M03-CXCL10+TAMs
PSMA2	1.69e-15	0.300735	0.637	0.547	4.25e-11	M03-CXCL10+TAMs
MYDGF	1.7e-15	0.310171	0.596	0.497	4.27e-11	M03-CXCL10+TAMs
CTSA	2.2e-15	0.253104	0.572	0.45	5.54e-11	M03-CXCL10+TAMs
FUOM	2.26e-15	0.44503	0.391	0.289	5.67e-11	M03-CXCL10+TAMs
TWF2	2.27e-15	0.383122	0.465	0.362	5.71e-11	M03-CXCL10+TAMs
CARD16	3.04e-15	0.322062	0.636	0.514	7.63e-11	M03-CXCL10+TAMs
SNRPD1	5.12e-15	0.395425	0.464	0.362	1.29e-10	M03-CXCL10+TAMs
GRB2	5.45e-15	0.322556	0.584	0.497	1.37e-10	M03-CXCL10+TAMs
MX1	5.8e-15	0.606514	0.263	0.161	1.46e-10	M03-CXCL10+TAMs
NEK6	6.06e-15	0.572086	0.283	0.187	1.52e-10	M03-CXCL10+TAMs
RNF144B	7.05e-15	0.501186	0.346	0.236	1.77e-10	M03-CXCL10+TAMs
YWHAH	8.33e-15	0.301359	0.641	0.521	2.09e-10	M03-CXCL10+TAMs
PDXK	8.57e-15	0.364697	0.509	0.384	2.15e-10	M03-CXCL10+TAMs
SDF2L1	9.85e-15	0.437717	0.426	0.323	2.47e-10	M03-CXCL10+TAMs
POLR2G	1.91e-14	0.412313	0.434	0.332	4.79e-10	M03-CXCL10+TAMs
BST2	2.04e-14	0.275289	0.672	0.576	5.13e-10	M03-CXCL10+TAMs
PPIB	2.93e-14	0.250075	0.701	0.64	7.37e-10	M03-CXCL10+TAMs
UBE2L3	3.95e-14	0.319462	0.574	0.483	9.92e-10	M03-CXCL10+TAMs
RNH1	3.97e-14	0.275481	0.594	0.517	9.97e-10	M03-CXCL10+TAMs
IFNGR2	5.1e-14	0.363346	0.526	0.416	1.28e-09	M03-CXCL10+TAMs
SDHB	6.73e-14	0.416199	0.409	0.315	1.69e-09	M03-CXCL10+TAMs
ACTR3	1.06e-13	0.281124	0.609	0.526	2.65e-09	M03-CXCL10+TAMs
PSMB6	1.24e-13	0.305754	0.555	0.471	3.12e-09	M03-CXCL10+TAMs
NCF2	1.52e-13	0.349857	0.497	0.381	3.81e-09	M03-CXCL10+TAMs
ATP5G1	2.97e-13	0.341699	0.5	0.407	7.46e-09	M03-CXCL10+TAMs
PFDN1	3.09e-13	0.49673	0.303	0.222	7.77e-09	M03-CXCL10+TAMs
MRPL20	3.69e-13	0.354702	0.49	0.388	9.28e-09	M03-CXCL10+TAMs
ENG	3.79e-13	0.518726	0.289	0.192	9.52e-09	M03-CXCL10+TAMs
EML4	4.7e-13	0.502817	0.299	0.204	1.18e-08	M03-CXCL10+TAMs
PSENEN	5.94e-13	0.369907	0.451	0.371	1.49e-08	M03-CXCL10+TAMs
DRAP1	6.44e-13	0.255268	0.681	0.619	1.62e-08	M03-CXCL10+TAMs
SLC31A2	6.46e-13	0.319162	0.533	0.422	1.62e-08	M03-CXCL10+TAMs
MRPL12	6.49e-13	0.465271	0.327	0.224	1.63e-08	M03-CXCL10+TAMs
ICAM1	6.54e-13	0.3729	0.507	0.395	1.64e-08	M03-CXCL10+TAMs
LGALS3BP	7.53e-13	0.298901	0.295	0.206	1.89e-08	M03-CXCL10+TAMs
GPCPD1	7.88e-13	0.445742	0.384	0.284	1.98e-08	M03-CXCL10+TAMs
TAPBP	1.39e-12	0.318296	0.545	0.452	3.5e-08	M03-CXCL10+TAMs
DBNL	1.51e-12	0.358764	0.461	0.362	3.79e-08	M03-CXCL10+TAMs
TMEM167A	2.21e-12	0.324808	0.541	0.449	5.55e-08	M03-CXCL10+TAMs
C1orf122	2.83e-12	0.445369	0.35	0.263	7.12e-08	M03-CXCL10+TAMs
SAR1A	3.84e-12	0.418545	0.375	0.279	9.64e-08	M03-CXCL10+TAMs
FLOT1	4.14e-12	0.354601	0.47	0.386	1.04e-07	M03-CXCL10+TAMs
ATP6V0D1	4.5e-12	0.30923	0.54	0.464	1.13e-07	M03-CXCL10+TAMs
TRAPPC1	5.29e-12	0.26837	0.631	0.554	1.33e-07	M03-CXCL10+TAMs
QPCT	6.21e-12	0.416717	0.255	0.162	1.56e-07	M03-CXCL10+TAMs
DNASE2	6.27e-12	0.403786	0.375	0.274	1.57e-07	M03-CXCL10+TAMs
EIF4E2	6.62e-12	0.446299	0.339	0.248	1.66e-07	M03-CXCL10+TAMs
CHMP2A	6.84e-12	0.32147	0.521	0.443	1.72e-07	M03-CXCL10+TAMs
UBE2D1	7.49e-12	0.339199	0.473	0.373	1.88e-07	M03-CXCL10+TAMs
VDAC1	8.48e-12	0.272995	0.572	0.497	2.13e-07	M03-CXCL10+TAMs
FYB	8.75e-12	0.275656	0.625	0.529	2.2e-07	M03-CXCL10+TAMs
PGAM1	9.5e-12	0.274329	0.589	0.503	2.39e-07	M03-CXCL10+TAMs
CAPZA1	1.05e-11	0.301868	0.558	0.482	2.65e-07	M03-CXCL10+TAMs
LGALS9	1.07e-11	0.287032	0.565	0.464	2.68e-07	M03-CXCL10+TAMs
PSMA5	1.58e-11	0.366287	0.407	0.312	3.96e-07	M03-CXCL10+TAMs
ATG3	1.97e-11	0.35324	0.452	0.352	4.95e-07	M03-CXCL10+TAMs
CLEC4E	2.07e-11	0.34299	0.367	0.259	5.19e-07	M03-CXCL10+TAMs
PGD	2.33e-11	0.340372	0.389	0.292	5.86e-07	M03-CXCL10+TAMs
CTNNB1	3.5e-11	0.333834	0.461	0.423	8.78e-07	M03-CXCL10+TAMs
LYSMD2	3.86e-11	0.45601	0.309	0.226	9.71e-07	M03-CXCL10+TAMs
DDT	3.9e-11	0.281401	0.569	0.491	9.79e-07	M03-CXCL10+TAMs
ANAPC11	4.11e-11	0.262846	0.617	0.531	1.03e-06	M03-CXCL10+TAMs
NDUFAB1	8.24e-11	0.338063	0.446	0.367	2.07e-06	M03-CXCL10+TAMs
ACTN1	1.42e-10	0.422602	0.336	0.247	3.56e-06	M03-CXCL10+TAMs
UQCRC1	1.74e-10	0.335461	0.447	0.359	4.37e-06	M03-CXCL10+TAMs
CNDP2	1.8e-10	0.354634	0.397	0.313	4.53e-06	M03-CXCL10+TAMs
PTPN12	1.82e-10	0.4489	0.31	0.223	4.58e-06	M03-CXCL10+TAMs
ODF3B	2.24e-10	0.401983	0.358	0.278	5.62e-06	M03-CXCL10+TAMs
SSBP1	2.46e-10	0.2931	0.531	0.428	6.19e-06	M03-CXCL10+TAMs
AQP9	2.54e-10	0.275318	0.305	0.212	6.39e-06	M03-CXCL10+TAMs
LCP2	2.68e-10	0.361168	0.426	0.341	6.74e-06	M03-CXCL10+TAMs
TMEM141	2.81e-10	0.414782	0.327	0.234	7.06e-06	M03-CXCL10+TAMs
VSIG4	3.12e-10	0.315979	0.458	0.354	7.84e-06	M03-CXCL10+TAMs
SDHD	3.26e-10	0.321486	0.411	0.337	8.19e-06	M03-CXCL10+TAMs
LAMTOR5	3.52e-10	0.265348	0.585	0.523	8.84e-06	M03-CXCL10+TAMs
LTA4H	4.09e-10	0.292994	0.5	0.406	1.03e-05	M03-CXCL10+TAMs
ASGR1	4.29e-10	0.373372	0.282	0.19	1.08e-05	M03-CXCL10+TAMs
THEMIS2	4.41e-10	0.312395	0.485	0.395	1.11e-05	M03-CXCL10+TAMs
LSM7	4.41e-10	0.273939	0.57	0.494	1.11e-05	M03-CXCL10+TAMs
CASP4	4.54e-10	0.343653	0.438	0.352	1.14e-05	M03-CXCL10+TAMs
MPHOSPH6	5.19e-10	0.407341	0.294	0.207	1.3e-05	M03-CXCL10+TAMs
IRF1	5.63e-10	0.264181	0.584	0.502	1.41e-05	M03-CXCL10+TAMs
ACSL3	5.73e-10	0.409996	0.308	0.216	1.44e-05	M03-CXCL10+TAMs
NDUFA9	5.96e-10	0.438167	0.282	0.197	1.5e-05	M03-CXCL10+TAMs
LIMD2	7.56e-10	0.284473	0.445	0.351	1.9e-05	M03-CXCL10+TAMs
NHP2	8.74e-10	0.31747	0.455	0.363	2.19e-05	M03-CXCL10+TAMs
AOAH	8.81e-10	0.446465	0.28	0.195	2.21e-05	M03-CXCL10+TAMs
BID	1.05e-09	0.321796	0.454	0.368	2.64e-05	M03-CXCL10+TAMs
TOP1	1.06e-09	0.329839	0.362	0.312	2.66e-05	M03-CXCL10+TAMs
ALDH2	1.08e-09	0.292294	0.51	0.428	2.7e-05	M03-CXCL10+TAMs
RHOH	1.1e-09	0.427743	0.306	0.216	2.77e-05	M03-CXCL10+TAMs
SUCLG1	1.18e-09	0.402979	0.32	0.236	2.97e-05	M03-CXCL10+TAMs
CASP1	1.32e-09	0.313431	0.443	0.341	3.32e-05	M03-CXCL10+TAMs
PEA15	2.37e-09	0.337717	0.405	0.312	5.95e-05	M03-CXCL10+TAMs
AURKAIP1	2.69e-09	0.260663	0.562	0.483	6.76e-05	M03-CXCL10+TAMs
SLC25A39	2.84e-09	0.350109	0.371	0.299	7.14e-05	M03-CXCL10+TAMs
C20orf24	3.56e-09	0.279475	0.498	0.424	8.96e-05	M03-CXCL10+TAMs
COA3	3.63e-09	0.373843	0.326	0.239	9.12e-05	M03-CXCL10+TAMs
PIM3	4.37e-09	0.297478	0.505	0.413	0.000109845	M03-CXCL10+TAMs
PDLIM7	4.46e-09	0.455758	0.272	0.195	0.000112028	M03-CXCL10+TAMs
SDHC	4.62e-09	0.315264	0.42	0.332	0.00011613	M03-CXCL10+TAMs
PLAC8	4.77e-09	0.495246	0.315	0.249	0.00011979	M03-CXCL10+TAMs
KRT8	5.48e-09	0.454192	0.26	0.184	0.000137774	M03-CXCL10+TAMs
NAGK	7.99e-09	0.35484	0.366	0.291	0.000200641	M03-CXCL10+TAMs
ECHS1	9.17e-09	0.327017	0.376	0.299	0.000230384	M03-CXCL10+TAMs
BTF3L4	1.11e-08	0.329192	0.408	0.322	0.000278546	M03-CXCL10+TAMs
BANF1	1.13e-08	0.262416	0.525	0.453	0.000284307	M03-CXCL10+TAMs
MVP	1.34e-08	0.389821	0.296	0.218	0.000335777	M03-CXCL10+TAMs
RAB8A	1.41e-08	0.358682	0.357	0.274	0.000355123	M03-CXCL10+TAMs
NDUFA6	1.43e-08	0.274864	0.498	0.43	0.000359612	M03-CXCL10+TAMs
ORMDL2	1.79e-08	0.372364	0.335	0.259	0.000450603	M03-CXCL10+TAMs
ISOC2	2.16e-08	0.443675	0.251	0.178	0.000543774	M03-CXCL10+TAMs
ETHE1	2.2e-08	0.356975	0.352	0.278	0.000551907	M03-CXCL10+TAMs
MRPL54	2.29e-08	0.287795	0.473	0.383	0.000575053	M03-CXCL10+TAMs
QSOX1	2.3e-08	0.38627	0.309	0.225	0.000578452	M03-CXCL10+TAMs
CMC2	2.57e-08	0.295614	0.276	0.25	0.000644983	M03-CXCL10+TAMs
ADAM17	2.58e-08	0.403568	0.315	0.252	0.000647626	M03-CXCL10+TAMs
YWHAG	2.81e-08	0.396254	0.306	0.235	0.000706202	M03-CXCL10+TAMs
GIMAP4	3.62e-08	0.380399	0.29	0.207	0.000909346	M03-CXCL10+TAMs
MRPL21	4.26e-08	0.415602	0.276	0.212	0.00106974	M03-CXCL10+TAMs
TXNDC12	4.33e-08	0.318108	0.377	0.311	0.00108847	M03-CXCL10+TAMs
ADGRE5	4.66e-08	0.353131	0.356	0.273	0.00117019	M03-CXCL10+TAMs
PTPN1	4.84e-08	0.367144	0.344	0.267	0.00121682	M03-CXCL10+TAMs
C19orf70	5.64e-08	0.257802	0.481	0.425	0.00141561	M03-CXCL10+TAMs
PHPT1	6.1e-08	0.251255	0.56	0.486	0.00153211	M03-CXCL10+TAMs
COX14	7.54e-08	0.263696	0.5	0.434	0.00189535	M03-CXCL10+TAMs
GTF2H5	8.27e-08	0.327302	0.382	0.31	0.0020777	M03-CXCL10+TAMs
TIMM13	8.53e-08	0.264098	0.518	0.445	0.00214282	M03-CXCL10+TAMs
ARHGAP18	9.42e-08	0.322062	0.365	0.292	0.00236717	M03-CXCL10+TAMs
SRP9	9.98e-08	0.263999	0.475	0.399	0.00250744	M03-CXCL10+TAMs
SSB	1.07e-07	0.286936	0.39	0.329	0.00269198	M03-CXCL10+TAMs
UQCRFS1	1.26e-07	0.2532	0.458	0.412	0.0031547	M03-CXCL10+TAMs
FCGR2B	1.35e-07	0.268767	0.4	0.31	0.00340023	M03-CXCL10+TAMs
MSRB2	2.83e-07	0.38058	0.298	0.224	0.00711854	M03-CXCL10+TAMs
PSMB2	3.75e-07	0.266684	0.456	0.38	0.00940901	M03-CXCL10+TAMs
GK	4.25e-07	0.299093	0.355	0.272	0.0106788	M03-CXCL10+TAMs
CD151	4.64e-07	0.258134	0.401	0.32	0.0116518	M03-CXCL10+TAMs
POLE4	5.28e-07	0.256155	0.444	0.358	0.0132646	M03-CXCL10+TAMs
PTTG1IP	9.28e-07	0.284334	0.347	0.275	0.0233021	M03-CXCL10+TAMs
SRI	9.39e-07	0.275203	0.439	0.361	0.0235781	M03-CXCL10+TAMs
ISG20	9.46e-07	0.298986	0.307	0.277	0.0237608	M03-CXCL10+TAMs
UBE2E2	9.68e-07	0.364033	0.28	0.214	0.0243148	M03-CXCL10+TAMs
ARL8B	1.09e-06	0.306552	0.339	0.29	0.0273821	M03-CXCL10+TAMs
ABI3	1.17e-06	0.350119	0.304	0.235	0.0294938	M03-CXCL10+TAMs
NDUFA7	1.23e-06	0.343135	0.296	0.238	0.0309983	M03-CXCL10+TAMs
TMEM208	1.34e-06	0.303374	0.352	0.273	0.0336295	M03-CXCL10+TAMs
MRPS12	1.44e-06	0.345977	0.289	0.217	0.0361653	M03-CXCL10+TAMs
TPMT	1.44e-06	0.365448	0.26	0.191	0.0361868	M03-CXCL10+TAMs
SPCS3	1.44e-06	0.257256	0.474	0.402	0.0361909	M03-CXCL10+TAMs
SRA1	1.44e-06	0.316897	0.35	0.281	0.0362256	M03-CXCL10+TAMs
PPP4C	1.49e-06	0.261215	0.451	0.391	0.0374811	M03-CXCL10+TAMs
RBCK1	1.53e-06	0.320492	0.324	0.25	0.0384393	M03-CXCL10+TAMs
ABL2	1.94e-06	0.318144	0.33	0.253	0.0488239	M03-CXCL10+TAMs
TRAPPC3	2.37e-06	0.299859	0.328	0.273	0.0594896	M03-CXCL10+TAMs
LSM10	2.7e-06	0.30876	0.354	0.283	0.067824	M03-CXCL10+TAMs
FIBP	3.52e-06	0.273179	0.348	0.293	0.0884613	M03-CXCL10+TAMs
LILRB3	4.18e-06	0.303635	0.327	0.252	0.105033	M03-CXCL10+TAMs
SLA	4.65e-06	0.275715	0.369	0.297	0.116894	M03-CXCL10+TAMs
LPCAT2	4.86e-06	0.373135	0.254	0.19	0.122142	M03-CXCL10+TAMs
DHRS4L2	5.55e-06	0.350374	0.267	0.203	0.13952	M03-CXCL10+TAMs
YIF1B	5.93e-06	0.325779	0.299	0.233	0.148905	M03-CXCL10+TAMs
STOM	5.94e-06	0.294653	0.286	0.25	0.149153	M03-CXCL10+TAMs
TMEM179B	6.08e-06	0.272034	0.386	0.329	0.152703	M03-CXCL10+TAMs
COA4	6.96e-06	0.343978	0.259	0.195	0.174862	M03-CXCL10+TAMs
DPH3	7.11e-06	0.316282	0.273	0.207	0.17851	M03-CXCL10+TAMs
MRPL40	8.54e-06	0.347846	0.256	0.192	0.214493	M03-CXCL10+TAMs
LACTB	8.59e-06	0.269568	0.383	0.309	0.215733	M03-CXCL10+TAMs
IAH1	9.63e-06	0.263388	0.342	0.311	0.241817	M03-CXCL10+TAMs
RPL26L1	1.1e-05	0.346391	0.26	0.207	0.276506	M03-CXCL10+TAMs
NUTF2	1.32e-05	0.266488	0.348	0.297	0.330713	M03-CXCL10+TAMs
PLXDC2	1.38e-05	0.273621	0.368	0.297	0.346835	M03-CXCL10+TAMs
AVPI1	1.39e-05	0.252755	0.331	0.266	0.349612	M03-CXCL10+TAMs
TMED3	1.48e-05	0.299663	0.315	0.247	0.370726	M03-CXCL10+TAMs
PSMA3	1.51e-05	0.262948	0.38	0.324	0.378728	M03-CXCL10+TAMs
ITGAX	1.64e-05	0.300785	0.348	0.284	0.410838	M03-CXCL10+TAMs
MRPL27	1.69e-05	0.256349	0.274	0.21	0.425569	M03-CXCL10+TAMs
LAT2	1.76e-05	0.256899	0.384	0.311	0.440897	M03-CXCL10+TAMs
TGFB1	2.13e-05	0.250621	0.428	0.363	0.535458	M03-CXCL10+TAMs
PSMD7	2.25e-05	0.275545	0.348	0.291	0.564892	M03-CXCL10+TAMs
TAF9	3.75e-05	0.286724	0.307	0.242	0.941926	M03-CXCL10+TAMs
JOSD2	3.82e-05	0.278686	0.334	0.269	0.958997	M03-CXCL10+TAMs
GRHPR	3.88e-05	0.32018	0.264	0.201	0.97368	M03-CXCL10+TAMs
MAPKAPK3	5.46e-05	0.250114	0.266	0.203	1	M03-CXCL10+TAMs
AK2	5.57e-05	0.290417	0.3	0.24	1	M03-CXCL10+TAMs
ITPA	5.61e-05	0.279373	0.311	0.26	1	M03-CXCL10+TAMs
AIMP1	5.89e-05	0.296131	0.303	0.256	1	M03-CXCL10+TAMs
FAM173A	6.05e-05	0.304064	0.292	0.233	1	M03-CXCL10+TAMs
LINC00998	6.35e-05	0.255432	0.388	0.328	1	M03-CXCL10+TAMs
PPP1R11	6.78e-05	0.280157	0.261	0.198	1	M03-CXCL10+TAMs
IGFLR1	6.82e-05	0.325235	0.255	0.201	1	M03-CXCL10+TAMs
PTPMT1	6.94e-05	0.27632	0.263	0.202	1	M03-CXCL10+TAMs
CCT5	7.37e-05	0.280923	0.308	0.249	1	M03-CXCL10+TAMs
TCIRG1	0.000105217	0.263188	0.357	0.293	1	M03-CXCL10+TAMs
SKAP2	0.000109721	0.25997	0.367	0.31	1	M03-CXCL10+TAMs
TMEM205	0.000124024	0.267469	0.33	0.266	1	M03-CXCL10+TAMs
DSE	0.000130259	0.272844	0.314	0.256	1	M03-CXCL10+TAMs
MRPL11	0.0001466	0.269216	0.289	0.24	1	M03-CXCL10+TAMs
POLD4	0.000160252	0.252117	0.354	0.303	1	M03-CXCL10+TAMs
STRA13	0.000164321	0.272477	0.297	0.251	1	M03-CXCL10+TAMs
TPD52L2	0.000167548	0.291512	0.258	0.215	1	M03-CXCL10+TAMs
B4GALT1	0.000198007	0.26092	0.314	0.287	1	M03-CXCL10+TAMs
PUF60	0.000231434	0.278942	0.287	0.236	1	M03-CXCL10+TAMs
MRPL28	0.000248816	0.275415	0.284	0.235	1	M03-CXCL10+TAMs
MPDU1	0.000294652	0.288196	0.259	0.204	1	M03-CXCL10+TAMs
MRPL14	0.000316034	0.251983	0.319	0.273	1	M03-CXCL10+TAMs
TMEM126A	0.000320971	0.261082	0.3	0.241	1	M03-CXCL10+TAMs
CCRL2	0.000337436	0.287412	0.283	0.228	1	M03-CXCL10+TAMs
BCKDK	0.00036047	0.265939	0.294	0.238	1	M03-CXCL10+TAMs
TRIM22	0.000370484	0.301265	0.263	0.215	1	M03-CXCL10+TAMs
NUDT3	0.00039704	0.252943	0.317	0.259	1	M03-CXCL10+TAMs
YIF1A	0.000486304	0.276436	0.273	0.229	1	M03-CXCL10+TAMs
MRPS16	0.000499678	0.278474	0.264	0.22	1	M03-CXCL10+TAMs
ITGAM	0.000748158	0.264556	0.255	0.2	1	M03-CXCL10+TAMs
FUNDC2	0.000877849	0.251252	0.306	0.253	1	M03-CXCL10+TAMs
GPI	0.00103115	0.252905	0.259	0.212	1	M03-CXCL10+TAMs
MLEC	0.00203768	0.25282	0.263	0.222	1	M03-CXCL10+TAMs
SGK1	0	1.36881	0.934	0.64	0	M04-SGK1+TAMs
RGS1	2.32e-281	1.27975	0.947	0.717	5.82e-277	M04-SGK1+TAMs
CEBPD	9.96e-271	1.1681	0.941	0.633	2.5e-266	M04-SGK1+TAMs
GPR34	1.14e-241	1.78307	0.598	0.186	2.85e-237	M04-SGK1+TAMs
MAFB	1.51e-221	1.24101	0.862	0.459	3.8e-217	M04-SGK1+TAMs
FOS	5.57e-213	1.01534	0.991	0.894	1.4e-208	M04-SGK1+TAMs
GADD45B	5.51e-203	1.0068	0.952	0.749	1.39e-198	M04-SGK1+TAMs
LPAR6	3.62e-182	1.63096	0.539	0.167	9.09e-178	M04-SGK1+TAMs
RHOB	9.46e-173	1.17532	0.841	0.489	2.38e-168	M04-SGK1+TAMs
JUNB	3.76e-167	0.852733	0.97	0.881	9.45e-163	M04-SGK1+TAMs
C1QB	5.53e-151	0.773294	0.774	0.404	1.39e-146	M04-SGK1+TAMs
C1QA	3.67e-150	0.655426	0.814	0.434	9.23e-146	M04-SGK1+TAMs
C1QC	1.31e-147	0.775581	0.764	0.374	3.3e-143	M04-SGK1+TAMs
DUSP1	4.82e-146	0.793535	0.98	0.906	1.21e-141	M04-SGK1+TAMs
ZFP36L1	5.18e-141	0.903055	0.861	0.569	1.3e-136	M04-SGK1+TAMs
RP5-1171I10.5	9.38e-140	1.33244	0.535	0.275	2.36e-135	M04-SGK1+TAMs
ZFP36	8.57e-136	0.775139	0.966	0.857	2.15e-131	M04-SGK1+TAMs
JUN	3.53e-130	0.902014	0.95	0.761	8.88e-126	M04-SGK1+TAMs
CPM	1.25e-128	1.30142	0.539	0.255	3.13e-124	M04-SGK1+TAMs
ID2	1.13e-123	0.805518	0.947	0.786	2.84e-119	M04-SGK1+TAMs
KLF4	4.53e-121	0.877657	0.847	0.663	1.14e-116	M04-SGK1+TAMs
XIST	5.97e-120	1.07394	0.567	0.208	1.5e-115	M04-SGK1+TAMs
MS4A4A	3.49e-119	1.02936	0.671	0.392	8.77e-115	M04-SGK1+TAMs
IER3	2.23e-118	0.799357	0.92	0.722	5.61e-114	M04-SGK1+TAMs
HERPUD1	2.72e-113	0.760224	0.862	0.649	6.85e-109	M04-SGK1+TAMs
SAT1	1.57e-112	0.341769	0.998	0.981	3.95e-108	M04-SGK1+TAMs
SLC1A3	3.24e-111	1.26597	0.495	0.182	8.13e-107	M04-SGK1+TAMs
SLC40A1	6.39e-107	1.80808	0.322	0.077	1.6e-102	M04-SGK1+TAMs
CCL3	2.35e-105	0.737621	0.936	0.719	5.9e-101	M04-SGK1+TAMs
DAB2	7.62e-104	1.09565	0.554	0.262	1.91e-99	M04-SGK1+TAMs
MS4A6A	1.47e-103	0.687408	0.829	0.63	3.7e-99	M04-SGK1+TAMs
IER2	2.02e-103	0.779956	0.901	0.716	5.08e-99	M04-SGK1+TAMs
HLA-DQA2	2.95e-101	0.714823	0.798	0.508	7.42e-97	M04-SGK1+TAMs
MS4A7	8.14e-101	0.799335	0.754	0.494	2.05e-96	M04-SGK1+TAMs
UBC	1.37e-100	0.472541	0.992	0.929	3.45e-96	M04-SGK1+TAMs
PDK4	2.76e-98	1.47632	0.402	0.132	6.94e-94	M04-SGK1+TAMs
SNHG12	5.07e-97	1.32528	0.411	0.178	1.27e-92	M04-SGK1+TAMs
TRA2B	6.47e-96	0.789173	0.77	0.579	1.63e-91	M04-SGK1+TAMs
NFKBIA	1.07e-95	0.601172	0.98	0.908	2.68e-91	M04-SGK1+TAMs
HES1	3.33e-95	1.33531	0.472	0.189	8.37e-91	M04-SGK1+TAMs
IFNGR1	6.66e-94	0.825271	0.577	0.425	1.67e-89	M04-SGK1+TAMs
ATF3	3.37e-93	0.889701	0.725	0.493	8.48e-89	M04-SGK1+TAMs
C3AR1	7.98e-89	1.15856	0.453	0.199	2e-84	M04-SGK1+TAMs
C12orf57	8.69e-89	1.15244	0.572	0.392	2.18e-84	M04-SGK1+TAMs
RSRP1	1.58e-88	0.897466	0.601	0.376	3.98e-84	M04-SGK1+TAMs
ADM	9.06e-87	1.18445	0.573	0.334	2.27e-82	M04-SGK1+TAMs
AKR1B1	2.02e-84	0.913797	0.566	0.322	5.08e-80	M04-SGK1+TAMs
VMP1	7.64e-84	0.790509	0.765	0.543	1.92e-79	M04-SGK1+TAMs
PCF11	5.45e-83	1.05805	0.473	0.251	1.37e-78	M04-SGK1+TAMs
SEPP1	1.24e-82	1.29834	0.372	0.127	3.13e-78	M04-SGK1+TAMs
ARRDC3	7.14e-82	1.15181	0.448	0.197	1.79e-77	M04-SGK1+TAMs
EIF4A3	9.66e-82	0.799882	0.729	0.482	2.43e-77	M04-SGK1+TAMs
MT-ND2	2.04e-80	0.435016	0.993	0.98	5.13e-76	M04-SGK1+TAMs
HEXIM1	2.48e-79	1.0742	0.452	0.264	6.23e-75	M04-SGK1+TAMs
CCL4	6.51e-78	0.895628	0.826	0.617	1.63e-73	M04-SGK1+TAMs
GPX1	1.4e-77	0.32655	0.975	0.953	3.5e-73	M04-SGK1+TAMs
KLF6	1.48e-77	0.599022	0.949	0.865	3.73e-73	M04-SGK1+TAMs
EIF4A1	3.15e-77	0.707051	0.705	0.497	7.91e-73	M04-SGK1+TAMs
PIK3IP1	3.3e-76	1.13799	0.418	0.17	8.29e-72	M04-SGK1+TAMs
BTG2	2.45e-75	0.870532	0.6	0.379	6.16e-71	M04-SGK1+TAMs
ZFP36L2	3.32e-75	0.591903	0.856	0.645	8.34e-71	M04-SGK1+TAMs
CD83	7.93e-75	0.636097	0.844	0.65	1.99e-70	M04-SGK1+TAMs
RGS2	9.94e-74	0.690198	0.898	0.742	2.5e-69	M04-SGK1+TAMs
ITM2B	1.64e-72	0.46725	0.892	0.885	4.12e-68	M04-SGK1+TAMs
SLCO2B1	9.79e-72	1.03989	0.432	0.178	2.46e-67	M04-SGK1+TAMs
BRD2	9.34e-71	0.772191	0.581	0.416	2.35e-66	M04-SGK1+TAMs
CITED2	8.24e-70	0.877286	0.621	0.414	2.07e-65	M04-SGK1+TAMs
CD74	1.35e-69	0.322333	0.981	0.963	3.39e-65	M04-SGK1+TAMs
CCL3L3	1.17e-68	0.665513	0.853	0.606	2.93e-64	M04-SGK1+TAMs
NR4A2	4.33e-67	0.679841	0.767	0.572	1.09e-62	M04-SGK1+TAMs
FCGR2A	2.17e-66	0.654532	0.708	0.518	5.44e-62	M04-SGK1+TAMs
PHACTR1	2.84e-66	0.78345	0.668	0.451	7.13e-62	M04-SGK1+TAMs
NPC2	4.88e-66	0.296874	0.938	0.929	1.23e-61	M04-SGK1+TAMs
MARCKS	7.4e-66	0.619292	0.697	0.435	1.86e-61	M04-SGK1+TAMs
DDX3X	1.39e-65	0.662094	0.738	0.543	3.5e-61	M04-SGK1+TAMs
RP11-758H9.2	1.48e-65	1.31193	0.343	0.142	3.72e-61	M04-SGK1+TAMs
FOLR2	5.19e-65	1.16817	0.326	0.112	1.3e-60	M04-SGK1+TAMs
RB1	9.31e-65	0.993502	0.434	0.195	2.34e-60	M04-SGK1+TAMs
SETDB2	7.62e-63	1.33482	0.297	0.103	1.91e-58	M04-SGK1+TAMs
ZFAND5	1.21e-62	0.585158	0.835	0.672	3.04e-58	M04-SGK1+TAMs
CCL4L2	1.96e-62	0.955951	0.772	0.583	4.92e-58	M04-SGK1+TAMs
GLUL	2.27e-62	0.484773	0.895	0.741	5.71e-58	M04-SGK1+TAMs
PTGER4	2.02e-61	0.92173	0.446	0.277	5.07e-57	M04-SGK1+TAMs
CXCR4	7.92e-61	0.622243	0.852	0.689	1.99e-56	M04-SGK1+TAMs
TUBB4B	7.2e-59	0.643084	0.707	0.548	1.81e-54	M04-SGK1+TAMs
EIF4A2	1.13e-58	0.53262	0.81	0.641	2.84e-54	M04-SGK1+TAMs
KCTD12	1.24e-57	0.75025	0.573	0.338	3.12e-53	M04-SGK1+TAMs
RNASE1	2.78e-57	1.09233	0.36	0.147	6.99e-53	M04-SGK1+TAMs
H3F3B	3.92e-57	0.39264	0.998	0.965	9.85e-53	M04-SGK1+TAMs
PLIN2	7.71e-57	0.606408	0.817	0.639	1.94e-52	M04-SGK1+TAMs
SLC31A2	1.56e-56	0.69267	0.609	0.417	3.92e-52	M04-SGK1+TAMs
MAT2A	1.56e-56	0.860175	0.486	0.271	3.92e-52	M04-SGK1+TAMs
DDX5	3.33e-56	0.367957	0.952	0.867	8.36e-52	M04-SGK1+TAMs
CD163	1.83e-55	0.663292	0.62	0.372	4.61e-51	M04-SGK1+TAMs
TSC22D3	2.09e-55	0.42442	0.913	0.783	5.26e-51	M04-SGK1+TAMs
HLA-DRA	5.23e-55	0.27541	0.979	0.953	1.31e-50	M04-SGK1+TAMs
MT-ATP6	9.38e-55	0.383634	0.993	0.978	2.36e-50	M04-SGK1+TAMs
YWHAH	2.71e-54	0.603329	0.7	0.518	6.81e-50	M04-SGK1+TAMs
MT-CYB	3.38e-53	0.359593	0.988	0.964	8.49e-49	M04-SGK1+TAMs
CXCL3	6.81e-53	0.503563	0.704	0.45	1.71e-48	M04-SGK1+TAMs
IFRD1	2.3e-52	0.668824	0.645	0.497	5.77e-48	M04-SGK1+TAMs
RNASE6	3.4e-52	0.576846	0.716	0.525	8.53e-48	M04-SGK1+TAMs
HLA-DPB1	7.44e-52	0.338722	0.939	0.858	1.87e-47	M04-SGK1+TAMs
TXNIP	5.42e-51	0.601611	0.742	0.535	1.36e-46	M04-SGK1+TAMs
IFI30	1.81e-50	0.709013	0.604	0.444	4.54e-46	M04-SGK1+TAMs
MT-ND1	1.88e-50	0.356186	0.99	0.972	4.73e-46	M04-SGK1+TAMs
STAB1	1.89e-50	1.0234	0.354	0.159	4.75e-46	M04-SGK1+TAMs
SIGLEC10	1.12e-49	0.96031	0.375	0.182	2.81e-45	M04-SGK1+TAMs
ID3	1.18e-49	1.04404	0.4	0.234	2.95e-45	M04-SGK1+TAMs
WDR74	4e-49	0.972267	0.393	0.205	1.01e-44	M04-SGK1+TAMs
PLTP	7.06e-49	0.522677	0.442	0.226	1.77e-44	M04-SGK1+TAMs
HLA-DMA	7.77e-49	0.4087	0.837	0.745	1.95e-44	M04-SGK1+TAMs
NRP2	8.67e-49	1.03732	0.341	0.162	2.18e-44	M04-SGK1+TAMs
GPR183	2.73e-48	0.363328	0.845	0.627	6.86e-44	M04-SGK1+TAMs
PLK3	6.35e-48	0.651712	0.597	0.422	1.6e-43	M04-SGK1+TAMs
IL18	7.27e-48	0.701761	0.531	0.322	1.83e-43	M04-SGK1+TAMs
DUSP2	1.69e-47	0.642779	0.668	0.535	4.25e-43	M04-SGK1+TAMs
MERTK	1.85e-47	1.19012	0.253	0.088	4.65e-43	M04-SGK1+TAMs
RASSF4	3.38e-47	0.749936	0.486	0.277	8.48e-43	M04-SGK1+TAMs
TGIF1	9.82e-47	0.653647	0.611	0.41	2.47e-42	M04-SGK1+TAMs
FOSB	2.42e-46	0.475088	0.9	0.791	6.07e-42	M04-SGK1+TAMs
DDIT4	3.06e-46	0.662442	0.649	0.45	7.69e-42	M04-SGK1+TAMs
MT1X	4.53e-46	0.826419	0.519	0.349	1.14e-41	M04-SGK1+TAMs
ILF3-AS1	9.97e-46	1.01475	0.342	0.176	2.5e-41	M04-SGK1+TAMs
NEAT1	1.65e-45	0.308107	0.995	0.93	4.14e-41	M04-SGK1+TAMs
MFSD1	2.34e-45	0.591908	0.612	0.429	5.89e-41	M04-SGK1+TAMs
PABPC4	3.1e-45	0.616732	0.607	0.423	7.8e-41	M04-SGK1+TAMs
HMOX1	5.22e-45	0.628788	0.541	0.321	1.31e-40	M04-SGK1+TAMs
TREM2	3.21e-44	0.548986	0.553	0.321	8.05e-40	M04-SGK1+TAMs
RNU12	5.93e-44	1.24041	0.273	0.109	1.49e-39	M04-SGK1+TAMs
ADAM28	8.17e-44	0.987376	0.305	0.131	2.05e-39	M04-SGK1+TAMs
CLK1	1.62e-43	0.527584	0.719	0.53	4.06e-39	M04-SGK1+TAMs
RP11-796E2.4	1.87e-43	1.10561	0.291	0.151	4.69e-39	M04-SGK1+TAMs
PPP1R10	2.15e-43	0.888849	0.359	0.222	5.4e-39	M04-SGK1+TAMs
TAGAP	4.13e-43	0.81602	0.43	0.243	1.04e-38	M04-SGK1+TAMs
CEBPB	9.23e-43	0.416129	0.91	0.752	2.32e-38	M04-SGK1+TAMs
FKBP5	2.15e-42	0.607432	0.556	0.346	5.4e-38	M04-SGK1+TAMs
CCNL1	2.32e-42	0.471283	0.82	0.69	5.83e-38	M04-SGK1+TAMs
HCLS1	4.45e-42	0.517271	0.656	0.509	1.12e-37	M04-SGK1+TAMs
MT-ND4	5.41e-42	0.321199	0.996	0.988	1.36e-37	M04-SGK1+TAMs
KMT2E-AS1	7.46e-42	0.913359	0.354	0.17	1.88e-37	M04-SGK1+TAMs
HLA-DPA1	2.57e-41	0.269475	0.918	0.847	6.45e-37	M04-SGK1+TAMs
PMAIP1	4.14e-41	0.599775	0.672	0.48	1.04e-36	M04-SGK1+TAMs
MYLIP	9.24e-41	0.842786	0.383	0.196	2.32e-36	M04-SGK1+TAMs
AP2A2	1.32e-40	0.997328	0.281	0.12	3.33e-36	M04-SGK1+TAMs
A2M	1.48e-40	0.703095	0.401	0.208	3.71e-36	M04-SGK1+TAMs
RP11-386I14.4	4.48e-40	0.946096	0.392	0.235	1.13e-35	M04-SGK1+TAMs
DEGS1	4.5e-40	0.711866	0.449	0.271	1.13e-35	M04-SGK1+TAMs
PLAU	7.37e-40	0.835892	0.375	0.191	1.85e-35	M04-SGK1+TAMs
MT-CO3	1.43e-39	0.280938	0.996	0.986	3.6e-35	M04-SGK1+TAMs
MSR1	1.54e-39	0.44964	0.52	0.308	3.87e-35	M04-SGK1+TAMs
ADAP2	1.32e-38	0.775708	0.4	0.219	3.31e-34	M04-SGK1+TAMs
VSIG4	1.7e-38	0.558269	0.562	0.347	4.26e-34	M04-SGK1+TAMs
MT-ND5	2.46e-38	0.355093	0.964	0.894	6.19e-34	M04-SGK1+TAMs
PPP1R15A	7.31e-38	0.409605	0.9	0.822	1.84e-33	M04-SGK1+TAMs
C5AR1	1.89e-37	0.527372	0.62	0.409	4.75e-33	M04-SGK1+TAMs
LAIR1	1.96e-37	0.548082	0.563	0.362	4.92e-33	M04-SGK1+TAMs
RGS10	2.64e-37	0.404536	0.756	0.635	6.63e-33	M04-SGK1+TAMs
PRKAG2-AS1	5.52e-37	0.784173	0.324	0.151	1.39e-32	M04-SGK1+TAMs
MAFF	7.94e-37	0.632445	0.491	0.366	1.99e-32	M04-SGK1+TAMs
KLF10	8.69e-37	0.663805	0.513	0.328	2.18e-32	M04-SGK1+TAMs
CXCL2	1.56e-36	0.392191	0.775	0.583	3.93e-32	M04-SGK1+TAMs
MT-ND3	2.91e-36	0.262863	0.99	0.962	7.31e-32	M04-SGK1+TAMs
RPL22L1	2.95e-36	0.521823	0.628	0.505	7.4e-32	M04-SGK1+TAMs
TSC22D2	3.32e-36	0.855786	0.337	0.196	8.35e-32	M04-SGK1+TAMs
MEF2A	9.48e-36	0.773372	0.357	0.183	2.38e-31	M04-SGK1+TAMs
TRIB1	1.01e-34	0.71539	0.463	0.295	2.53e-30	M04-SGK1+TAMs
CD302	1.59e-34	0.567413	0.532	0.344	4e-30	M04-SGK1+TAMs
NFKBIZ	2.01e-34	0.48456	0.683	0.506	5.05e-30	M04-SGK1+TAMs
C3	2.53e-33	0.967434	0.251	0.105	6.35e-29	M04-SGK1+TAMs
MGAT4A	2.74e-32	0.661727	0.43	0.263	6.87e-28	M04-SGK1+TAMs
SERPINF1	5.61e-32	0.321359	0.34	0.198	1.41e-27	M04-SGK1+TAMs
HLA-DMB	7.22e-32	0.424451	0.706	0.568	1.81e-27	M04-SGK1+TAMs
TNFAIP3	1.44e-31	0.439731	0.812	0.705	3.61e-27	M04-SGK1+TAMs
RBBP6	1.48e-31	0.651452	0.432	0.318	3.71e-27	M04-SGK1+TAMs
SRSF7	1.74e-31	0.505069	0.688	0.536	4.38e-27	M04-SGK1+TAMs
NEU1	7.42e-31	0.632243	0.481	0.328	1.86e-26	M04-SGK1+TAMs
HN1	1.3e-30	0.481958	0.616	0.484	3.27e-26	M04-SGK1+TAMs
TM6SF1	4.8e-30	0.764525	0.319	0.163	1.21e-25	M04-SGK1+TAMs
FCGR3A	7.57e-30	0.44376	0.647	0.467	1.9e-25	M04-SGK1+TAMs
NAMPT	8.26e-30	0.285919	0.86	0.708	2.08e-25	M04-SGK1+TAMs
ID1	9.87e-30	0.81925	0.337	0.191	2.48e-25	M04-SGK1+TAMs
NUFIP2	1.17e-29	0.742851	0.359	0.227	2.93e-25	M04-SGK1+TAMs
PNRC1	1.5e-29	0.301914	0.915	0.824	3.76e-25	M04-SGK1+TAMs
FCGR1A	2.15e-29	0.501526	0.531	0.347	5.39e-25	M04-SGK1+TAMs
MAP1LC3B	1.36e-28	0.402659	0.757	0.618	3.41e-24	M04-SGK1+TAMs
MAF	1.67e-28	0.820757	0.285	0.141	4.2e-24	M04-SGK1+TAMs
ABHD12	2.15e-28	0.625342	0.401	0.256	5.39e-24	M04-SGK1+TAMs
CTA-29F11.1	3.41e-28	0.761475	0.346	0.203	8.56e-24	M04-SGK1+TAMs
LUC7L3	4.75e-28	0.71122	0.376	0.231	1.19e-23	M04-SGK1+TAMs
FUS	6.91e-28	0.40678	0.673	0.583	1.74e-23	M04-SGK1+TAMs
TNF	8.23e-28	0.756672	0.366	0.218	2.07e-23	M04-SGK1+TAMs
SRSF2	1.2e-27	0.341351	0.775	0.664	3.01e-23	M04-SGK1+TAMs
FUCA1	1.22e-27	0.41461	0.259	0.144	3.08e-23	M04-SGK1+TAMs
RNASET2	3.44e-27	0.302521	0.816	0.741	8.65e-23	M04-SGK1+TAMs
C6orf62	6.48e-27	0.565315	0.468	0.326	1.63e-22	M04-SGK1+TAMs
CSF1R	8.61e-27	0.522976	0.512	0.37	2.16e-22	M04-SGK1+TAMs
METTL7A	2.13e-26	0.638647	0.339	0.187	5.35e-22	M04-SGK1+TAMs
LGMN	2.16e-26	0.494138	0.522	0.357	5.42e-22	M04-SGK1+TAMs
PRDM1	2.62e-26	0.879971	0.264	0.144	6.58e-22	M04-SGK1+TAMs
CRYL1	3.55e-26	0.684498	0.272	0.138	8.91e-22	M04-SGK1+TAMs
CSF2RA	1.41e-25	0.543361	0.464	0.303	3.53e-21	M04-SGK1+TAMs
CTD-3252C9.4	1.45e-25	0.572444	0.493	0.361	3.65e-21	M04-SGK1+TAMs
AMD1	1.46e-25	0.524805	0.543	0.397	3.66e-21	M04-SGK1+TAMs
AKIRIN2	1.86e-25	0.546099	0.445	0.333	4.67e-21	M04-SGK1+TAMs
SLC38A2	2.01e-25	0.502848	0.56	0.415	5.05e-21	M04-SGK1+TAMs
SOCS3	4.29e-25	0.495545	0.594	0.481	1.08e-20	M04-SGK1+TAMs
DUSP6	4.3e-25	0.538262	0.494	0.327	1.08e-20	M04-SGK1+TAMs
EGR1	5.22e-25	0.527425	0.592	0.435	1.31e-20	M04-SGK1+TAMs
ATP6V1B2	8.83e-25	0.43451	0.56	0.411	2.22e-20	M04-SGK1+TAMs
AZI2	9.03e-25	0.627883	0.377	0.225	2.27e-20	M04-SGK1+TAMs
TBXAS1	1.64e-24	0.525591	0.467	0.322	4.11e-20	M04-SGK1+TAMs
TNFSF12	1.76e-24	0.571898	0.357	0.217	4.43e-20	M04-SGK1+TAMs
CLEC2B	2.59e-24	0.361873	0.675	0.511	6.51e-20	M04-SGK1+TAMs
HEXA	3.44e-24	0.444123	0.524	0.363	8.65e-20	M04-SGK1+TAMs
FRMD4B	8.2e-24	0.722557	0.297	0.163	2.06e-19	M04-SGK1+TAMs
EIF5	1.35e-23	0.359588	0.729	0.591	3.39e-19	M04-SGK1+TAMs
IFI16	2.42e-23	0.445614	0.496	0.354	6.09e-19	M04-SGK1+TAMs
PRPF38B	5.63e-23	0.50953	0.489	0.369	1.41e-18	M04-SGK1+TAMs
SDS	2.41e-22	0.423669	0.415	0.262	6.05e-18	M04-SGK1+TAMs
ACSL1	2.51e-22	0.40325	0.469	0.31	6.3e-18	M04-SGK1+TAMs
IRF8	2.51e-22	0.25491	0.49	0.351	6.3e-18	M04-SGK1+TAMs
NXF1	3.98e-22	0.671973	0.34	0.22	1e-17	M04-SGK1+TAMs
TOB1	7.06e-22	0.622711	0.351	0.248	1.77e-17	M04-SGK1+TAMs
SWAP70	7.76e-22	0.655202	0.302	0.173	1.95e-17	M04-SGK1+TAMs
BTG1	7.98e-22	0.261555	0.969	0.902	2.01e-17	M04-SGK1+TAMs
HMGB2	1.08e-21	0.354531	0.7	0.546	2.71e-17	M04-SGK1+TAMs
CLEC7A	1.28e-21	0.332583	0.696	0.544	3.21e-17	M04-SGK1+TAMs
RENBP	1.4e-21	0.372574	0.345	0.22	3.52e-17	M04-SGK1+TAMs
CLDN4	1.56e-21	0.308364	0.328	0.203	3.93e-17	M04-SGK1+TAMs
MT-CO1	1.58e-21	0.253246	0.998	0.991	3.97e-17	M04-SGK1+TAMs
DCK	1.69e-21	0.500979	0.306	0.18	4.24e-17	M04-SGK1+TAMs
TMEM165	3.93e-21	0.474732	0.505	0.378	9.88e-17	M04-SGK1+TAMs
ZFHX3	4.4e-21	0.686334	0.313	0.186	1.11e-16	M04-SGK1+TAMs
DUSP10	4.95e-21	0.57689	0.331	0.199	1.24e-16	M04-SGK1+TAMs
FAM105A	5.1e-21	0.587173	0.303	0.175	1.28e-16	M04-SGK1+TAMs
HAVCR2	1.29e-20	0.484606	0.491	0.355	3.25e-16	M04-SGK1+TAMs
DYNLL2	1.46e-20	0.75219	0.254	0.146	3.67e-16	M04-SGK1+TAMs
FEZ2	1.68e-20	0.432569	0.3	0.185	4.23e-16	M04-SGK1+TAMs
NUDT16	1.9e-20	0.424777	0.358	0.231	4.78e-16	M04-SGK1+TAMs
TSC22D1	2.17e-20	0.550463	0.413	0.277	5.45e-16	M04-SGK1+TAMs
RNF13	3.93e-20	0.441639	0.495	0.363	9.88e-16	M04-SGK1+TAMs
CREBL2	4.79e-20	0.580117	0.328	0.199	1.2e-15	M04-SGK1+TAMs
GIMAP2	5.39e-20	0.345517	0.262	0.156	1.35e-15	M04-SGK1+TAMs
TFEC	5.88e-20	0.584918	0.273	0.156	1.48e-15	M04-SGK1+TAMs
TLE4	1.41e-19	0.589848	0.356	0.252	3.54e-15	M04-SGK1+TAMs
N4BP2L2	1.54e-19	0.431907	0.526	0.382	3.87e-15	M04-SGK1+TAMs
WSB1	2.35e-19	0.368076	0.656	0.525	5.9e-15	M04-SGK1+TAMs
HNRNPU	3.2e-19	0.36658	0.667	0.553	8.04e-15	M04-SGK1+TAMs
CD72	3.29e-19	0.714212	0.253	0.145	8.27e-15	M04-SGK1+TAMs
CD84	4.1e-19	0.448699	0.352	0.223	1.03e-14	M04-SGK1+TAMs
CREG1	5.99e-19	0.377689	0.575	0.457	1.5e-14	M04-SGK1+TAMs
SNHG8	6.98e-19	0.374734	0.615	0.526	1.75e-14	M04-SGK1+TAMs
RCSD1	1.34e-18	0.460442	0.298	0.179	3.36e-14	M04-SGK1+TAMs
STX7	1.68e-18	0.519212	0.375	0.241	4.22e-14	M04-SGK1+TAMs
ANKRD10	1.81e-18	0.549559	0.363	0.236	4.55e-14	M04-SGK1+TAMs
TCOF1	1.88e-18	0.669813	0.277	0.187	4.72e-14	M04-SGK1+TAMs
AXL	2.19e-18	0.528865	0.292	0.172	5.51e-14	M04-SGK1+TAMs
HNRNPA2B1	3.09e-18	0.266905	0.847	0.766	7.75e-14	M04-SGK1+TAMs
ABHD5	4.13e-18	0.64645	0.284	0.207	1.04e-13	M04-SGK1+TAMs
LRRC25	4.6e-18	0.43457	0.327	0.212	1.15e-13	M04-SGK1+TAMs
GIMAP4	4.87e-18	0.503982	0.333	0.204	1.22e-13	M04-SGK1+TAMs
SNHG25	5.97e-18	0.522059	0.403	0.293	1.5e-13	M04-SGK1+TAMs
WASF2	6.39e-18	0.467941	0.438	0.312	1.6e-13	M04-SGK1+TAMs
INTS6	1.21e-17	0.619943	0.33	0.217	3.03e-13	M04-SGK1+TAMs
IRS2	1.32e-17	0.45696	0.447	0.306	3.32e-13	M04-SGK1+TAMs
LINC00998	1.44e-17	0.424785	0.46	0.324	3.62e-13	M04-SGK1+TAMs
2019-03-01	1.82e-17	0.427546	0.32	0.202	4.57e-13	M04-SGK1+TAMs
PLXDC2	1.94e-17	0.45629	0.427	0.293	4.88e-13	M04-SGK1+TAMs
CXCL16	2.63e-17	0.306133	0.647	0.524	6.6e-13	M04-SGK1+TAMs
AFF4	3.02e-17	0.569909	0.319	0.233	7.6e-13	M04-SGK1+TAMs
ARGLU1	4e-17	0.390981	0.49	0.356	1e-12	M04-SGK1+TAMs
CHD2	7.52e-17	0.535198	0.361	0.241	1.89e-12	M04-SGK1+TAMs
MEF2C	8.82e-17	0.47894	0.399	0.267	2.22e-12	M04-SGK1+TAMs
MGST2	9.99e-17	0.418094	0.492	0.365	2.51e-12	M04-SGK1+TAMs
RASGEF1B	1.83e-16	0.501297	0.42	0.302	4.59e-12	M04-SGK1+TAMs
TMEM107	2.07e-16	0.723559	0.328	0.224	5.2e-12	M04-SGK1+TAMs
TCEAL4	2.08e-16	0.510814	0.332	0.215	5.24e-12	M04-SGK1+TAMs
RBM39	2.16e-16	0.275035	0.758	0.638	5.43e-12	M04-SGK1+TAMs
SNX6	3.21e-16	0.323413	0.421	0.299	8.05e-12	M04-SGK1+TAMs
PRKAG2	3.29e-16	0.506696	0.327	0.204	8.26e-12	M04-SGK1+TAMs
AAK1	4.12e-16	0.558033	0.318	0.2	1.03e-11	M04-SGK1+TAMs
NABP1	4.14e-16	0.548378	0.329	0.209	1.04e-11	M04-SGK1+TAMs
PNISR	4.2e-16	0.374579	0.523	0.386	1.05e-11	M04-SGK1+TAMs
AHR	6.22e-16	0.5191	0.381	0.263	1.56e-11	M04-SGK1+TAMs
MILR1	9.31e-16	0.569601	0.266	0.156	2.34e-11	M04-SGK1+TAMs
SDCCAG8	1.13e-15	0.525742	0.287	0.176	2.83e-11	M04-SGK1+TAMs
IL10RA	2.27e-15	0.422082	0.419	0.289	5.69e-11	M04-SGK1+TAMs
YME1L1	2.93e-15	0.432463	0.455	0.338	7.36e-11	M04-SGK1+TAMs
SMS	3.84e-15	0.360273	0.521	0.41	9.65e-11	M04-SGK1+TAMs
TLR2	5.24e-15	0.408184	0.323	0.207	1.32e-10	M04-SGK1+TAMs
IRF2BP2	5.78e-15	0.401708	0.508	0.393	1.45e-10	M04-SGK1+TAMs
RHBDF2	6.62e-15	0.560377	0.276	0.167	1.66e-10	M04-SGK1+TAMs
SRSF1	8.28e-15	0.579047	0.285	0.184	2.08e-10	M04-SGK1+TAMs
FAM46A	1.01e-14	0.547739	0.332	0.222	2.54e-10	M04-SGK1+TAMs
RBPJ	1.15e-14	0.333302	0.54	0.409	2.88e-10	M04-SGK1+TAMs
CHD9	1.58e-14	0.464122	0.336	0.224	3.96e-10	M04-SGK1+TAMs
MID1IP1	1.85e-14	0.539937	0.312	0.199	4.64e-10	M04-SGK1+TAMs
STX4	1.94e-14	0.505445	0.359	0.268	4.87e-10	M04-SGK1+TAMs
ZNF331	2.05e-14	0.408104	0.529	0.434	5.15e-10	M04-SGK1+TAMs
GNB4	2.43e-14	0.529625	0.276	0.176	6.1e-10	M04-SGK1+TAMs
PTPN18	3.13e-14	0.399386	0.383	0.267	7.87e-10	M04-SGK1+TAMs
EIF1AX	4.44e-14	0.353392	0.551	0.431	1.12e-09	M04-SGK1+TAMs
ERN1	5.66e-14	0.523842	0.333	0.242	1.42e-09	M04-SGK1+TAMs
HBP1	7.29e-14	0.518914	0.287	0.178	1.83e-09	M04-SGK1+TAMs
ARL4A	7.61e-14	0.352129	0.597	0.5	1.91e-09	M04-SGK1+TAMs
NDFIP1	1.01e-13	0.334443	0.501	0.406	2.54e-09	M04-SGK1+TAMs
ST14	1.51e-13	0.359864	0.286	0.188	3.79e-09	M04-SGK1+TAMs
CH17-340M24.3	1.67e-13	0.520281	0.261	0.169	4.19e-09	M04-SGK1+TAMs
THUMPD3-AS1	1.7e-13	0.550266	0.296	0.206	4.28e-09	M04-SGK1+TAMs
SERTAD1	1.76e-13	0.372257	0.527	0.457	4.43e-09	M04-SGK1+TAMs
TIPARP	2.13e-13	0.489385	0.316	0.244	5.36e-09	M04-SGK1+TAMs
PNN	2.35e-13	0.487576	0.325	0.246	5.91e-09	M04-SGK1+TAMs
MT-ND4L	3.22e-13	0.356585	0.564	0.464	8.08e-09	M04-SGK1+TAMs
HBEGF	3.5e-13	0.447565	0.429	0.352	8.78e-09	M04-SGK1+TAMs
GABPB1	4.15e-13	0.430217	0.421	0.311	1.04e-08	M04-SGK1+TAMs
AKAP9	6.09e-13	0.451975	0.345	0.238	1.53e-08	M04-SGK1+TAMs
CLEC4E	7.42e-13	0.294549	0.372	0.258	1.86e-08	M04-SGK1+TAMs
NCOA4	1.03e-12	0.337876	0.425	0.315	2.59e-08	M04-SGK1+TAMs
YBX3	1.09e-12	0.305011	0.641	0.525	2.73e-08	M04-SGK1+TAMs
NR4A1	1.52e-12	0.379511	0.466	0.404	3.82e-08	M04-SGK1+TAMs
PHLDA2	1.54e-12	0.467938	0.405	0.328	3.88e-08	M04-SGK1+TAMs
POLR2A	1.64e-12	0.563315	0.261	0.179	4.12e-08	M04-SGK1+TAMs
NUDT3	1.84e-12	0.436827	0.362	0.256	4.63e-08	M04-SGK1+TAMs
NDUFC1	2.02e-12	0.321705	0.352	0.247	5.08e-08	M04-SGK1+TAMs
FNIP1	2.57e-12	0.400064	0.458	0.359	6.44e-08	M04-SGK1+TAMs
SNHG9	3e-12	0.499588	0.319	0.233	7.53e-08	M04-SGK1+TAMs
ARL5A	3.13e-12	0.357971	0.479	0.374	7.86e-08	M04-SGK1+TAMs
LINC00936	3.43e-12	0.390149	0.589	0.479	8.62e-08	M04-SGK1+TAMs
CTD-2336O2.1	4.55e-12	0.50054	0.3	0.203	1.14e-07	M04-SGK1+TAMs
FAM133B	4.55e-12	0.362081	0.465	0.348	1.14e-07	M04-SGK1+TAMs
VEGFA	5.23e-12	0.413305	0.416	0.306	1.31e-07	M04-SGK1+TAMs
SLAMF8	6.73e-12	0.455281	0.294	0.196	1.69e-07	M04-SGK1+TAMs
CREBRF	8.55e-12	0.454266	0.26	0.163	2.15e-07	M04-SGK1+TAMs
SP100	1e-11	0.333145	0.381	0.275	2.52e-07	M04-SGK1+TAMs
OTUD1	1.12e-11	0.492558	0.325	0.232	2.82e-07	M04-SGK1+TAMs
DNASE2	1.34e-11	0.362872	0.384	0.273	3.37e-07	M04-SGK1+TAMs
GAA	1.38e-11	0.402959	0.378	0.278	3.47e-07	M04-SGK1+TAMs
GADD45G	1.4e-11	0.512208	0.371	0.278	3.52e-07	M04-SGK1+TAMs
SLC39A1	1.45e-11	0.443163	0.336	0.236	3.65e-07	M04-SGK1+TAMs
ORMDL1	1.47e-11	0.393923	0.386	0.279	3.68e-07	M04-SGK1+TAMs
SRRM2	2.05e-11	0.304629	0.526	0.411	5.14e-07	M04-SGK1+TAMs
LMNA	2.41e-11	0.338327	0.583	0.494	6.05e-07	M04-SGK1+TAMs
CWC15	2.62e-11	0.308255	0.319	0.227	6.57e-07	M04-SGK1+TAMs
SLA	2.91e-11	0.338804	0.402	0.295	7.32e-07	M04-SGK1+TAMs
PPIG	3.03e-11	0.312765	0.467	0.355	7.61e-07	M04-SGK1+TAMs
MGAT1	3.48e-11	0.261504	0.599	0.493	8.74e-07	M04-SGK1+TAMs
YPEL3	4.85e-11	0.294407	0.345	0.244	1.22e-06	M04-SGK1+TAMs
HSPA5	4.92e-11	0.300752	0.617	0.54	1.24e-06	M04-SGK1+TAMs
PRMT2	6.66e-11	0.406865	0.372	0.276	1.67e-06	M04-SGK1+TAMs
[truncated: 13,968 more rows]
[truncated: 1 more columns]

## Sheet: Table S3c DEGs.CAFs
Table S3c. DEGs of 9 CAFs cell types.
gene	p_val	avg_logFC	pct.1	pct.2	p_val_adj	cluster
MGP	2.01e-93	1.27126	0.975	0.793	5.05e-89	C00-IGF1+
SFRP2	8.87e-73	1.43056	0.917	0.387	2.23e-68	C00-IGF1+
MGST1	7.44e-72	1.77445	0.775	0.211	1.87e-67	C00-IGF1+
IGF1	6.48e-67	1.74989	0.8	0.259	1.63e-62	C00-IGF1+
DCN	6.9e-62	0.876958	0.967	0.733	1.73e-57	C00-IGF1+
EFEMP1	2.27e-61	1.30069	0.846	0.33	5.69e-57	C00-IGF1+
C3	5.56e-58	1.11504	0.904	0.402	1.4e-53	C00-IGF1+
CCDC80	1.36e-53	1.04381	0.942	0.581	3.42e-49	C00-IGF1+
SFRP1	1.37e-53	1.35309	0.679	0.178	3.45e-49	C00-IGF1+
SRPX	3.6e-53	1.49167	0.762	0.278	9.04e-49	C00-IGF1+
SERPINF1	3.91e-53	0.841376	0.946	0.623	9.83e-49	C00-IGF1+
PLA2G2A	9.48e-53	2.17659	0.642	0.156	2.38e-48	C00-IGF1+
FBLN1	2.6e-52	0.499368	0.962	0.538	6.53e-48	C00-IGF1+
SCRG1	4.99e-51	2.37155	0.479	0.069	1.25e-46	C00-IGF1+
SEPP1	4.8e-48	1.05487	0.879	0.488	1.21e-43	C00-IGF1+
CLU	2.83e-46	0.920521	0.812	0.334	7.1e-42	C00-IGF1+
PRELP	2.98e-46	1.42948	0.733	0.303	7.49e-42	C00-IGF1+
FBLN5	3.17e-46	1.39489	0.712	0.277	7.97e-42	C00-IGF1+
SFRP4	5.18e-46	1.3329	0.779	0.3	1.3e-41	C00-IGF1+
IGF2	1.03e-45	2.69712	0.408	0.054	2.58e-41	C00-IGF1+
C1S	2.24e-45	0.740799	0.95	0.691	5.63e-41	C00-IGF1+
PODN	4.9e-45	1.44987	0.671	0.213	1.23e-40	C00-IGF1+
CFD	7.91e-44	0.91833	0.796	0.326	1.99e-39	C00-IGF1+
LUM	6.07e-43	0.901618	0.967	0.618	1.52e-38	C00-IGF1+
COL6A3	3.52e-40	0.8325	0.921	0.542	8.85e-36	C00-IGF1+
CST3	5.26e-39	0.52655	0.992	0.89	1.32e-34	C00-IGF1+
OMD	2.72e-38	1.68818	0.5	0.117	6.83e-34	C00-IGF1+
TXNIP	6.76e-38	1.01152	0.854	0.597	1.7e-33	C00-IGF1+
CLDN11	9.7e-38	2.03352	0.45	0.098	2.44e-33	C00-IGF1+
APOD	1.34e-37	1.19756	0.779	0.339	3.35e-33	C00-IGF1+
GAS6	2.37e-37	1.11647	0.775	0.377	5.94e-33	C00-IGF1+
ITM2A	2.83e-37	1.53008	0.588	0.189	7.11e-33	C00-IGF1+
IGFBP4	1.05e-36	0.7495	0.958	0.74	2.64e-32	C00-IGF1+
NNMT	2.72e-36	0.839605	0.921	0.688	6.83e-32	C00-IGF1+
MMP2	1.06e-34	0.598556	0.925	0.56	2.66e-30	C00-IGF1+
LAPTM4A	2.02e-34	0.64083	0.95	0.785	5.07e-30	C00-IGF1+
CILP	2.02e-34	1.51757	0.496	0.123	5.07e-30	C00-IGF1+
SAMHD1	2.62e-34	1.52701	0.512	0.134	6.59e-30	C00-IGF1+
SPON1	2.83e-34	1.42826	0.55	0.171	7.12e-30	C00-IGF1+
RARRES1	1.45e-33	1.30748	0.675	0.28	3.64e-29	C00-IGF1+
C16orf89	6.09e-33	1.45946	0.358	0.06	1.53e-28	C00-IGF1+
GSN	6.92e-33	0.964545	0.958	0.755	1.74e-28	C00-IGF1+
MFAP5	1.23e-32	1.24141	0.542	0.155	3.08e-28	C00-IGF1+
EMP1	1.36e-32	0.883895	0.867	0.509	3.4e-28	C00-IGF1+
C1R	2.16e-32	0.57953	0.942	0.708	5.42e-28	C00-IGF1+
FBLN2	7.94e-32	1.08754	0.696	0.297	1.99e-27	C00-IGF1+
TSHZ2	1.36e-31	0.924203	0.729	0.326	3.42e-27	C00-IGF1+
CHRDL1	6.67e-31	1.76983	0.392	0.085	1.68e-26	C00-IGF1+
GPNMB	6.91e-31	0.876742	0.788	0.39	1.74e-26	C00-IGF1+
C7	7.47e-30	0.776399	0.675	0.276	1.88e-25	C00-IGF1+
CTSK	5.12e-29	0.532401	0.888	0.517	1.29e-24	C00-IGF1+
OGN	6.99e-29	0.782257	0.604	0.227	1.76e-24	C00-IGF1+
METTL7A	1.15e-28	1.23152	0.575	0.223	2.89e-24	C00-IGF1+
NFIB	2.85e-28	1.03021	0.679	0.3	7.16e-24	C00-IGF1+
FGF7	1.02e-27	0.716839	0.754	0.367	2.55e-23	C00-IGF1+
FSTL1	1.21e-27	0.705093	0.862	0.535	3.05e-23	C00-IGF1+
ZBTB16	3.15e-27	0.436857	0.588	0.256	7.91e-23	C00-IGF1+
PDGFRA	8.65e-27	1.04595	0.621	0.261	2.17e-22	C00-IGF1+
CXCL12	9e-27	0.783496	0.775	0.394	2.26e-22	C00-IGF1+
ANXA2	2.59e-26	0.635416	0.929	0.716	6.51e-22	C00-IGF1+
COL1A2	3.72e-26	0.597886	0.95	0.751	9.34e-22	C00-IGF1+
CYBRD1	5.35e-26	0.891415	0.733	0.379	1.34e-21	C00-IGF1+
COL14A1	7.61e-26	0.910802	0.712	0.357	1.91e-21	C00-IGF1+
CYP1B1	4.13e-25	1.43644	0.467	0.16	1.04e-20	C00-IGF1+
ALDH1A1	4.5e-25	1.16107	0.554	0.212	1.13e-20	C00-IGF1+
FBN1	8.79e-25	1.05575	0.625	0.287	2.21e-20	C00-IGF1+
ABI3BP	1.02e-24	1.30722	0.467	0.146	2.55e-20	C00-IGF1+
CD63	1.42e-24	0.394144	0.983	0.915	3.56e-20	C00-IGF1+
SH3D19	1.77e-24	1.51271	0.404	0.111	4.45e-20	C00-IGF1+
MFAP4	2.51e-24	0.606771	0.862	0.542	6.3e-20	C00-IGF1+
F3	3.71e-24	1.14402	0.508	0.174	9.32e-20	C00-IGF1+
GPC3	6.3e-24	1.60737	0.392	0.113	1.58e-19	C00-IGF1+
COLEC12	9.26e-24	1.22678	0.475	0.155	2.33e-19	C00-IGF1+
PMP22	9.49e-24	0.703493	0.838	0.546	2.38e-19	C00-IGF1+
IGFBP6	1.92e-23	1.06799	0.75	0.473	4.82e-19	C00-IGF1+
CPXM1	2.37e-23	1.17081	0.529	0.225	5.96e-19	C00-IGF1+
PTGDS	4.09e-23	0.282247	0.654	0.315	1.03e-18	C00-IGF1+
COMP	4.59e-23	1.26335	0.4	0.11	1.15e-18	C00-IGF1+
OSR2	6.37e-23	1.24853	0.475	0.167	1.6e-18	C00-IGF1+
MT1X	7.78e-23	0.842521	0.775	0.481	1.96e-18	C00-IGF1+
LMO3	8.04e-23	2.04346	0.258	0.038	2.02e-18	C00-IGF1+
ARID5B	2.47e-22	0.606497	0.912	0.668	6.2e-18	C00-IGF1+
LHFP	2.63e-22	0.73231	0.825	0.535	6.61e-18	C00-IGF1+
NEXN	5.19e-22	0.966702	0.633	0.327	1.3e-17	C00-IGF1+
ANXA1	7.21e-22	0.723285	0.883	0.677	1.81e-17	C00-IGF1+
COL6A2	9.55e-22	0.376165	0.954	0.845	2.4e-17	C00-IGF1+
PDGFD	1.33e-21	1.79653	0.288	0.055	3.35e-17	C00-IGF1+
LRP1	1.54e-21	0.67994	0.775	0.438	3.86e-17	C00-IGF1+
FKBP5	3.46e-21	0.776318	0.617	0.28	8.7e-17	C00-IGF1+
RPS18	4.12e-21	0.292944	0.988	0.98	1.03e-16	C00-IGF1+
OLFML3	4.85e-21	0.735501	0.721	0.396	1.22e-16	C00-IGF1+
SMOC2	5.45e-21	1.04331	0.521	0.206	1.37e-16	C00-IGF1+
GPX3	5.64e-21	0.950331	0.675	0.353	1.42e-16	C00-IGF1+
PSAP	1.12e-20	0.49995	0.933	0.746	2.82e-16	C00-IGF1+
RAMP2	1.4e-20	2.00121	0.275	0.062	3.52e-16	C00-IGF1+
S100A10	1.52e-20	0.642669	0.888	0.642	3.81e-16	C00-IGF1+
SULT1A1	3.5e-20	1.38467	0.362	0.101	8.78e-16	C00-IGF1+
WISP2	4e-20	1.22884	0.333	0.085	1.01e-15	C00-IGF1+
CPE	5.4e-20	0.566615	0.654	0.327	1.36e-15	C00-IGF1+
ASPN	7.56e-20	0.456411	0.7	0.372	1.9e-15	C00-IGF1+
NGFR	1.75e-19	1.31994	0.338	0.088	4.39e-15	C00-IGF1+
SLPI	3.42e-19	2.04877	0.275	0.074	8.58e-15	C00-IGF1+
PDGFRL	3.5e-19	1.03308	0.483	0.187	8.79e-15	C00-IGF1+
ABCA6	3.88e-19	1.46739	0.35	0.108	9.75e-15	C00-IGF1+
SULF2	5.96e-19	0.951821	0.529	0.237	1.5e-14	C00-IGF1+
MDK	8.44e-19	0.571722	0.804	0.515	2.12e-14	C00-IGF1+
ADH1B	9.74e-19	0.776149	0.5	0.203	2.45e-14	C00-IGF1+
CTHRC1	1.85e-18	0.551014	0.725	0.412	4.64e-14	C00-IGF1+
LGALS3	3.6e-18	0.569972	0.875	0.635	9.05e-14	C00-IGF1+
ABCA8	3.61e-18	0.900823	0.471	0.183	9.07e-14	C00-IGF1+
S100A13	4.22e-18	0.531083	0.833	0.585	1.06e-13	C00-IGF1+
TMEM119	4.9e-18	1.00883	0.462	0.177	1.23e-13	C00-IGF1+
CDO1	5.16e-18	1.4493	0.3	0.074	1.3e-13	C00-IGF1+
SGCE	5.63e-18	0.815441	0.604	0.297	1.42e-13	C00-IGF1+
PDK4	6.11e-18	0.634333	0.546	0.246	1.53e-13	C00-IGF1+
DPT	6.94e-18	0.553111	0.517	0.225	1.74e-13	C00-IGF1+
ITM2B	7.54e-18	0.345456	0.958	0.881	1.89e-13	C00-IGF1+
SSPN	7.92e-18	0.763715	0.658	0.352	1.99e-13	C00-IGF1+
MEDAG	8.79e-18	1.35007	0.338	0.097	2.21e-13	C00-IGF1+
COL3A1	9.93e-18	0.713092	0.879	0.681	2.49e-13	C00-IGF1+
ATP6V0E1	1.12e-17	0.446153	0.9	0.708	2.8e-13	C00-IGF1+
PI16	1.21e-17	1.46705	0.262	0.058	3.04e-13	C00-IGF1+
CTSH	1.7e-17	0.895258	0.538	0.246	4.27e-13	C00-IGF1+
PLIN2	1.77e-17	0.907478	0.604	0.336	4.46e-13	C00-IGF1+
MEG3	1.89e-17	0.280087	0.775	0.484	4.74e-13	C00-IGF1+
DIO3OS	3.71e-17	1.03879	0.408	0.144	9.33e-13	C00-IGF1+
AOX1	3.8e-17	1.45095	0.262	0.058	9.55e-13	C00-IGF1+
SLIT3	4.4e-17	0.816087	0.479	0.2	1.11e-12	C00-IGF1+
BOC	5.32e-17	0.878653	0.454	0.178	1.34e-12	C00-IGF1+
CXCL14	6.66e-17	0.506419	0.579	0.28	1.67e-12	C00-IGF1+
RHOBTB3	9.18e-17	0.841385	0.596	0.318	2.31e-12	C00-IGF1+
FAP	1.04e-16	0.873114	0.554	0.275	2.61e-12	C00-IGF1+
SERPING1	3.27e-16	0.350165	0.917	0.76	8.2e-12	C00-IGF1+
C1orf21	3.46e-16	0.812273	0.583	0.3	8.69e-12	C00-IGF1+
GAS1	4.12e-16	0.929037	0.442	0.178	1.03e-11	C00-IGF1+
CFI	4.94e-16	0.847345	0.442	0.177	1.24e-11	C00-IGF1+
COL1A1	6.43e-16	0.565624	0.917	0.804	1.62e-11	C00-IGF1+
PPIC	8.07e-16	0.556063	0.783	0.505	2.03e-11	C00-IGF1+
GNG11	8.36e-16	0.474026	0.742	0.475	2.1e-11	C00-IGF1+
OLFML2B	9.17e-16	0.824818	0.492	0.214	2.3e-11	C00-IGF1+
PIK3R1	1.31e-15	1.15716	0.396	0.168	3.29e-11	C00-IGF1+
VCAN	1.81e-15	0.51613	0.729	0.441	4.55e-11	C00-IGF1+
HSPB6	1.91e-15	0.653267	0.488	0.221	4.8e-11	C00-IGF1+
PTPRS	2.06e-15	1.30682	0.35	0.14	5.16e-11	C00-IGF1+
HTRA1	2.23e-15	0.51084	0.708	0.419	5.61e-11	C00-IGF1+
CYB5A	2.23e-15	0.707756	0.638	0.356	5.61e-11	C00-IGF1+
EVA1C	2.35e-15	0.982151	0.267	0.077	5.91e-11	C00-IGF1+
DHRS3	2.46e-15	0.807054	0.488	0.214	6.19e-11	C00-IGF1+
CD34	2.83e-15	1.47991	0.275	0.079	7.1e-11	C00-IGF1+
LY6E	2.93e-15	0.359209	0.879	0.663	7.36e-11	C00-IGF1+
PCSK5	3.07e-15	1.36373	0.283	0.077	7.71e-11	C00-IGF1+
ELN	3.13e-15	0.750873	0.592	0.31	7.87e-11	C00-IGF1+
LGALS3BP	3.21e-15	0.407217	0.871	0.63	8.06e-11	C00-IGF1+
MXRA8	3.23e-15	0.469986	0.829	0.57	8.11e-11	C00-IGF1+
INMT	4.36e-15	1.35441	0.321	0.112	1.09e-10	C00-IGF1+
MMP23B	4.65e-15	0.747724	0.5	0.228	1.17e-10	C00-IGF1+
FCGRT	4.77e-15	0.542736	0.804	0.535	1.2e-10	C00-IGF1+
TMEM45A	4.89e-15	0.803657	0.562	0.301	1.23e-10	C00-IGF1+
RPS26	4.95e-15	0.412527	0.942	0.842	1.24e-10	C00-IGF1+
THY1	5.02e-15	0.439699	0.821	0.554	1.26e-10	C00-IGF1+
BASP1	5.16e-15	0.714057	0.604	0.321	1.3e-10	C00-IGF1+
PLSCR4	5.93e-15	1.02638	0.421	0.189	1.49e-10	C00-IGF1+
PTGIS	6.2e-15	0.916299	0.354	0.125	1.56e-10	C00-IGF1+
NEGR1	6.41e-15	1.20625	0.329	0.106	1.61e-10	C00-IGF1+
ANGPTL1	7.32e-15	1.02712	0.317	0.101	1.84e-10	C00-IGF1+
SCPEP1	9.42e-15	0.720245	0.633	0.399	2.37e-10	C00-IGF1+
DAB2	1.01e-14	0.438478	0.617	0.345	2.53e-10	C00-IGF1+
TNXB	1.15e-14	0.588464	0.383	0.159	2.9e-10	C00-IGF1+
SLC44A1	2.35e-14	0.768276	0.471	0.21	5.89e-10	C00-IGF1+
ADD3	2.37e-14	0.703438	0.533	0.263	5.95e-10	C00-IGF1+
PLPP1	2.56e-14	0.689988	0.621	0.349	6.43e-10	C00-IGF1+
CRISPLD1	2.74e-14	1.44534	0.258	0.068	6.88e-10	C00-IGF1+
SVEP1	3.09e-14	1.29444	0.3	0.094	7.76e-10	C00-IGF1+
ANGPTL4	3.23e-14	0.70303	0.492	0.23	8.12e-10	C00-IGF1+
NRP1	4.14e-14	0.769181	0.433	0.189	1.04e-09	C00-IGF1+
FOXO3	4.79e-14	0.656694	0.625	0.348	1.2e-09	C00-IGF1+
PLXDC2	4.92e-14	0.894453	0.483	0.232	1.24e-09	C00-IGF1+
COPS8	5.21e-14	0.767624	0.579	0.327	1.31e-09	C00-IGF1+
S100A16	5.51e-14	0.427231	0.529	0.282	1.38e-09	C00-IGF1+
RBMS3	5.97e-14	0.848835	0.442	0.189	1.5e-09	C00-IGF1+
CHI3L1	2.17e-13	0.358047	0.267	0.089	5.45e-09	C00-IGF1+
RNASE4	2.67e-13	1.10759	0.358	0.151	6.7e-09	C00-IGF1+
LIMA1	2.7e-13	0.581183	0.592	0.322	6.78e-09	C00-IGF1+
TSPAN4	3.18e-13	0.567838	0.712	0.45	8e-09	C00-IGF1+
OAF	4.23e-13	0.528585	0.604	0.336	1.06e-08	C00-IGF1+
ABCA1	4.24e-13	1.1901	0.304	0.106	1.07e-08	C00-IGF1+
CNN3	4.54e-13	0.450178	0.867	0.665	1.14e-08	C00-IGF1+
LOX	4.74e-13	1.31387	0.312	0.121	1.19e-08	C00-IGF1+
GGT5	7.78e-13	0.596195	0.696	0.443	1.96e-08	C00-IGF1+
GLT8D2	8.66e-13	0.67437	0.583	0.322	2.18e-08	C00-IGF1+
PCOLCE	1.19e-12	0.460877	0.812	0.603	3e-08	C00-IGF1+
COL5A2	1.31e-12	0.272105	0.65	0.404	3.28e-08	C00-IGF1+
SEMA3C	1.48e-12	1.30347	0.271	0.088	3.71e-08	C00-IGF1+
NPC2	1.68e-12	0.405814	0.883	0.714	4.23e-08	C00-IGF1+
CES1	1.8e-12	1.23961	0.292	0.101	4.53e-08	C00-IGF1+
LXN	1.88e-12	0.790314	0.458	0.221	4.72e-08	C00-IGF1+
B4GALT1	2.14e-12	0.826844	0.479	0.238	5.38e-08	C00-IGF1+
DDOST	2.48e-12	0.605439	0.546	0.29	6.23e-08	C00-IGF1+
LEPROT	2.69e-12	0.514705	0.746	0.499	6.76e-08	C00-IGF1+
CPNE3	3.06e-12	0.706052	0.458	0.218	7.68e-08	C00-IGF1+
2019-09-11	3.21e-12	0.566202	0.642	0.381	8.05e-08	C00-IGF1+
THBS3	3.4e-12	0.89657	0.325	0.122	8.55e-08	C00-IGF1+
RCN3	3.55e-12	0.542626	0.654	0.396	8.92e-08	C00-IGF1+
PGRMC2	4.02e-12	0.584865	0.533	0.282	1.01e-07	C00-IGF1+
MT2A	4.52e-12	0.309098	0.942	0.867	1.14e-07	C00-IGF1+
TFPI	5.83e-12	0.562118	0.658	0.403	1.46e-07	C00-IGF1+
ITSN1	8.86e-12	1.14509	0.3	0.106	2.23e-07	C00-IGF1+
ISLR	1.08e-11	0.278618	0.571	0.34	2.71e-07	C00-IGF1+
CTSC	1.35e-11	0.310966	0.667	0.433	3.4e-07	C00-IGF1+
TMEM98	1.37e-11	0.534089	0.662	0.415	3.44e-07	C00-IGF1+
FAM3C	1.44e-11	0.596936	0.642	0.395	3.62e-07	C00-IGF1+
NR2F1	1.57e-11	0.93426	0.367	0.153	3.94e-07	C00-IGF1+
FIBIN	1.68e-11	1.00341	0.333	0.198	4.23e-07	C00-IGF1+
CFH	1.7e-11	0.313946	0.679	0.438	4.27e-07	C00-IGF1+
LPAR6	1.86e-11	0.356438	0.304	0.149	4.67e-07	C00-IGF1+
NFIA	1.99e-11	0.493173	0.646	0.392	4.99e-07	C00-IGF1+
CTSF	2.04e-11	0.632639	0.617	0.378	5.12e-07	C00-IGF1+
RPS4Y1	2.1e-11	0.532463	0.708	0.474	5.27e-07	C00-IGF1+
ANKRD28	2.21e-11	0.551732	0.517	0.275	5.55e-07	C00-IGF1+
MITF	2.33e-11	0.917635	0.383	0.174	5.84e-07	C00-IGF1+
PDPN	3.24e-11	0.46826	0.512	0.279	8.13e-07	C00-IGF1+
FUNDC2	3.46e-11	0.638467	0.608	0.379	8.69e-07	C00-IGF1+
TMED3	3.67e-11	0.592799	0.583	0.343	9.22e-07	C00-IGF1+
AZI2	3.86e-11	0.660103	0.479	0.243	9.69e-07	C00-IGF1+
TGFBR2	4.19e-11	0.860032	0.383	0.169	1.05e-06	C00-IGF1+
SH3PXD2B	5.19e-11	0.870513	0.3	0.117	1.3e-06	C00-IGF1+
SDCBP	5.49e-11	0.545388	0.704	0.504	1.38e-06	C00-IGF1+
GLUL	5.55e-11	0.467403	0.754	0.544	1.39e-06	C00-IGF1+
MMP19	7.3e-11	0.797946	0.388	0.182	1.83e-06	C00-IGF1+
USP53	7.54e-11	1.06078	0.288	0.103	1.89e-06	C00-IGF1+
HSD17B11	8.86e-11	0.480316	0.575	0.334	2.22e-06	C00-IGF1+
GPX8	9.37e-11	0.658009	0.517	0.283	2.35e-06	C00-IGF1+
STEAP1	1.02e-10	0.613903	0.492	0.26	2.57e-06	C00-IGF1+
ABHD14A	1.25e-10	0.874147	0.371	0.164	3.14e-06	C00-IGF1+
CCPG1	1.28e-10	0.548696	0.483	0.257	3.21e-06	C00-IGF1+
ALDH1A3	1.31e-10	0.706323	0.342	0.146	3.3e-06	C00-IGF1+
PPIB	1.36e-10	0.355743	0.883	0.751	3.43e-06	C00-IGF1+
FHL2	1.39e-10	0.465916	0.562	0.329	3.5e-06	C00-IGF1+
2019-09-15	1.39e-10	0.387484	0.788	0.557	3.5e-06	C00-IGF1+
TSC22D3	1.61e-10	0.316734	0.904	0.763	4.05e-06	C00-IGF1+
SESN1	1.71e-10	0.875797	0.254	0.088	4.3e-06	C00-IGF1+
RSPO3	2.23e-10	0.944832	0.283	0.11	5.6e-06	C00-IGF1+
TMBIM4	2.7e-10	0.486419	0.733	0.522	6.77e-06	C00-IGF1+
LAMA2	2.87e-10	1.1526	0.258	0.092	7.21e-06	C00-IGF1+
MYDGF	2.92e-10	0.308132	0.746	0.514	7.33e-06	C00-IGF1+
C1QTNF3	3.23e-10	0.261926	0.275	0.13	8.12e-06	C00-IGF1+
COL6A1	3.41e-10	0.339744	0.862	0.691	8.57e-06	C00-IGF1+
AKR1C3	3.68e-10	0.738363	0.279	0.115	9.24e-06	C00-IGF1+
PRDX4	4.48e-10	0.565147	0.646	0.427	1.12e-05	C00-IGF1+
NFIX	4.49e-10	0.731061	0.408	0.202	1.13e-05	C00-IGF1+
CTGF	4.72e-10	0.644085	0.85	0.728	1.18e-05	C00-IGF1+
FMOD	4.83e-10	0.363228	0.433	0.246	1.21e-05	C00-IGF1+
CD302	5.34e-10	0.628664	0.446	0.23	1.34e-05	C00-IGF1+
SERPINE1	6.34e-10	1.02967	0.338	0.153	1.59e-05	C00-IGF1+
ATRAID	6.67e-10	0.376858	0.792	0.57	1.68e-05	C00-IGF1+
CSTB	7.11e-10	0.25607	0.804	0.604	1.79e-05	C00-IGF1+
TCN2	7.43e-10	0.699443	0.275	0.117	1.87e-05	C00-IGF1+
CLEC11A	7.82e-10	0.365706	0.767	0.543	1.97e-05	C00-IGF1+
EFEMP2	7.96e-10	0.360448	0.721	0.49	2e-05	C00-IGF1+
PPP3CA	8.39e-10	0.798294	0.425	0.218	2.11e-05	C00-IGF1+
IFNGR1	8.81e-10	0.610067	0.458	0.241	2.21e-05	C00-IGF1+
JAK1	8.91e-10	0.262211	0.542	0.354	2.24e-05	C00-IGF1+
IL11RA	9.12e-10	1.00526	0.296	0.118	2.29e-05	C00-IGF1+
ANTXR2	9.39e-10	0.814046	0.367	0.182	2.36e-05	C00-IGF1+
TMEM59	9.93e-10	0.355059	0.888	0.718	2.49e-05	C00-IGF1+
ANG	1.17e-09	0.664363	0.329	0.149	2.94e-05	C00-IGF1+
HILPDA	1.65e-09	1.18755	0.258	0.124	4.14e-05	C00-IGF1+
ADAM17	1.72e-09	0.8932	0.367	0.19	4.33e-05	C00-IGF1+
KDELR2	1.78e-09	0.385342	0.762	0.544	4.46e-05	C00-IGF1+
CBLB	1.79e-09	0.961928	0.308	0.13	4.49e-05	C00-IGF1+
NUPR1	2.41e-09	0.355819	0.917	0.781	6.07e-05	C00-IGF1+
EPHX1	3.34e-09	0.55716	0.55	0.327	8.4e-05	C00-IGF1+
EEA1	3.41e-09	0.877481	0.342	0.162	8.57e-05	C00-IGF1+
FKBP11	3.43e-09	0.575146	0.521	0.306	8.62e-05	C00-IGF1+
IL1R1	3.55e-09	0.710742	0.438	0.23	8.91e-05	C00-IGF1+
PXDC1	3.55e-09	0.843328	0.346	0.158	8.91e-05	C00-IGF1+
TTC3	4.16e-09	0.543749	0.6	0.394	0.000104625	C00-IGF1+
SPG20	5.14e-09	0.718979	0.45	0.251	0.000129228	C00-IGF1+
LTBP2	6.06e-09	0.657343	0.288	0.124	0.000152348	C00-IGF1+
IL10RB	6.59e-09	0.489448	0.383	0.201	0.000165491	C00-IGF1+
CERCAM	6.8e-09	0.419458	0.562	0.351	0.000170707	C00-IGF1+
TMEM43	6.86e-09	0.549836	0.446	0.243	0.000172297	C00-IGF1+
NUCKS1	6.86e-09	0.274391	0.817	0.613	0.000172363	C00-IGF1+
FAM162A	7.29e-09	0.358969	0.562	0.351	0.000183221	C00-IGF1+
PROCR	7.31e-09	0.762739	0.429	0.249	0.000183534	C00-IGF1+
ARL6IP5	9.09e-09	0.394892	0.783	0.59	0.000228423	C00-IGF1+
PRNP	9.27e-09	0.427108	0.65	0.428	0.000232903	C00-IGF1+
ITGBL1	1.09e-08	1.05591	0.292	0.136	0.000273026	C00-IGF1+
BICC1	1.14e-08	0.633577	0.438	0.236	0.000287019	C00-IGF1+
COPZ2	1.21e-08	0.549357	0.367	0.192	0.000305028	C00-IGF1+
UGDH	1.22e-08	0.664627	0.438	0.235	0.000307271	C00-IGF1+
MIR99AHG	1.37e-08	0.44487	0.271	0.128	0.000343245	C00-IGF1+
SMIM14	1.39e-08	0.680219	0.471	0.282	0.000350008	C00-IGF1+
CHID1	1.44e-08	0.546093	0.562	0.352	0.000361022	C00-IGF1+
ALDH2	1.87e-08	0.513836	0.529	0.318	0.000470499	C00-IGF1+
EMC7	2.06e-08	0.281777	0.533	0.345	0.000518096	C00-IGF1+
NFYB	2.13e-08	0.767192	0.354	0.17	0.000534098	C00-IGF1+
GFPT2	2.17e-08	0.876292	0.317	0.144	0.000544244	C00-IGF1+
NUCB1	2.43e-08	0.32558	0.7	0.491	0.00061113	C00-IGF1+
TWIST2	2.54e-08	0.450763	0.333	0.176	0.000637994	C00-IGF1+
CCDC109B	2.94e-08	0.595417	0.408	0.219	0.000738018	C00-IGF1+
KDSR	2.95e-08	0.58911	0.475	0.272	0.000741815	C00-IGF1+
TM2D3	2.97e-08	0.295967	0.396	0.236	0.000746049	C00-IGF1+
CTTN	3.16e-08	0.486618	0.55	0.339	0.000794389	C00-IGF1+
DAD1	3.67e-08	0.335514	0.825	0.64	0.000922176	C00-IGF1+
MORF4L1	3.93e-08	0.308859	0.892	0.751	0.000986879	C00-IGF1+
PQLC3	4.25e-08	0.472937	0.475	0.275	0.00106739	C00-IGF1+
APOL3	4.69e-08	0.922333	0.296	0.143	0.00117789	C00-IGF1+
RNF13	4.89e-08	0.614019	0.429	0.233	0.00122921	C00-IGF1+
SEC62	5.13e-08	0.318455	0.825	0.642	0.00128778	C00-IGF1+
PTN	5.15e-08	0.743469	0.379	0.268	0.00129386	C00-IGF1+
TRAM1	5.26e-08	0.510244	0.604	0.408	0.0013208	C00-IGF1+
LAMP1	5.85e-08	0.3813	0.717	0.513	0.0014686	C00-IGF1+
MPZL1	6.05e-08	0.514189	0.488	0.285	0.00152064	C00-IGF1+
REXO2	6.43e-08	0.461414	0.662	0.469	0.00161533	C00-IGF1+
ZNF22	6.75e-08	0.367766	0.408	0.236	0.00169553	C00-IGF1+
PHLDA3	7.03e-08	0.399101	0.658	0.448	0.00176587	C00-IGF1+
EPB41L2	7.04e-08	0.543686	0.479	0.279	0.00176891	C00-IGF1+
CCDC25	7.98e-08	0.340984	0.292	0.163	0.00200458	C00-IGF1+
RTN4	8.61e-08	0.339477	0.854	0.708	0.00216394	C00-IGF1+
CD248	8.98e-08	0.32676	0.371	0.217	0.0022556	C00-IGF1+
SSR2	9.68e-08	0.290485	0.85	0.684	0.0024328	C00-IGF1+
GALNS	1.03e-07	0.523396	0.258	0.121	0.00259605	C00-IGF1+
OAT	1.09e-07	0.300061	0.55	0.364	0.00274475	C00-IGF1+
HIPK3	1.1e-07	0.425183	0.267	0.138	0.00277235	C00-IGF1+
ZNF106	1.16e-07	0.577506	0.458	0.263	0.00292626	C00-IGF1+
NGFRAP1	1.17e-07	0.329183	0.829	0.655	0.00293103	C00-IGF1+
SRPX2	1.2e-07	0.750664	0.254	0.11	0.00302262	C00-IGF1+
PLSCR1	1.25e-07	0.327631	0.479	0.296	0.00313802	C00-IGF1+
FKBP1A	1.35e-07	0.36615	0.804	0.639	0.00339326	C00-IGF1+
COPRS	1.36e-07	0.39282	0.517	0.322	0.00340747	C00-IGF1+
NPDC1	1.45e-07	0.406925	0.458	0.272	0.00364766	C00-IGF1+
PTGFRN	1.53e-07	0.863996	0.275	0.119	0.00383294	C00-IGF1+
SLC38A10	1.64e-07	0.524263	0.358	0.189	0.00412223	C00-IGF1+
DPYSL2	1.75e-07	0.652344	0.442	0.258	0.00440813	C00-IGF1+
TNPO1	1.77e-07	0.542094	0.325	0.164	0.00445611	C00-IGF1+
GPAA1	1.81e-07	0.291808	0.475	0.304	0.00453918	C00-IGF1+
MAN1A1	1.82e-07	0.83468	0.296	0.136	0.00456783	C00-IGF1+
EEF1B2	1.83e-07	0.257304	0.912	0.77	0.00459192	C00-IGF1+
SH3BP5	2.05e-07	0.580017	0.408	0.225	0.0051607	C00-IGF1+
GSTM5	2.08e-07	0.714556	0.254	0.109	0.00521395	C00-IGF1+
AKAP12	2.32e-07	0.554409	0.529	0.335	0.00582146	C00-IGF1+
SPARC	2.35e-07	0.296514	0.933	0.82	0.0059078	C00-IGF1+
C5orf15	2.59e-07	0.483994	0.475	0.283	0.00649678	C00-IGF1+
EPSTI1	2.74e-07	0.383513	0.525	0.333	0.00689373	C00-IGF1+
LAMP2	2.97e-07	0.334113	0.525	0.34	0.00745269	C00-IGF1+
COL8A1	3.11e-07	0.562396	0.442	0.257	0.00781361	C00-IGF1+
MARCKS	3.58e-07	0.254712	0.671	0.477	0.00898862	C00-IGF1+
DNAJC3	3.77e-07	0.536608	0.375	0.246	0.00948219	C00-IGF1+
UXS1	3.99e-07	0.665974	0.283	0.134	0.0100177	C00-IGF1+
SLC40A1	4.07e-07	0.801637	0.304	0.145	0.0102143	C00-IGF1+
TNFSF10	4.16e-07	0.589948	0.4	0.223	0.0104424	C00-IGF1+
RERG	4.36e-07	0.537389	0.4	0.225	0.0109548	C00-IGF1+
PDXK	4.44e-07	0.25158	0.312	0.188	0.0111537	C00-IGF1+
RAB8B	4.58e-07	0.625699	0.271	0.129	0.0115173	C00-IGF1+
RBMS1	4.7e-07	0.283838	0.583	0.395	0.0118153	C00-IGF1+
CKS1B	4.74e-07	0.565398	0.392	0.214	0.0119033	C00-IGF1+
FAM198B	4.9e-07	0.798319	0.288	0.148	0.0123217	C00-IGF1+
IL6ST	4.94e-07	0.365666	0.558	0.364	0.0124087	C00-IGF1+
HNMT	5.07e-07	0.319365	0.433	0.27	0.0127376	C00-IGF1+
MDFI	5.09e-07	0.490486	0.258	0.133	0.0127923	C00-IGF1+
PLA2G12A	5.27e-07	0.651591	0.271	0.126	0.0132347	C00-IGF1+
RNF146	5.69e-07	0.615073	0.392	0.215	0.0142893	C00-IGF1+
SNX3	5.81e-07	0.281815	0.879	0.732	0.0145888	C00-IGF1+
HSPG2	5.88e-07	0.364821	0.433	0.26	0.0147822	C00-IGF1+
MBNL2	6.49e-07	0.575439	0.288	0.142	0.016313	C00-IGF1+
CD47	6.53e-07	0.259817	0.492	0.322	0.0164041	C00-IGF1+
SDF4	7.09e-07	0.271424	0.692	0.502	0.0178041	C00-IGF1+
PRDX6	8.2e-07	0.351839	0.796	0.649	0.0206026	C00-IGF1+
CTSO	8.83e-07	0.598626	0.412	0.236	0.0221845	C00-IGF1+
RPN2	9.02e-07	0.399302	0.542	0.352	0.0226687	C00-IGF1+
PLPP3	9.34e-07	0.434332	0.45	0.269	0.023472	C00-IGF1+
EBF1	9.51e-07	0.397929	0.392	0.227	0.0238856	C00-IGF1+
PID1	9.74e-07	0.519287	0.3	0.153	0.0244622	C00-IGF1+
AHNAK	1e-06	0.432653	0.629	0.442	0.0251342	C00-IGF1+
PRDX5	1.14e-06	0.285294	0.825	0.663	0.028742	C00-IGF1+
VEGFB	1.17e-06	0.629897	0.304	0.152	0.0294583	C00-IGF1+
PIGT	1.22e-06	0.336922	0.525	0.346	0.0305625	C00-IGF1+
GLT8D1	1.24e-06	0.418071	0.392	0.232	0.0312087	C00-IGF1+
SLC39A7	1.25e-06	0.627235	0.404	0.255	0.0312903	C00-IGF1+
SPCS2	1.55e-06	0.290578	0.771	0.592	0.0388782	C00-IGF1+
BORCS7	1.56e-06	0.339113	0.467	0.295	0.0392801	C00-IGF1+
ERLEC1	1.6e-06	0.398892	0.492	0.311	0.0402398	C00-IGF1+
MAP7D3	1.65e-06	0.502854	0.312	0.165	0.0414524	C00-IGF1+
NHLRC3	1.77e-06	0.489928	0.279	0.142	0.0444118	C00-IGF1+
SLIT2	2.03e-06	0.578626	0.279	0.138	0.0509063	C00-IGF1+
NT5E	2.03e-06	0.826588	0.262	0.121	0.0510506	C00-IGF1+
UAP1	2.07e-06	0.57458	0.404	0.232	0.051989	C00-IGF1+
UBE2L6	2.09e-06	0.275757	0.525	0.354	0.05246	C00-IGF1+
LMCD1	2.1e-06	0.476533	0.396	0.229	0.0527526	C00-IGF1+
LAMB1	2.26e-06	0.497503	0.408	0.238	0.0567498	C00-IGF1+
SCP2	2.26e-06	0.308197	0.671	0.487	0.0567638	C00-IGF1+
FOXN3	2.31e-06	0.495401	0.342	0.188	0.0579324	C00-IGF1+
LSAMP	2.34e-06	0.750999	0.325	0.178	0.05889	C00-IGF1+
SUMO3	2.49e-06	0.259334	0.562	0.39	0.0624404	C00-IGF1+
WBP1L	2.57e-06	0.65501	0.308	0.156	0.0646441	C00-IGF1+
C11orf74	2.61e-06	0.499928	0.275	0.14	0.0655394	C00-IGF1+
WLS	2.68e-06	0.515907	0.333	0.178	0.0672611	C00-IGF1+
NTPCR	2.68e-06	0.481992	0.283	0.153	0.067306	C00-IGF1+
TMEM9B	2.7e-06	0.608519	0.388	0.228	0.0678644	C00-IGF1+
CLMP	3.08e-06	0.469572	0.362	0.207	0.0772567	C00-IGF1+
LMAN1	3.08e-06	0.511128	0.475	0.298	0.077324	C00-IGF1+
CD164	3.29e-06	0.274353	0.704	0.524	0.0827189	C00-IGF1+
SNAI2	3.35e-06	0.406086	0.421	0.254	0.0841924	C00-IGF1+
PNRC2	3.5e-06	0.261257	0.483	0.323	0.0879575	C00-IGF1+
SLC39A1	3.59e-06	0.294063	0.546	0.375	0.0901012	C00-IGF1+
GABARAP	3.72e-06	0.270554	0.679	0.498	0.0935489	C00-IGF1+
RDH14	3.83e-06	0.483825	0.279	0.153	0.0963216	C00-IGF1+
CDIPT	3.91e-06	0.352851	0.538	0.358	0.098158	C00-IGF1+
KDELR3	4.09e-06	0.572169	0.358	0.199	0.102865	C00-IGF1+
SAMD11	4.1e-06	0.491643	0.275	0.144	0.103033	C00-IGF1+
MALSU1	4.3e-06	0.292429	0.308	0.189	0.107935	C00-IGF1+
BNIP3L	4.39e-06	0.310656	0.571	0.392	0.110306	C00-IGF1+
BOD1	4.39e-06	0.544675	0.404	0.237	0.110309	C00-IGF1+
CLN5	4.87e-06	0.427162	0.325	0.182	0.122448	C00-IGF1+
PLBD1	5.1e-06	0.595567	0.358	0.207	0.128015	C00-IGF1+
ANXA4	5.16e-06	0.365324	0.462	0.295	0.129556	C00-IGF1+
HDDC2	5.51e-06	0.353742	0.475	0.308	0.138497	C00-IGF1+
CFB	5.62e-06	0.669866	0.279	0.137	0.141118	C00-IGF1+
CELF2	5.8e-06	0.54306	0.317	0.168	0.14564	C00-IGF1+
SRGAP1	5.88e-06	0.579441	0.283	0.145	0.147728	C00-IGF1+
C14orf1	5.9e-06	0.566866	0.312	0.164	0.14816	C00-IGF1+
RSL1D1	6.29e-06	0.372293	0.662	0.488	0.158001	C00-IGF1+
TPBG	7.08e-06	0.512624	0.371	0.214	0.177785	C00-IGF1+
SMARCA2	7.46e-06	0.657201	0.312	0.164	0.187458	C00-IGF1+
WEE1	7.61e-06	0.651599	0.304	0.157	0.191104	C00-IGF1+
WDR33	7.71e-06	0.458273	0.367	0.214	0.193805	C00-IGF1+
APRT	7.86e-06	0.278727	0.708	0.532	0.197416	C00-IGF1+
U2SURP	8.3e-06	0.291095	0.454	0.296	0.208511	C00-IGF1+
DIMT1	8.67e-06	0.534916	0.292	0.153	0.217774	C00-IGF1+
ORMDL1	8.7e-06	0.258633	0.417	0.27	0.21867	C00-IGF1+
NDN	8.77e-06	0.418105	0.579	0.405	0.220363	C00-IGF1+
CCDC66	9.42e-06	0.513232	0.262	0.135	0.236577	C00-IGF1+
SRM	9.68e-06	0.590512	0.404	0.251	0.243066	C00-IGF1+
SPATA20	9.69e-06	0.680818	0.254	0.131	0.243462	C00-IGF1+
SSBP2	9.81e-06	0.290993	0.325	0.2	0.246528	C00-IGF1+
GNG12	1.09e-05	0.502724	0.375	0.218	0.273167	C00-IGF1+
DDX3Y	1.11e-05	0.407066	0.271	0.147	0.278478	C00-IGF1+
HEXB	1.13e-05	0.337651	0.592	0.419	0.283321	C00-IGF1+
MESDC2	1.18e-05	0.508103	0.45	0.282	0.295753	C00-IGF1+
SIL1	1.21e-05	0.444014	0.321	0.181	0.302856	C00-IGF1+
PRRX1	1.24e-05	0.475502	0.458	0.293	0.311432	C00-IGF1+
TMEM55A	1.26e-05	0.661421	0.312	0.169	0.31541	C00-IGF1+
CNRIP1	1.26e-05	0.527009	0.354	0.2	0.316154	C00-IGF1+
NID1	1.4e-05	0.489192	0.333	0.189	0.351029	C00-IGF1+
PPIL4	1.43e-05	0.584088	0.346	0.194	0.360149	C00-IGF1+
GPRC5A	1.44e-05	0.644669	0.354	0.213	0.360694	C00-IGF1+
LY96	1.44e-05	0.323383	0.392	0.249	0.361818	C00-IGF1+
EBPL	1.44e-05	0.422203	0.421	0.26	0.361863	C00-IGF1+
PDLIM4	1.5e-05	0.309125	0.425	0.275	0.376146	C00-IGF1+
PDLIM2	1.57e-05	0.268006	0.608	0.44	0.394611	C00-IGF1+
JADE1	1.59e-05	0.547188	0.283	0.148	0.399746	C00-IGF1+
C15orf61	1.63e-05	0.567081	0.325	0.178	0.410277	C00-IGF1+
COPZ1	1.76e-05	0.283821	0.475	0.319	0.441407	C00-IGF1+
TAX1BP3	1.76e-05	0.265586	0.667	0.502	0.442564	C00-IGF1+
CPQ	2e-05	0.366521	0.508	0.34	0.503422	C00-IGF1+
SPG21	2.03e-05	0.315857	0.492	0.33	0.509038	C00-IGF1+
TGFB3	2.18e-05	0.551924	0.333	0.186	0.547528	C00-IGF1+
HEXA	2.25e-05	0.397868	0.462	0.299	0.564861	C00-IGF1+
APOL2	2.36e-05	0.629558	0.262	0.135	0.593967	C00-IGF1+
NT5C3A	2.37e-05	0.25131	0.254	0.151	0.595761	C00-IGF1+
OSTC	2.41e-05	0.301564	0.729	0.569	0.60658	C00-IGF1+
SMIM7	2.6e-05	0.293432	0.504	0.345	0.65197	C00-IGF1+
TRAPPC2L	2.78e-05	0.381665	0.504	0.341	0.697242	C00-IGF1+
PROS1	3.12e-05	0.354149	0.346	0.212	0.78315	C00-IGF1+
SNX2	3.14e-05	0.45586	0.388	0.235	0.78923	C00-IGF1+
BNC2	3.25e-05	0.506248	0.283	0.156	0.816256	C00-IGF1+
ECHS1	3.31e-05	0.399166	0.483	0.319	0.831666	C00-IGF1+
AAMDC	3.33e-05	0.413204	0.421	0.265	0.835603	C00-IGF1+
ELMSAN1	3.37e-05	0.464311	0.308	0.173	0.847833	C00-IGF1+
CALHM2	3.38e-05	0.265607	0.296	0.189	0.850296	C00-IGF1+
ANAPC13	3.39e-05	0.305093	0.408	0.264	0.85114	C00-IGF1+
GSTA4	3.41e-05	0.38409	0.3	0.174	0.857454	C00-IGF1+
ECM2	3.48e-05	0.509078	0.296	0.164	0.873143	C00-IGF1+
PAM	3.69e-05	0.473632	0.446	0.286	0.927565	C00-IGF1+
CNIH1	3.69e-05	0.305715	0.538	0.375	0.927934	C00-IGF1+
HEBP1	3.7e-05	0.260335	0.471	0.324	0.928257	C00-IGF1+
TMX4	3.97e-05	0.567266	0.333	0.196	0.998246	C00-IGF1+
C6orf48	4.15e-05	0.268115	0.808	0.669	1	C00-IGF1+
BACE2	4.32e-05	0.493416	0.346	0.204	1	C00-IGF1+
TXNDC15	4.36e-05	0.36207	0.421	0.272	1	C00-IGF1+
RER1	4.54e-05	0.281602	0.562	0.402	1	C00-IGF1+
TCEAL1	4.62e-05	0.376048	0.362	0.225	1	C00-IGF1+
PRCP	4.77e-05	0.485101	0.392	0.239	1	C00-IGF1+
SEC22B	4.91e-05	0.337882	0.354	0.221	1	C00-IGF1+
THBS1	5.04e-05	0.415952	0.542	0.378	1	C00-IGF1+
CREB3L1	5.13e-05	0.608778	0.283	0.158	1	C00-IGF1+
FRMD6	5.28e-05	0.702208	0.267	0.138	1	C00-IGF1+
ASPH	5.3e-05	0.535907	0.4	0.251	1	C00-IGF1+
GINM1	5.41e-05	0.29812	0.492	0.339	1	C00-IGF1+
CCDC53	5.42e-05	0.389729	0.342	0.209	1	C00-IGF1+
QTRT1	5.52e-05	0.28845	0.296	0.18	1	C00-IGF1+
PDE1A	5.85e-05	0.283339	0.275	0.166	1	C00-IGF1+
EIF2AK2	6.08e-05	0.411791	0.325	0.193	1	C00-IGF1+
RRBP1	6.12e-05	0.325329	0.621	0.458	1	C00-IGF1+
TMBIM1	6.58e-05	0.302024	0.45	0.303	1	C00-IGF1+
UBL3	6.62e-05	0.427346	0.371	0.238	1	C00-IGF1+
RAD50	6.66e-05	0.484807	0.3	0.172	1	C00-IGF1+
NBEAL1	6.85e-05	0.307023	0.738	0.594	1	C00-IGF1+
C2	7.08e-05	0.25105	0.379	0.25	1	C00-IGF1+
ERP44	7.11e-05	0.330939	0.446	0.295	1	C00-IGF1+
SFT2D1	7.2e-05	0.251997	0.454	0.311	1	C00-IGF1+
RORA	7.43e-05	0.255146	0.329	0.209	1	C00-IGF1+
IAH1	7.69e-05	0.369387	0.529	0.381	1	C00-IGF1+
TM9SF3	7.81e-05	0.266679	0.388	0.262	1	C00-IGF1+
HNRNPF	7.86e-05	0.297128	0.604	0.447	1	C00-IGF1+
ATP6V1E1	8.22e-05	0.449011	0.442	0.329	1	C00-IGF1+
METTL5	8.48e-05	0.277013	0.338	0.216	1	C00-IGF1+
LOXL1	8.6e-05	0.326496	0.425	0.277	1	C00-IGF1+
TCEAL4	8.62e-05	0.321921	0.667	0.512	1	C00-IGF1+
SLC1A5	9e-05	0.317746	0.258	0.157	1	C00-IGF1+
MED4	9.45e-05	0.292682	0.392	0.258	1	C00-IGF1+
CALCOCO2	0.000102534	0.432818	0.375	0.236	1	C00-IGF1+
PLGRKT	0.000104139	0.637775	0.262	0.154	1	C00-IGF1+
MRPL3	0.000107576	0.373379	0.35	0.216	1	C00-IGF1+
RPA2	0.000107746	0.559413	0.325	0.192	1	C00-IGF1+
OCIAD1	0.000109212	0.319294	0.562	0.404	1	C00-IGF1+
SSR3	0.000114392	0.363433	0.596	0.464	1	C00-IGF1+
SCARB2	0.000115801	0.302829	0.508	0.359	1	C00-IGF1+
SRP72	0.000117111	0.416351	0.454	0.308	1	C00-IGF1+
EMG1	0.000118179	0.329894	0.267	0.159	1	C00-IGF1+
MAGED1	0.000126113	0.377017	0.342	0.214	1	C00-IGF1+
IFI16	0.000150121	0.269527	0.688	0.54	1	C00-IGF1+
IMPDH2	0.000151227	0.259859	0.546	0.401	1	C00-IGF1+
BTF3L4	0.000156001	0.416645	0.425	0.277	1	C00-IGF1+
SEC63	0.000157191	0.38962	0.483	0.33	1	C00-IGF1+
CCDC82	0.000160409	0.405312	0.254	0.143	1	C00-IGF1+
SLC25A36	0.000164877	0.376772	0.338	0.207	1	C00-IGF1+
SRPRB	0.000165215	0.463234	0.308	0.18	1	C00-IGF1+
AGTRAP	0.000165833	0.283276	0.371	0.246	1	C00-IGF1+
HIGD1A	0.000186478	0.320638	0.333	0.214	1	C00-IGF1+
GALNT11	0.000187006	0.688994	0.271	0.156	1	C00-IGF1+
ITGB1BP1	0.000189927	0.416856	0.488	0.359	1	C00-IGF1+
ARL1	0.000198233	0.396364	0.479	0.328	1	C00-IGF1+
VAT1	0.000201679	0.394382	0.338	0.208	1	C00-IGF1+
ABL2	0.00020246	0.532501	0.35	0.214	1	C00-IGF1+
CCDC71L	0.000217352	0.575552	0.283	0.159	1	C00-IGF1+
CDK4	0.0002194	0.289392	0.504	0.357	1	C00-IGF1+
PBX1	0.000224506	0.385409	0.412	0.272	1	C00-IGF1+
PIGC	0.00023671	0.369822	0.325	0.203	1	C00-IGF1+
WBP4	0.000253172	0.407442	0.333	0.206	1	C00-IGF1+
CCDC90B	0.000263047	0.436568	0.333	0.204	1	C00-IGF1+
MIER1	0.000271292	0.382268	0.333	0.208	1	C00-IGF1+
MTCH1	0.000273692	0.264615	0.642	0.497	1	C00-IGF1+
BET1	0.000278523	0.284963	0.262	0.162	1	C00-IGF1+
LTBP3	0.000280021	0.342493	0.446	0.301	1	C00-IGF1+
IMP3	0.000294336	0.252617	0.342	0.242	1	C00-IGF1+
CASC4	0.000296399	0.399717	0.362	0.232	1	C00-IGF1+
GLO1	0.000302538	0.262998	0.442	0.307	1	C00-IGF1+
CYR61	0.000313502	0.319599	0.9	0.808	1	C00-IGF1+
MCFD2	0.000330994	0.580708	0.304	0.185	1	C00-IGF1+
COL16A1	0.00033702	0.332939	0.321	0.2	1	C00-IGF1+
AKAP13	0.000337472	0.257721	0.571	0.426	1	C00-IGF1+
NUCB2	0.000343547	0.408369	0.475	0.333	1	C00-IGF1+
GLMP	0.000346448	0.295141	0.329	0.219	1	C00-IGF1+
CNPY2	0.000349665	0.267527	0.596	0.446	1	C00-IGF1+
HACD3	0.000350545	0.450986	0.312	0.189	1	C00-IGF1+
GOLIM4	0.000354428	0.357208	0.462	0.318	1	C00-IGF1+
UNC50	0.000354633	0.273196	0.342	0.229	1	C00-IGF1+
P4HA2	0.000374685	0.535629	0.333	0.208	1	C00-IGF1+
TMEM179B	0.000390689	0.297997	0.492	0.349	1	C00-IGF1+
BZW1	0.000401957	0.313814	0.571	0.43	1	C00-IGF1+
LAMC1	0.000463267	0.444144	0.4	0.266	1	C00-IGF1+
TMEM106B	0.000466746	0.39561	0.296	0.181	1	C00-IGF1+
PPCS	0.000467005	0.446573	0.371	0.242	1	C00-IGF1+
ARRDC3	0.000467936	0.321951	0.375	0.247	1	C00-IGF1+
TCF7L2	0.000475006	0.340764	0.279	0.171	1	C00-IGF1+
RTN3	0.000502534	0.437848	0.45	0.315	1	C00-IGF1+
HEBP2	0.00051532	0.308326	0.425	0.297	1	C00-IGF1+
RAB9A	0.000518457	0.558552	0.279	0.164	1	C00-IGF1+
HSD17B12	0.000537007	0.36022	0.35	0.225	1	C00-IGF1+
CYHR1	0.000540276	0.456722	0.288	0.193	1	C00-IGF1+
BIN1	0.000545895	0.500824	0.312	0.191	1	C00-IGF1+
SMIM4	0.000667486	0.306086	0.321	0.207	1	C00-IGF1+
SLC39A6	0.000710805	0.315691	0.275	0.174	1	C00-IGF1+
OLFML1	0.000745985	0.399216	0.3	0.185	1	C00-IGF1+
RCN1	0.000751765	0.328634	0.558	0.417	1	C00-IGF1+
RRAGC	0.000754777	0.418549	0.267	0.158	1	C00-IGF1+
GLIPR1	0.00076198	0.273948	0.438	0.306	1	C00-IGF1+
TMEM60	0.000795874	0.461804	0.258	0.158	1	C00-IGF1+
MDH1	0.000821613	0.267122	0.492	0.371	1	C00-IGF1+
ICAM1	0.00089949	0.323717	0.442	0.308	1	C00-IGF1+
PIM1	0.000977715	0.282663	0.462	0.328	1	C00-IGF1+
SMC3	0.0011017	0.504259	0.292	0.203	1	C00-IGF1+
ANGPTL2	0.00116033	0.400051	0.375	0.248	1	C00-IGF1+
GRHPR	0.00119726	0.275522	0.408	0.285	1	C00-IGF1+
DHX29	0.00121714	0.524941	0.296	0.184	1	C00-IGF1+
UGP2	0.00121808	0.382732	0.512	0.403	1	C00-IGF1+
PGM1	0.00123189	0.395016	0.262	0.16	1	C00-IGF1+
PDCD4	0.00139369	0.359365	0.308	0.198	1	C00-IGF1+
HYI	0.00140833	0.26106	0.354	0.254	1	C00-IGF1+
RAB4A	0.00141129	0.355599	0.371	0.246	1	C00-IGF1+
SS18L2	0.00142309	0.350882	0.325	0.21	1	C00-IGF1+
ECHDC2	0.00144874	0.381848	0.304	0.192	1	C00-IGF1+
CKAP4	0.00146727	0.447701	0.342	0.224	1	C00-IGF1+
TP53I3	0.00150637	0.440516	0.308	0.192	1	C00-IGF1+
ZEB1	0.00152993	0.259837	0.317	0.213	1	C00-IGF1+
P4HA1	0.00158874	0.430104	0.321	0.203	1	C00-IGF1+
GOLM1	0.00162055	0.393621	0.338	0.218	1	C00-IGF1+
RNF130	0.00163987	0.298572	0.367	0.25	1	C00-IGF1+
CFAP97	0.00173326	0.385756	0.3	0.198	1	C00-IGF1+
APPL1	0.00184179	0.47826	0.275	0.167	1	C00-IGF1+
SNX9	0.00188198	0.38983	0.396	0.272	1	C00-IGF1+
RNF149	0.00197324	0.407848	0.321	0.21	1	C00-IGF1+
FIBP	0.00199711	0.258938	0.4	0.285	1	C00-IGF1+
PLAGL1	0.00205212	0.400193	0.262	0.16	1	C00-IGF1+
CYP27A1	0.00215835	0.5168	0.267	0.167	1	C00-IGF1+
HDLBP	0.00216762	0.265255	0.496	0.365	1	C00-IGF1+
B3GAT3	0.00219424	0.275477	0.367	0.254	1	C00-IGF1+
ZFAND1	0.00222997	0.263707	0.346	0.238	1	C00-IGF1+
BLOC1S2	0.00231296	0.41369	0.325	0.218	1	C00-IGF1+
LGMN	0.00232822	0.35201	0.421	0.294	1	C00-IGF1+
CHIC2	0.00234341	0.459585	0.354	0.253	1	C00-IGF1+
STX12	0.00241902	0.356825	0.296	0.192	1	C00-IGF1+
SNX21	0.00249074	0.403911	0.254	0.156	1	C00-IGF1+
HIBADH	0.0024959	0.396053	0.267	0.164	1	C00-IGF1+
TMA16	0.00252938	0.410364	0.279	0.174	1	C00-IGF1+
DEXI	0.00253453	0.410019	0.292	0.184	1	C00-IGF1+
RPN1	0.00256046	0.325336	0.396	0.276	1	C00-IGF1+
YIF1A	0.00260048	0.275831	0.5	0.376	1	C00-IGF1+
MRPL24	0.00268491	0.345542	0.338	0.226	1	C00-IGF1+
GOLT1B	0.00272452	0.361504	0.271	0.171	1	C00-IGF1+
NDUFV3	0.00288454	0.424137	0.304	0.195	1	C00-IGF1+
ING4	0.00292076	0.327441	0.254	0.16	1	C00-IGF1+
SPTAN1	0.00294411	0.431818	0.358	0.242	1	C00-IGF1+
FBXO7	0.00305918	0.285441	0.333	0.226	1	C00-IGF1+
TMEM243	0.00310533	0.252583	0.304	0.207	1	C00-IGF1+
RNF115	0.00316094	0.408763	0.296	0.193	1	C00-IGF1+
TMEM9	0.00316834	0.3925	0.375	0.257	1	C00-IGF1+
MED28	0.00339862	0.348263	0.371	0.255	1	C00-IGF1+
GOLGA2	0.00342501	0.285282	0.288	0.198	1	C00-IGF1+
SEC61A1	0.00431216	0.398851	0.342	0.231	1	C00-IGF1+
C14orf119	0.00445712	0.316799	0.338	0.229	1	C00-IGF1+
TRIM22	0.00453018	0.519152	0.275	0.179	1	C00-IGF1+
UBXN4	0.00479494	0.26173	0.554	0.428	1	C00-IGF1+
ACTR10	0.00486219	0.270766	0.4	0.287	1	C00-IGF1+
TFG	0.00494859	0.341302	0.438	0.321	1	C00-IGF1+
ATF1	0.00506175	0.329953	0.288	0.19	1	C00-IGF1+
CAT	0.00532126	0.346523	0.254	0.164	1	C00-IGF1+
MTX1	0.00583011	0.369842	0.283	0.184	1	C00-IGF1+
ERGIC1	0.00598418	0.320615	0.312	0.21	1	C00-IGF1+
SPRY1	0.0060557	0.281065	0.471	0.35	1	C00-IGF1+
LINC00998	0.00620903	0.311367	0.4	0.304	1	C00-IGF1+
TMEM109	0.0067941	0.255516	0.488	0.376	1	C00-IGF1+
ALDH9A1	0.00683195	0.277167	0.296	0.202	1	C00-IGF1+
POLE4	0.00691186	0.252829	0.404	0.321	1	C00-IGF1+
FSTL3	0.00719383	0.312229	0.333	0.229	1	C00-IGF1+
NIFK	0.00758984	0.392433	0.325	0.219	1	C00-IGF1+
GANAB	0.0079344	0.317745	0.3	0.205	1	C00-IGF1+
CCSER2	0.00798599	0.256452	0.317	0.22	1	C00-IGF1+
FAM120AOS	0.00835859	0.517758	0.254	0.161	1	C00-IGF1+
SEC13	0.00887081	0.3516	0.379	0.269	1	C00-IGF1+
CCDC47	0.00984773	0.273264	0.292	0.201	1	C00-IGF1+
C7	3.9e-90	1.93209	0.87	0.24	9.81e-86	C01-DPT+
FBLN1	1.69e-86	1.35055	0.975	0.536	4.25e-82	C01-DPT+
CST3	1.01e-73	0.832066	0.992	0.89	2.53e-69	C01-DPT+
IGHA1	5.06e-68	1.11325	0.895	0.433	1.27e-63	C01-DPT+
DCN	8.28e-67	0.789451	0.992	0.729	2.08e-62	C01-DPT+
GSN	1.26e-63	1.23897	0.975	0.752	3.17e-59	C01-DPT+
MGP	5.04e-63	0.86668	0.987	0.79	1.27e-58	C01-DPT+
SERPINF1	6.82e-60	0.908968	0.958	0.621	1.71e-55	C01-DPT+
OGN	1.79e-57	1.64188	0.724	0.205	4.5e-53	C01-DPT+
C3	1.12e-50	0.949603	0.883	0.407	2.8e-46	C01-DPT+
DPT	6.84e-49	1.87252	0.649	0.201	1.72e-44	C01-DPT+
LUM	7.02e-48	0.571898	0.971	0.618	1.76e-43	C01-DPT+
IGFBP4	1.29e-44	0.796926	0.971	0.738	3.23e-40	C01-DPT+
SFRP2	2.42e-44	0.649183	0.874	0.395	6.08e-40	C01-DPT+
C1S	4.25e-43	0.665561	0.962	0.689	1.07e-38	C01-DPT+
CCDC80	1.17e-42	0.831881	0.933	0.583	2.93e-38	C01-DPT+
IGLC3	6.22e-42	1.35137	0.766	0.319	1.56e-37	C01-DPT+
JCHAIN	8.45e-41	0.5448	0.711	0.263	2.12e-36	C01-DPT+
C1R	4.46e-40	0.740825	0.954	0.706	1.12e-35	C01-DPT+
IGHG3	2.55e-38	1.06369	0.728	0.289	6.39e-34	C01-DPT+
MMP2	5.1e-36	0.595395	0.941	0.557	1.28e-31	C01-DPT+
MFAP4	2.92e-35	0.81987	0.887	0.538	7.32e-31	C01-DPT+
PLTP	1.22e-34	1.08061	0.736	0.377	3.06e-30	C01-DPT+
EGR2	2.22e-34	1.37797	0.594	0.201	5.59e-30	C01-DPT+
APOD	7.64e-34	1.57656	0.749	0.345	1.92e-29	C01-DPT+
OLFML3	4.68e-33	0.919024	0.787	0.384	1.17e-28	C01-DPT+
ITM2B	3.56e-32	0.523685	0.983	0.876	8.95e-28	C01-DPT+
BOC	6.68e-31	1.45589	0.502	0.17	1.68e-26	C01-DPT+
JAM2	2.08e-30	2.05007	0.343	0.067	5.23e-26	C01-DPT+
RARRES2	5.85e-29	0.498035	0.967	0.711	1.47e-24	C01-DPT+
IGHG4	7.57e-29	0.560403	0.816	0.598	1.9e-24	C01-DPT+
IGLC2	1.26e-28	0.629021	0.837	0.504	3.16e-24	C01-DPT+
CXCL12	2.04e-28	1.0289	0.749	0.399	5.13e-24	C01-DPT+
SEPP1	3.7e-28	0.706021	0.858	0.493	9.29e-24	C01-DPT+
IGKC	7.83e-28	0.281936	0.962	0.849	1.97e-23	C01-DPT+
TSHZ2	7.99e-27	0.917405	0.703	0.332	2.01e-22	C01-DPT+
FGF7	1.36e-26	1.05067	0.707	0.376	3.42e-22	C01-DPT+
THBS4	2.16e-26	2.74313	0.268	0.052	5.42e-22	C01-DPT+
LGALS3BP	2.8e-26	0.658029	0.9	0.625	7.04e-22	C01-DPT+
SERPINE2	3.15e-26	1.23017	0.649	0.316	7.92e-22	C01-DPT+
CFH	4.62e-26	0.979118	0.715	0.432	1.16e-21	C01-DPT+
PLD3	1.04e-25	0.837506	0.732	0.431	2.61e-21	C01-DPT+
FCGRT	1.27e-25	0.730789	0.82	0.532	3.18e-21	C01-DPT+
CFD	8.09e-25	0.695282	0.711	0.342	2.03e-20	C01-DPT+
SERPING1	1.01e-24	0.541563	0.929	0.758	2.53e-20	C01-DPT+
CLEC11A	1.28e-24	0.773834	0.824	0.532	3.22e-20	C01-DPT+
IGF1	1.93e-24	0.583608	0.64	0.289	4.85e-20	C01-DPT+
FOSB	2.5e-24	0.277482	0.987	0.912	6.28e-20	C01-DPT+
PCOLCE	5.55e-24	0.659687	0.858	0.595	1.39e-19	C01-DPT+
SSPN	9.82e-24	0.943196	0.653	0.353	2.47e-19	C01-DPT+
CD63	1.21e-23	0.296811	0.987	0.914	3.03e-19	C01-DPT+
MATN2	1.56e-23	1.75436	0.335	0.084	3.92e-19	C01-DPT+
NFIA	2.67e-23	0.829202	0.711	0.38	6.71e-19	C01-DPT+
SPON2	4.31e-23	0.611637	0.837	0.5	1.08e-18	C01-DPT+
ABCA8	7.65e-23	1.18781	0.498	0.178	1.92e-18	C01-DPT+
LAPTM4A	9.09e-23	0.442414	0.925	0.79	2.28e-18	C01-DPT+
PDGFRL	1.54e-21	1.26715	0.481	0.188	3.87e-17	C01-DPT+
HES1	5.59e-21	0.715335	0.87	0.694	1.4e-16	C01-DPT+
GPNMB	8.47e-21	0.775133	0.724	0.402	2.13e-16	C01-DPT+
ALDH1A1	1.16e-20	0.85536	0.527	0.217	2.92e-16	C01-DPT+
DNAJB1	1.2e-20	0.496468	0.967	0.856	3.03e-16	C01-DPT+
PSAP	1.54e-20	0.488001	0.916	0.75	3.86e-16	C01-DPT+
COL1A2	6.17e-20	0.297631	0.962	0.749	1.55e-15	C01-DPT+
OAF	7.77e-20	0.842891	0.64	0.33	1.95e-15	C01-DPT+
CCL11	9.08e-20	0.984387	0.377	0.111	2.28e-15	C01-DPT+
PID1	1.02e-19	1.34317	0.381	0.138	2.55e-15	C01-DPT+
MMP23B	5.01e-19	1.10138	0.506	0.227	1.26e-14	C01-DPT+
COL6A3	6.52e-19	0.271236	0.849	0.556	1.64e-14	C01-DPT+
TNXB	8.54e-19	1.1397	0.431	0.15	2.15e-14	C01-DPT+
NPC2	1.35e-18	0.488436	0.925	0.707	3.4e-14	C01-DPT+
CYBRD1	1.36e-18	0.781995	0.686	0.388	3.41e-14	C01-DPT+
MEOX2	1.62e-18	1.90867	0.251	0.055	4.07e-14	C01-DPT+
TCEAL7	1.92e-18	1.25094	0.423	0.188	4.81e-14	C01-DPT+
ACTG1	3.97e-18	0.371052	0.992	0.934	9.98e-14	C01-DPT+
FXYD6	9.69e-18	0.90145	0.577	0.305	2.43e-13	C01-DPT+
EGR1	1.32e-17	0.330776	0.979	0.862	3.32e-13	C01-DPT+
SRPX	1.39e-17	0.666952	0.611	0.306	3.5e-13	C01-DPT+
RARRES1	1.46e-17	0.672169	0.603	0.294	3.67e-13	C01-DPT+
COL6A2	3.77e-17	0.289387	0.967	0.843	9.46e-13	C01-DPT+
ADH1B	4.27e-17	1.058	0.485	0.206	1.07e-12	C01-DPT+
CTGF	5.58e-17	0.687219	0.908	0.718	1.4e-12	C01-DPT+
MDK	6.61e-17	0.503243	0.803	0.515	1.66e-12	C01-DPT+
PTGDS	7.68e-17	0.892462	0.623	0.321	1.93e-12	C01-DPT+
GSTM5	1.09e-16	1.40564	0.318	0.097	2.74e-12	C01-DPT+
EMILIN1	1.63e-16	0.654573	0.77	0.543	4.11e-12	C01-DPT+
S100A13	2.73e-16	0.520383	0.849	0.582	6.87e-12	C01-DPT+
ID2	3.09e-16	0.549238	0.895	0.726	7.76e-12	C01-DPT+
CYR61	3.1e-16	0.587883	0.946	0.799	7.79e-12	C01-DPT+
CTSK	4.29e-16	0.382633	0.808	0.532	1.08e-11	C01-DPT+
CCL2	4.47e-16	0.591475	0.598	0.317	1.12e-11	C01-DPT+
CRABP2	5.98e-16	0.984429	0.418	0.161	1.5e-11	C01-DPT+
SLIT2	6.28e-16	1.21955	0.347	0.126	1.58e-11	C01-DPT+
PLBD1	7.13e-16	0.981255	0.431	0.193	1.79e-11	C01-DPT+
IER3	1.1e-15	0.608444	0.874	0.69	2.76e-11	C01-DPT+
IER2	2.55e-15	0.372782	0.979	0.917	6.39e-11	C01-DPT+
NFIB	5.08e-15	0.722027	0.59	0.317	1.28e-10	C01-DPT+
KLF10	6.69e-15	0.651749	0.707	0.483	1.68e-10	C01-DPT+
MGST1	8.05e-15	0.483453	0.519	0.26	2.02e-10	C01-DPT+
SAP18	9.63e-15	0.462209	0.891	0.796	2.42e-10	C01-DPT+
DAAM1	1.39e-14	0.914817	0.452	0.199	3.49e-10	C01-DPT+
EFEMP1	1.66e-14	0.44331	0.64	0.369	4.17e-10	C01-DPT+
ITM2A	1.69e-14	0.810316	0.469	0.211	4.26e-10	C01-DPT+
COLEC12	2.53e-14	0.996082	0.402	0.169	6.37e-10	C01-DPT+
GGT5	3.81e-14	0.583178	0.695	0.443	9.56e-10	C01-DPT+
DDAH2	4.32e-14	0.66215	0.686	0.468	1.09e-09	C01-DPT+
KLF4	5.5e-14	0.409885	0.866	0.668	1.38e-09	C01-DPT+
SH3BP5	6.28e-14	0.932869	0.439	0.22	1.58e-09	C01-DPT+
INTS6	6.65e-14	0.634359	0.674	0.404	1.67e-09	C01-DPT+
LTBP4	7.06e-14	0.617201	0.69	0.423	1.77e-09	C01-DPT+
RPS4Y1	7.94e-14	0.400247	0.741	0.468	2e-09	C01-DPT+
CTSH	8.59e-14	0.90066	0.494	0.255	2.16e-09	C01-DPT+
CPQ	1.2e-13	0.78786	0.569	0.328	3.01e-09	C01-DPT+
TIMP2	1.64e-13	0.515773	0.766	0.527	4.12e-09	C01-DPT+
EGR3	1.71e-13	1.15835	0.356	0.147	4.31e-09	C01-DPT+
MIR99AHG	2.09e-13	1.10605	0.326	0.117	5.25e-09	C01-DPT+
CD99	2.66e-13	0.369228	0.925	0.772	6.68e-09	C01-DPT+
COL14A1	2.84e-13	0.525132	0.64	0.371	7.12e-09	C01-DPT+
MEG3	3.32e-13	0.458928	0.753	0.489	8.34e-09	C01-DPT+
PTGS2	3.94e-13	0.896054	0.397	0.165	9.9e-09	C01-DPT+
CTSF	4.71e-13	0.711974	0.611	0.379	1.18e-08	C01-DPT+
HEXB	4.87e-13	0.587587	0.653	0.407	1.22e-08	C01-DPT+
PRELP	5.38e-13	0.447146	0.586	0.331	1.35e-08	C01-DPT+
NUPR1	5.4e-13	0.443631	0.916	0.781	1.36e-08	C01-DPT+
TUBA1A	6.83e-13	0.361755	0.937	0.805	1.72e-08	C01-DPT+
SLC2A3	7.03e-13	0.452955	0.674	0.43	1.77e-08	C01-DPT+
CIRBP	7.64e-13	0.259134	0.962	0.866	1.92e-08	C01-DPT+
TCF21	8.61e-13	0.739746	0.49	0.238	2.16e-08	C01-DPT+
STEAP1	9.14e-13	0.819482	0.502	0.258	2.3e-08	C01-DPT+
VIPR2	1.03e-12	1.46287	0.251	0.08	2.58e-08	C01-DPT+
LSAMP	1.05e-12	0.987452	0.372	0.17	2.64e-08	C01-DPT+
SQSTM1	1.06e-12	0.498981	0.816	0.608	2.67e-08	C01-DPT+
PBX1	1.25e-12	0.879627	0.477	0.26	3.14e-08	C01-DPT+
PLPP3	1.38e-12	0.731946	0.506	0.259	3.45e-08	C01-DPT+
INSIG1	1.49e-12	1.03524	0.397	0.178	3.75e-08	C01-DPT+
LRP1	1.69e-12	0.574787	0.703	0.452	4.24e-08	C01-DPT+
PODN	2.16e-12	0.689661	0.494	0.246	5.43e-08	C01-DPT+
TGFB3	2.5e-12	0.634284	0.368	0.18	6.29e-08	C01-DPT+
PRNP	2.93e-12	0.52304	0.674	0.424	7.35e-08	C01-DPT+
ZNF106	3.31e-12	0.632286	0.477	0.26	8.32e-08	C01-DPT+
HTRA1	3.32e-12	0.334896	0.669	0.427	8.33e-08	C01-DPT+
CYGB	4.57e-12	0.607506	0.561	0.306	1.15e-07	C01-DPT+
TMEM98	4.58e-12	0.599136	0.653	0.417	1.15e-07	C01-DPT+
SNAI1	4.68e-12	0.719382	0.473	0.235	1.18e-07	C01-DPT+
BDH2	4.71e-12	0.786148	0.481	0.249	1.18e-07	C01-DPT+
INMT	5.17e-12	1.08992	0.31	0.114	1.3e-07	C01-DPT+
NDRG2	5.27e-12	0.365058	0.527	0.303	1.32e-07	C01-DPT+
TIMP1	9.18e-12	0.256276	0.987	0.925	2.31e-07	C01-DPT+
THY1	9.25e-12	0.327199	0.799	0.558	2.32e-07	C01-DPT+
IGFBP6	1.26e-11	0.622211	0.72	0.479	3.16e-07	C01-DPT+
MRC2	1.27e-11	0.828669	0.498	0.282	3.2e-07	C01-DPT+
OMD	1.48e-11	0.654583	0.326	0.149	3.72e-07	C01-DPT+
DAB2	1.68e-11	0.686178	0.586	0.351	4.23e-07	C01-DPT+
IL11RA	1.73e-11	0.983824	0.301	0.117	4.35e-07	C01-DPT+
DYNLL1	1.98e-11	0.295466	0.971	0.853	4.97e-07	C01-DPT+
DNAJA1	2.76e-11	0.45304	0.874	0.728	6.92e-07	C01-DPT+
ELN	5.74e-11	0.526144	0.556	0.317	1.44e-06	C01-DPT+
KCNQ1OT1	6.14e-11	0.615335	0.665	0.432	1.54e-06	C01-DPT+
EPHX1	7.55e-11	0.691353	0.552	0.327	1.9e-06	C01-DPT+
FXYD1	7.71e-11	0.497642	0.69	0.452	1.94e-06	C01-DPT+
EMP1	9.54e-11	0.410255	0.749	0.531	2.4e-06	C01-DPT+
TSPAN4	1.34e-10	0.574297	0.665	0.459	3.36e-06	C01-DPT+
FBLN5	1.4e-10	0.5164	0.544	0.309	3.52e-06	C01-DPT+
CNN3	1.48e-10	0.445178	0.828	0.672	3.72e-06	C01-DPT+
EFEMP2	1.8e-10	0.426058	0.728	0.489	4.52e-06	C01-DPT+
CHRDL1	2e-10	0.908535	0.268	0.109	5.04e-06	C01-DPT+
WSB1	2.05e-10	0.415203	0.828	0.63	5.14e-06	C01-DPT+
OLFML1	2.16e-10	0.889392	0.347	0.176	5.42e-06	C01-DPT+
RBBP7	2.32e-10	0.397287	0.485	0.3	5.83e-06	C01-DPT+
CFI	2.4e-10	0.939029	0.368	0.191	6.03e-06	C01-DPT+
STEAP2	2.45e-10	1.19251	0.264	0.113	6.15e-06	C01-DPT+
VCAN	2.64e-10	0.286073	0.674	0.452	6.62e-06	C01-DPT+
ANKRD35	2.86e-10	1.0391	0.31	0.143	7.18e-06	C01-DPT+
NGFRAP1	2.86e-10	0.408907	0.845	0.652	7.19e-06	C01-DPT+
GLT8D2	2.87e-10	0.581885	0.54	0.331	7.21e-06	C01-DPT+
SAMD11	3.17e-10	1.0513	0.31	0.138	7.97e-06	C01-DPT+
NDN	3.18e-10	0.531319	0.619	0.398	7.99e-06	C01-DPT+
LHFP	3.46e-10	0.325953	0.766	0.547	8.69e-06	C01-DPT+
SFRP1	3.54e-10	0.522636	0.427	0.225	8.9e-06	C01-DPT+
DACT1	3.82e-10	1.27429	0.255	0.101	9.6e-06	C01-DPT+
SPG20	3.86e-10	0.402341	0.423	0.256	9.71e-06	C01-DPT+
HSD11B1	4.08e-10	1.03034	0.305	0.127	1.03e-05	C01-DPT+
CHID1	4.46e-10	0.611563	0.565	0.352	1.12e-05	C01-DPT+
PGRMC1	5.62e-10	0.602442	0.598	0.387	1.41e-05	C01-DPT+
CPXM1	6.9e-10	0.706776	0.444	0.242	1.73e-05	C01-DPT+
SGCE	7.3e-10	0.644724	0.531	0.31	1.83e-05	C01-DPT+
MOXD1	7.89e-10	0.991028	0.276	0.117	1.98e-05	C01-DPT+
CLEC2B	1.12e-09	0.582519	0.636	0.422	2.8e-05	C01-DPT+
MRFAP1	1.24e-09	0.377693	0.808	0.611	3.12e-05	C01-DPT+
A2M	1.47e-09	0.514015	0.665	0.442	3.68e-05	C01-DPT+
FBXO17	1.5e-09	0.919197	0.335	0.163	3.76e-05	C01-DPT+
ABI3BP	1.55e-09	0.751778	0.36	0.167	3.89e-05	C01-DPT+
HSPA8	1.73e-09	0.334807	0.904	0.788	4.33e-05	C01-DPT+
LGALS3	1.8e-09	0.279433	0.837	0.642	4.52e-05	C01-DPT+
BNC2	2.02e-09	0.955015	0.322	0.149	5.06e-05	C01-DPT+
HBP1	2.51e-09	0.704603	0.477	0.278	6.31e-05	C01-DPT+
EID1	3.61e-09	0.2836	0.916	0.794	9.08e-05	C01-DPT+
NENF	4.28e-09	0.345085	0.849	0.663	0.000107581	C01-DPT+
CFAP20	4.52e-09	0.338025	0.368	0.229	0.000113629	C01-DPT+
SCPEP1	4.72e-09	0.472911	0.603	0.405	0.000118623	C01-DPT+
ICAM1	5.21e-09	0.727246	0.49	0.299	0.000130986	C01-DPT+
BICC1	5.37e-09	0.765269	0.435	0.237	0.000134815	C01-DPT+
GUCY1A3	5.98e-09	0.690895	0.494	0.305	0.000150211	C01-DPT+
GLTSCR2	7.38e-09	0.288462	0.916	0.764	0.000185397	C01-DPT+
VIM	7.69e-09	0.253823	0.996	0.963	0.000193135	C01-DPT+
TOR1AIP1	8.29e-09	0.531872	0.289	0.152	0.000208196	C01-DPT+
NEU1	8.29e-09	0.491157	0.682	0.489	0.000208224	C01-DPT+
TPBG	1.02e-08	0.7964	0.36	0.216	0.000255375	C01-DPT+
PRDX2	1.2e-08	0.445861	0.715	0.513	0.000301924	C01-DPT+
TNFSF12	1.27e-08	0.304856	0.372	0.244	0.000319811	C01-DPT+
GOSR1	1.46e-08	0.74532	0.255	0.123	0.00036633	C01-DPT+
NFIX	1.48e-08	0.58204	0.36	0.211	0.000371947	C01-DPT+
SPON1	1.5e-08	0.449514	0.368	0.206	0.000377579	C01-DPT+
HSPB6	1.55e-08	0.549158	0.427	0.232	0.000390183	C01-DPT+
MXRA8	1.85e-08	0.345492	0.778	0.58	0.000464065	C01-DPT+
PPIC	1.88e-08	0.442644	0.715	0.518	0.000471337	C01-DPT+
CERCAM	1.88e-08	0.584859	0.548	0.353	0.000472421	C01-DPT+
C6orf62	2.24e-08	0.653855	0.46	0.291	0.000561605	C01-DPT+
SFRP4	2.31e-08	0.55348	0.556	0.342	0.000579976	C01-DPT+
CD302	2.38e-08	0.669073	0.427	0.234	0.000598814	C01-DPT+
TCF4	2.4e-08	0.452173	0.64	0.448	0.000604148	C01-DPT+
GEM	2.52e-08	0.422303	0.745	0.553	0.000632464	C01-DPT+
NGFR	2.76e-08	0.926646	0.255	0.103	0.00069236	C01-DPT+
TUBB4B	3.44e-08	0.274853	0.828	0.675	0.000863884	C01-DPT+
H2AFX	3.76e-08	0.441518	0.515	0.326	0.00094536	C01-DPT+
C12orf65	3.78e-08	0.849099	0.276	0.125	0.000949137	C01-DPT+
SSR2	3.86e-08	0.287603	0.854	0.683	0.000968961	C01-DPT+
ANGPTL2	5.37e-08	0.317054	0.393	0.245	0.00134839	C01-DPT+
PEBP1	5.65e-08	0.351627	0.837	0.694	0.00141935	C01-DPT+
TCN2	5.86e-08	0.936896	0.264	0.12	0.00147139	C01-DPT+
CREB3L1	6.02e-08	0.828846	0.276	0.159	0.00151127	C01-DPT+
INAFM1	6.16e-08	0.514545	0.64	0.451	0.00154778	C01-DPT+
SRSF3	6.6e-08	0.320568	0.891	0.776	0.00165811	C01-DPT+
DDIT3	6.75e-08	0.60489	0.548	0.354	0.00169604	C01-DPT+
EIF5	8.05e-08	0.403397	0.766	0.633	0.00202332	C01-DPT+
PLAC9	8.2e-08	0.434921	0.749	0.57	0.00206112	C01-DPT+
THYN1	9.04e-08	0.702008	0.397	0.249	0.00227113	C01-DPT+
LTBP3	9.35e-08	0.606108	0.485	0.294	0.00234795	C01-DPT+
BMP4	9.64e-08	0.692566	0.331	0.165	0.00242146	C01-DPT+
CREG1	1.24e-07	0.522137	0.531	0.362	0.00310613	C01-DPT+
LIMA1	1.37e-07	0.497489	0.506	0.338	0.00344122	C01-DPT+
ADD3	1.48e-07	0.369706	0.444	0.28	0.00372582	C01-DPT+
BEX4	1.6e-07	0.644648	0.397	0.228	0.00401019	C01-DPT+
RERG	1.75e-07	0.670171	0.389	0.228	0.004407	C01-DPT+
MEIS1	1.93e-07	0.945159	0.268	0.14	0.00484333	C01-DPT+
NR2F1	2.11e-07	0.764477	0.318	0.162	0.00529406	C01-DPT+
SDCBP	2.15e-07	0.352604	0.703	0.504	0.00540937	C01-DPT+
DHRS3	2.31e-07	0.729629	0.393	0.232	0.00581469	C01-DPT+
PHLDB1	2.37e-07	0.364838	0.389	0.242	0.00596347	C01-DPT+
NUCB1	2.45e-07	0.437248	0.653	0.5	0.00614721	C01-DPT+
FMOD	2.51e-07	0.60224	0.402	0.252	0.00630413	C01-DPT+
PAM	2.77e-07	0.59974	0.423	0.29	0.00696168	C01-DPT+
RTN4	3.01e-07	0.349196	0.828	0.713	0.00757148	C01-DPT+
GABARAPL2	3.07e-07	0.392195	0.732	0.562	0.00770365	C01-DPT+
KCTD12	3.11e-07	0.892803	0.297	0.152	0.00781521	C01-DPT+
OS9	3.15e-07	0.467878	0.636	0.46	0.00790238	C01-DPT+
C2	3.68e-07	0.591675	0.41	0.245	0.00924392	C01-DPT+
PLXDC2	3.87e-07	0.471508	0.402	0.248	0.00972294	C01-DPT+
CILP	4.11e-07	0.914682	0.297	0.16	0.0103256	C01-DPT+
SVIL	4.19e-07	0.374889	0.418	0.267	0.0105132	C01-DPT+
PBX3	4.33e-07	0.933346	0.251	0.12	0.0108877	C01-DPT+
GSTM3	4.53e-07	0.460123	0.548	0.38	0.0113836	C01-DPT+
MBP	4.56e-07	0.896711	0.255	0.113	0.0114594	C01-DPT+
PPP1R10	4.75e-07	0.44602	0.46	0.291	0.0119292	C01-DPT+
PROS1	5.37e-07	0.623089	0.368	0.208	0.0134922	C01-DPT+
COL16A1	5.54e-07	0.810174	0.343	0.195	0.0139084	C01-DPT+
TMBIM4	6.16e-07	0.368627	0.699	0.529	0.0154723	C01-DPT+
CYP27A1	6.3e-07	0.724683	0.293	0.163	0.0158258	C01-DPT+
MTCH1	6.87e-07	0.407326	0.674	0.491	0.0172703	C01-DPT+
DIO3OS	7.68e-07	0.816989	0.301	0.164	0.0192842	C01-DPT+
PRCP	7.7e-07	0.676568	0.389	0.24	0.0193376	C01-DPT+
RGMA	7.78e-07	0.788858	0.251	0.115	0.0195349	C01-DPT+
HNRNPH2	7.81e-07	0.417662	0.389	0.241	0.0196258	C01-DPT+
DERL1	8.83e-07	0.515199	0.368	0.224	0.0221937	C01-DPT+
ZC2HC1A	9.57e-07	0.428398	0.276	0.169	0.0240435	C01-DPT+
RBP1	9.68e-07	0.453153	0.452	0.271	0.0243192	C01-DPT+
CTSO	1.01e-06	0.463472	0.389	0.241	0.0252666	C01-DPT+
GPC3	1.01e-06	0.854039	0.268	0.136	0.0254044	C01-DPT+
UAP1	1.05e-06	0.678433	0.397	0.233	0.0264967	C01-DPT+
ARF4	1.12e-06	0.377807	0.757	0.62	0.0282275	C01-DPT+
ST3GAL4	1.2e-06	0.433879	0.347	0.224	0.0302057	C01-DPT+
LRP10	1.32e-06	0.322836	0.498	0.339	0.033064	C01-DPT+
P4HTM	1.35e-06	0.697418	0.305	0.165	0.0338574	C01-DPT+
TUBB2A	1.48e-06	0.593251	0.46	0.285	0.0372544	C01-DPT+
PRRX1	1.57e-06	0.5113	0.473	0.29	0.0393553	C01-DPT+
C1orf54	1.67e-06	0.514094	0.339	0.203	0.0418473	C01-DPT+
BLOC1S2	1.71e-06	0.361547	0.331	0.217	0.042838	C01-DPT+
ANXA5	1.81e-06	0.30265	0.828	0.67	0.0453839	C01-DPT+
SPTBN1	1.88e-06	0.563484	0.498	0.337	0.0472049	C01-DPT+
ODF3B	1.89e-06	0.45327	0.431	0.26	0.0474475	C01-DPT+
TECR	2.02e-06	0.411743	0.523	0.368	0.0507452	C01-DPT+
PTGES3	2.07e-06	0.303763	0.782	0.614	0.0520125	C01-DPT+
CD55	2.15e-06	0.58698	0.439	0.279	0.0541033	C01-DPT+
COL15A1	2.37e-06	0.749336	0.305	0.156	0.0595913	C01-DPT+
LSP1	2.4e-06	0.519629	0.448	0.277	0.0603808	C01-DPT+
USP11	2.44e-06	0.359514	0.264	0.165	0.0613856	C01-DPT+
GLIPR1	2.46e-06	0.423299	0.46	0.302	0.0618877	C01-DPT+
FGFR1	2.5e-06	0.439137	0.506	0.357	0.0628416	C01-DPT+
GLA	2.52e-06	0.573808	0.264	0.142	0.0633414	C01-DPT+
NPDC1	2.73e-06	0.568523	0.435	0.277	0.0685553	C01-DPT+
TNFSF10	3.02e-06	0.635979	0.389	0.225	0.0759382	C01-DPT+
DCTD	3.07e-06	0.455787	0.372	0.24	0.0771397	C01-DPT+
WWTR1	3.2e-06	0.363003	0.322	0.21	0.0804842	C01-DPT+
RAB34	3.29e-06	0.386546	0.653	0.49	0.0826877	C01-DPT+
IGHM	3.56e-06	0.545499	0.314	0.167	0.0893644	C01-DPT+
CCDC71L	3.64e-06	0.388837	0.255	0.164	0.0914899	C01-DPT+
TAPBPL	3.76e-06	0.740954	0.276	0.157	0.0943507	C01-DPT+
MLF1	4.11e-06	0.80133	0.289	0.152	0.103261	C01-DPT+
APP	4.13e-06	0.336161	0.753	0.591	0.10366	C01-DPT+
C1orf21	4.2e-06	0.436096	0.464	0.322	0.105596	C01-DPT+
ERRFI1	4.28e-06	0.690285	0.402	0.274	0.107432	C01-DPT+
ALDH9A1	4.39e-06	0.357249	0.305	0.2	0.11038	C01-DPT+
PLSCR4	4.44e-06	0.655999	0.356	0.202	0.111579	C01-DPT+
MORF4L2	4.44e-06	0.328648	0.703	0.545	0.111628	C01-DPT+
ABHD14A	4.48e-06	0.660303	0.305	0.176	0.112436	C01-DPT+
MAPKAP1	5.24e-06	0.831351	0.289	0.173	0.131535	C01-DPT+
ATRAID	5.53e-06	0.333268	0.745	0.579	0.138991	C01-DPT+
GPR108	5.56e-06	0.492484	0.268	0.166	0.139563	C01-DPT+
TNFAIP2	5.95e-06	0.479469	0.276	0.158	0.149516	C01-DPT+
TUSC3	6.05e-06	0.487627	0.318	0.192	0.151886	C01-DPT+
HEXA	6.08e-06	0.509536	0.46	0.299	0.15284	C01-DPT+
FAM229B	6.35e-06	0.443676	0.285	0.18	0.159463	C01-DPT+
C1QTNF3	6.49e-06	0.910847	0.264	0.132	0.162967	C01-DPT+
STMN3	6.93e-06	0.653215	0.343	0.197	0.174073	C01-DPT+
C19orf60	7.57e-06	0.341841	0.636	0.482	0.19006	C01-DPT+
GPX8	7.93e-06	0.429106	0.439	0.298	0.199217	C01-DPT+
ALDH2	7.98e-06	0.510041	0.477	0.328	0.200392	C01-DPT+
WRB	8.12e-06	0.728755	0.305	0.167	0.203911	C01-DPT+
CH17-189H20.1	8.28e-06	0.252746	0.46	0.327	0.207893	C01-DPT+
CHPT1	8.54e-06	0.593114	0.372	0.238	0.214609	C01-DPT+
MSC	8.69e-06	0.490989	0.297	0.179	0.218343	C01-DPT+
TCEAL8	8.95e-06	0.438685	0.582	0.439	0.224957	C01-DPT+
AKR1C1	8.99e-06	0.640512	0.251	0.122	0.225851	C01-DPT+
TMEM222	9.02e-06	0.763376	0.289	0.167	0.226531	C01-DPT+
RPA2	9.68e-06	0.654321	0.322	0.193	0.243067	C01-DPT+
RUNX1T1	1.02e-05	0.658643	0.343	0.195	0.255402	C01-DPT+
ARL4D	1.03e-05	0.586643	0.381	0.221	0.258584	C01-DPT+
BAG2	1.11e-05	0.715795	0.322	0.188	0.277823	C01-DPT+
TM2D1	1.13e-05	0.318191	0.41	0.287	0.283641	C01-DPT+
CDC26	1.17e-05	0.428354	0.423	0.287	0.293237	C01-DPT+
FUCA2	1.2e-05	0.449253	0.297	0.192	0.302422	C01-DPT+
PDGFRA	1.22e-05	0.417834	0.439	0.295	0.306508	C01-DPT+
UGDH	1.27e-05	0.629737	0.381	0.246	0.32008	C01-DPT+
CKS1B	1.32e-05	0.598618	0.364	0.22	0.332225	C01-DPT+
LMAN2	1.33e-05	0.305556	0.64	0.476	0.334336	C01-DPT+
SEC63	1.34e-05	0.34124	0.464	0.334	0.336905	C01-DPT+
SERTAD3	1.54e-05	0.495335	0.439	0.283	0.386038	C01-DPT+
HSP90B1	1.55e-05	0.316873	0.778	0.637	0.390174	C01-DPT+
CASC4	1.61e-05	0.360931	0.339	0.237	0.40552	C01-DPT+
LARP6	1.64e-05	0.701635	0.297	0.167	0.41171	C01-DPT+
NUCB2	1.81e-05	0.512619	0.481	0.332	0.454856	C01-DPT+
TRIM47	1.86e-05	0.544489	0.314	0.186	0.467299	C01-DPT+
SPAG9	1.97e-05	0.372821	0.326	0.21	0.49451	C01-DPT+
RTN3	1.99e-05	0.521399	0.448	0.315	0.500141	C01-DPT+
CALR	2.04e-05	0.278673	0.845	0.722	0.511598	C01-DPT+
PNRC2	2.13e-05	0.416237	0.473	0.325	0.534319	C01-DPT+
LXN	2.16e-05	0.533483	0.381	0.235	0.542355	C01-DPT+
IL6ST	2.32e-05	0.441249	0.519	0.371	0.582043	C01-DPT+
GADD45G	2.34e-05	0.435781	0.54	0.372	0.586967	C01-DPT+
VCAM1	2.47e-05	0.616819	0.301	0.163	0.620409	C01-DPT+
GUSB	2.48e-05	0.527004	0.339	0.22	0.623631	C01-DPT+
CIR1	2.71e-05	0.471714	0.46	0.331	0.68056	C01-DPT+
TMEM9	2.71e-05	0.424183	0.372	0.257	0.680736	C01-DPT+
P3H3	2.81e-05	0.435663	0.297	0.184	0.704918	C01-DPT+
TCEA3	2.81e-05	0.474751	0.259	0.157	0.706472	C01-DPT+
ENG	2.88e-05	0.279998	0.406	0.281	0.724019	C01-DPT+
SMIM19	3.84e-05	0.478352	0.427	0.285	0.964202	C01-DPT+
SDHD	3.98e-05	0.41539	0.515	0.371	0.999388	C01-DPT+
THBS1	4.18e-05	0.376867	0.54	0.378	1	C01-DPT+
GREM1	4.31e-05	0.738537	0.259	0.135	1	C01-DPT+
ECM1	4.33e-05	0.286065	0.435	0.309	1	C01-DPT+
SCARB2	4.35e-05	0.474885	0.498	0.361	1	C01-DPT+
COPS7A	4.64e-05	0.554089	0.289	0.189	1	C01-DPT+
IDI1	4.77e-05	0.336176	0.289	0.189	1	C01-DPT+
ARMCX1	4.77e-05	0.525887	0.293	0.192	1	C01-DPT+
DDX3Y	4.91e-05	0.780929	0.255	0.15	1	C01-DPT+
TMEM106C	5.26e-05	0.642986	0.31	0.181	1	C01-DPT+
SOX4	5.38e-05	0.294864	0.715	0.556	1	C01-DPT+
MPZL1	5.73e-05	0.516528	0.439	0.294	1	C01-DPT+
TMEM126B	6.02e-05	0.415088	0.393	0.275	1	C01-DPT+
TMED10	6.04e-05	0.329611	0.653	0.504	1	C01-DPT+
GULP1	6.17e-05	0.690221	0.276	0.147	1	C01-DPT+
PCBD1	6.67e-05	0.412012	0.444	0.304	1	C01-DPT+
OGFOD3	6.77e-05	0.534429	0.259	0.175	1	C01-DPT+
GBP1	6.83e-05	0.419421	0.318	0.203	1	C01-DPT+
LAMP1	7.16e-05	0.346451	0.665	0.523	1	C01-DPT+
TNFRSF1A	7.53e-05	0.387006	0.598	0.448	1	C01-DPT+
FAM3C	7.54e-05	0.409184	0.556	0.411	1	C01-DPT+
PTGR1	7.83e-05	0.523337	0.339	0.208	1	C01-DPT+
SCRN2	7.84e-05	0.684462	0.264	0.145	1	C01-DPT+
CCNG2	8.2e-05	0.36317	0.318	0.22	1	C01-DPT+
ARL6IP5	8.27e-05	0.267666	0.732	0.6	1	C01-DPT+
GSTA4	8.59e-05	0.39441	0.272	0.18	1	C01-DPT+
STX12	8.77e-05	0.611534	0.28	0.195	1	C01-DPT+
TWIST2	9.51e-05	0.530794	0.305	0.181	1	C01-DPT+
SFT2D1	0.000104684	0.337016	0.427	0.317	1	C01-DPT+
AIP	0.000104907	0.329026	0.418	0.301	1	C01-DPT+
EIF4A3	0.000105338	0.313685	0.569	0.426	1	C01-DPT+
FKBP2	0.000105436	0.267793	0.72	0.565	1	C01-DPT+
SMARCA2	0.000111141	0.625086	0.293	0.167	1	C01-DPT+
ALDH1A3	0.0001166	0.263641	0.255	0.163	1	C01-DPT+
ABHD14B	0.000120031	0.38946	0.351	0.267	1	C01-DPT+
WDR83OS	0.00012593	0.272041	0.782	0.648	1	C01-DPT+
VAT1	0.000126049	0.608818	0.318	0.212	1	C01-DPT+
NDRG1	0.00012708	0.459935	0.364	0.248	1	C01-DPT+
ACVRL1	0.000132442	0.654712	0.259	0.14	1	C01-DPT+
ATF1	0.000133395	0.602275	0.314	0.185	1	C01-DPT+
BZW1	0.000137622	0.263391	0.569	0.43	1	C01-DPT+
IFI16	0.00013798	0.260937	0.686	0.54	1	C01-DPT+
OCIAD1	0.000142054	0.293765	0.544	0.407	1	C01-DPT+
DTWD1	0.000144291	0.403908	0.343	0.219	1	C01-DPT+
LAMP2	0.000145635	0.271998	0.473	0.35	1	C01-DPT+
PHLDA3	0.000145683	0.362576	0.607	0.458	1	C01-DPT+
HIC1	0.000148579	0.542498	0.314	0.188	1	C01-DPT+
VKORC1	0.00015344	0.252131	0.745	0.597	1	C01-DPT+
NFE2L2	0.000161609	0.344058	0.573	0.438	1	C01-DPT+
PPP1CC	0.000166779	0.326401	0.569	0.431	1	C01-DPT+
CRTAP	0.000169964	0.297555	0.582	0.467	1	C01-DPT+
CHMP1B	0.000170377	0.418845	0.603	0.49	1	C01-DPT+
FERMT2	0.000171011	0.318947	0.397	0.291	1	C01-DPT+
PDE1A	0.000174644	0.545284	0.285	0.164	1	C01-DPT+
METTL7A	0.000176974	0.454919	0.393	0.257	1	C01-DPT+
LAPTM4B	0.000180543	0.473235	0.301	0.213	1	C01-DPT+
QSOX1	0.000181801	0.497688	0.439	0.303	1	C01-DPT+
AKAP12	0.0001842	0.327023	0.49	0.342	1	C01-DPT+
PIM1	0.000188772	0.532507	0.435	0.333	1	C01-DPT+
RNF24	0.000188896	0.275369	0.356	0.263	1	C01-DPT+
UNC50	0.000198994	0.339003	0.343	0.229	1	C01-DPT+
RAB32	0.000201761	0.538505	0.347	0.228	1	C01-DPT+
TMEM173	0.000205981	0.322031	0.393	0.283	1	C01-DPT+
FEZ1	0.00020855	0.621315	0.318	0.203	1	C01-DPT+
CTNNA1	0.000208602	0.251543	0.347	0.259	1	C01-DPT+
RARRES3	0.000219722	0.367195	0.565	0.422	1	C01-DPT+
TPST1	0.000228282	0.46397	0.402	0.266	1	C01-DPT+
ECHDC2	0.000228772	0.4531	0.31	0.191	1	C01-DPT+
CANX	0.000234883	0.420892	0.515	0.39	1	C01-DPT+
PLSCR1	0.000236247	0.461173	0.431	0.305	1	C01-DPT+
ARL6IP1	0.000243376	0.312284	0.623	0.473	1	C01-DPT+
GDI2	0.000251966	0.302685	0.657	0.513	1	C01-DPT+
MAGEH1	0.000253237	0.395577	0.339	0.244	1	C01-DPT+
AAMP	0.000255129	0.287408	0.448	0.319	1	C01-DPT+
NME3	0.000263362	0.359061	0.619	0.492	1	C01-DPT+
GPAA1	0.000265924	0.423498	0.439	0.31	1	C01-DPT+
APOL1	0.000276662	0.466987	0.372	0.249	1	C01-DPT+
IFI27L2	0.00027989	0.320386	0.69	0.561	1	C01-DPT+
PLEKHA4	0.000290689	0.301496	0.301	0.204	1	C01-DPT+
CTD-2336O2.1	0.000295325	0.374809	0.276	0.182	1	C01-DPT+
SCP2	0.000297477	0.265048	0.64	0.493	1	C01-DPT+
TMED1	0.000302343	0.560343	0.322	0.209	1	C01-DPT+
ANTXR2	0.00030911	0.399347	0.285	0.197	1	C01-DPT+
MDH1	0.000315313	0.281095	0.481	0.373	1	C01-DPT+
NFIC	0.000317194	0.264225	0.611	0.488	1	C01-DPT+
PREB	0.000318972	0.468095	0.297	0.198	1	C01-DPT+
TRIP10	0.000320393	0.353455	0.331	0.235	1	C01-DPT+
SDF4	0.000327649	0.307716	0.649	0.51	1	C01-DPT+
SELENBP1	0.000335638	0.376177	0.289	0.198	1	C01-DPT+
SRSF8	0.000337913	0.317676	0.314	0.225	1	C01-DPT+
SMIM15	0.000340078	0.557826	0.297	0.185	1	C01-DPT+
ACAA2	0.000341004	0.522658	0.318	0.206	1	C01-DPT+
VPS4A	0.000352807	0.315865	0.272	0.192	1	C01-DPT+
GFPT2	0.000360597	0.68531	0.264	0.154	1	C01-DPT+
ZC3H12A	0.000398485	0.410986	0.402	0.281	1	C01-DPT+
FAS	0.000403349	0.566296	0.276	0.19	1	C01-DPT+
RNASE4	0.000412815	0.431845	0.276	0.167	1	C01-DPT+
BLVRB	0.000415991	0.368953	0.456	0.321	1	C01-DPT+
SPTY2D1	0.000450627	0.67658	0.251	0.141	1	C01-DPT+
THUMPD3-AS1	0.000460048	0.592158	0.343	0.215	1	C01-DPT+
CLN5	0.00046372	0.62336	0.28	0.19	1	C01-DPT+
GAS6	0.000466234	0.317596	0.561	0.418	1	C01-DPT+
CTSC	0.000495439	0.364115	0.577	0.45	1	C01-DPT+
HYI	0.000502364	0.356839	0.36	0.253	1	C01-DPT+
HACD3	0.000515809	0.538958	0.285	0.194	1	C01-DPT+
CCND2	0.000538753	0.291928	0.28	0.211	1	C01-DPT+
SLC38A10	0.000547014	0.50634	0.297	0.2	1	C01-DPT+
CCS	0.000584674	0.441637	0.36	0.266	1	C01-DPT+
ERLEC1	0.000588289	0.399257	0.431	0.322	1	C01-DPT+
ECH1	0.000598883	0.327268	0.594	0.465	1	C01-DPT+
SDF2	0.000606915	0.330861	0.448	0.328	1	C01-DPT+
FSCN1	0.000646443	0.273692	0.251	0.178	1	C01-DPT+
FAM162A	0.000666074	0.430111	0.477	0.367	1	C01-DPT+
TCEB1	0.000684444	0.311579	0.607	0.55	1	C01-DPT+
SAP30BP	0.000687388	0.432158	0.335	0.244	1	C01-DPT+
MAPRE1	0.000720253	0.395862	0.431	0.303	1	C01-DPT+
COPS8	0.000722854	0.351238	0.473	0.347	1	C01-DPT+
RHBDD2	0.000746379	0.439295	0.377	0.273	1	C01-DPT+
WDR45B	0.00076446	0.318832	0.293	0.217	1	C01-DPT+
NTAN1	0.000765895	0.437809	0.343	0.248	1	C01-DPT+
FAM43A	0.000773717	0.468872	0.251	0.16	1	C01-DPT+
PLIN3	0.000811658	0.311003	0.397	0.303	1	C01-DPT+
TNFSF13B	0.000815539	0.499567	0.293	0.175	1	C01-DPT+
CLPTM1	0.000821316	0.454239	0.289	0.2	1	C01-DPT+
TMX2	0.000840051	0.548861	0.318	0.204	1	C01-DPT+
PRDX4	0.000840211	0.321847	0.565	0.443	1	C01-DPT+
CBX1	0.000867722	0.274789	0.322	0.239	1	C01-DPT+
SRI	0.00087387	0.286418	0.582	0.457	1	C01-DPT+
TMEM109	0.000882064	0.361605	0.498	0.374	1	C01-DPT+
TMX4	0.000907589	0.47459	0.297	0.203	1	C01-DPT+
RBFOX2	0.000909817	0.262477	0.326	0.237	1	C01-DPT+
TPP1	0.000910826	0.257741	0.301	0.232	1	C01-DPT+
PPT1	0.000949063	0.470646	0.393	0.281	1	C01-DPT+
RRBP1	0.000965368	0.283335	0.582	0.465	1	C01-DPT+
ADAM17	0.000973718	0.289701	0.297	0.203	1	C01-DPT+
SPRY1	0.00100408	0.369121	0.481	0.348	1	C01-DPT+
SKIL	0.00110106	0.389863	0.393	0.284	1	C01-DPT+
ANG	0.00110115	0.487706	0.255	0.163	1	C01-DPT+
LRPAP1	0.00110522	0.324926	0.594	0.47	1	C01-DPT+
ARC	0.0011317	0.654828	0.264	0.153	1	C01-DPT+
CCDC53	0.00114061	0.35372	0.305	0.216	1	C01-DPT+
PDIA6	0.00115406	0.330326	0.607	0.478	1	C01-DPT+
IFI35	0.00122251	0.401278	0.351	0.256	1	C01-DPT+
REXO2	0.00122618	0.253121	0.615	0.478	1	C01-DPT+
RUVBL2	0.00137553	0.330726	0.255	0.181	1	C01-DPT+
STX4	0.00141091	0.357574	0.285	0.203	1	C01-DPT+
SSBP2	0.00141408	0.296484	0.301	0.205	1	C01-DPT+
CYP1B1	0.00159206	0.267181	0.293	0.192	1	C01-DPT+
MFAP2	0.00160883	0.386731	0.414	0.289	1	C01-DPT+
DPP7	0.0016372	0.345267	0.527	0.402	1	C01-DPT+
UBXN6	0.00165585	0.379077	0.347	0.256	1	C01-DPT+
PITHD1	0.00170537	0.390486	0.31	0.212	1	C01-DPT+
KDSR	0.00171282	0.401538	0.368	0.292	1	C01-DPT+
HSD17B11	0.00177324	0.397461	0.456	0.357	1	C01-DPT+
SIL1	0.00183293	0.469162	0.276	0.189	1	C01-DPT+
PHIP	0.0018624	0.312698	0.351	0.255	1	C01-DPT+
RNF11	0.00186775	0.327842	0.36	0.262	1	C01-DPT+
ZBTB20	0.00193642	0.324957	0.427	0.325	1	C01-DPT+
TMEM43	0.00206665	0.359045	0.351	0.26	1	C01-DPT+
TMEM204	0.00212726	0.434958	0.418	0.301	1	C01-DPT+
SLC3A2	0.00215648	0.282271	0.586	0.485	1	C01-DPT+
IL10RB	0.00220458	0.299757	0.272	0.222	1	C01-DPT+
SWI5	0.00220508	0.544507	0.276	0.186	1	C01-DPT+
ATG3	0.00226184	0.341097	0.318	0.226	1	C01-DPT+
GORASP2	0.00227865	0.518025	0.285	0.201	1	C01-DPT+
WLS	0.00233922	0.602531	0.268	0.191	1	C01-DPT+
RNASEH2B	0.00233962	0.449692	0.276	0.183	1	C01-DPT+
ADH5	0.00235574	0.306657	0.456	0.357	1	C01-DPT+
TFPI	0.00245339	0.253742	0.548	0.424	1	C01-DPT+
PQLC3	0.00248696	0.274042	0.389	0.292	1	C01-DPT+
METTL23	0.00256101	0.33639	0.259	0.18	1	C01-DPT+
TMEM14A	0.00260991	0.30337	0.389	0.292	1	C01-DPT+
MITF	0.00263982	0.261167	0.272	0.195	1	C01-DPT+
TM9SF3	0.00274043	0.286312	0.339	0.271	1	C01-DPT+
KDM6B	0.00280311	0.426589	0.339	0.242	1	C01-DPT+
DNAJB9	0.00281353	0.311694	0.351	0.252	1	C01-DPT+
AZI2	0.00282961	0.340611	0.36	0.266	1	C01-DPT+
IRF1	0.00288501	0.25605	0.77	0.654	1	C01-DPT+
GNL1	0.00290176	0.485062	0.36	0.249	1	C01-DPT+
TIMM9	0.00295477	0.328012	0.335	0.251	1	C01-DPT+
OSER1	0.00301854	0.458444	0.31	0.203	1	C01-DPT+
LAP3	0.00311942	0.412502	0.322	0.213	1	C01-DPT+
FSTL3	0.00326373	0.276842	0.314	0.233	1	C01-DPT+
CDC42EP1	0.00329482	0.341899	0.347	0.281	1	C01-DPT+
P4HA2	0.00331054	0.44732	0.305	0.213	1	C01-DPT+
EIF2A	0.00331535	0.31523	0.385	0.3	1	C01-DPT+
TP53I13	0.00332086	0.386862	0.318	0.237	1	C01-DPT+
EMC2	0.0033493	0.427079	0.301	0.22	1	C01-DPT+
PGLS	0.00345492	0.27185	0.498	0.387	1	C01-DPT+
FKBP7	0.00359921	0.418892	0.414	0.305	1	C01-DPT+
GADD45A	0.00409125	0.28193	0.657	0.536	1	C01-DPT+
SSBP4	0.00411753	0.282397	0.343	0.256	1	C01-DPT+
TMEM9B	0.00413071	0.39378	0.331	0.238	1	C01-DPT+
PLAGL1	0.00420534	0.59128	0.255	0.161	1	C01-DPT+
NDUFS4	0.00468643	0.344111	0.531	0.427	1	C01-DPT+
CDK5RAP3	0.00491149	0.396918	0.322	0.22	1	C01-DPT+
TMEM179B	0.00499022	0.254488	0.448	0.357	1	C01-DPT+
TMEM261	0.00505432	0.26385	0.393	0.301	1	C01-DPT+
NPM3	0.00512882	0.35705	0.264	0.203	1	C01-DPT+
PSMC2	0.00515251	0.25441	0.331	0.244	1	C01-DPT+
CLSTN1	0.00536251	0.559757	0.276	0.177	1	C01-DPT+
IL15RA	0.00538454	0.54443	0.251	0.16	1	C01-DPT+
CD81	0.00541166	0.307434	0.569	0.464	1	C01-DPT+
FNTA	0.00545946	0.280232	0.351	0.263	1	C01-DPT+
BORCS7	0.00551364	0.374982	0.414	0.305	1	C01-DPT+
MRPS33	0.00556127	0.383078	0.31	0.266	1	C01-DPT+
SPAG7	0.00573986	0.289795	0.41	0.305	1	C01-DPT+
DERL2	0.00578396	0.288404	0.297	0.217	1	C01-DPT+
CHD3	0.0057916	0.558437	0.264	0.178	1	C01-DPT+
C5orf15	0.00585647	0.376041	0.393	0.299	1	C01-DPT+
JMJD1C	0.0066974	0.326041	0.439	0.329	1	C01-DPT+
TMEM87A	0.00700926	0.356423	0.364	0.292	1	C01-DPT+
CBY1	0.00706449	0.329137	0.272	0.199	1	C01-DPT+
CD276	0.00726145	0.439022	0.305	0.206	1	C01-DPT+
YTHDF2	0.00730202	0.262279	0.347	0.272	1	C01-DPT+
TUBB6	0.00737071	0.348951	0.393	0.312	1	C01-DPT+
KRCC1	0.00744362	0.282307	0.251	0.192	1	C01-DPT+
SPOP	0.00798121	0.44546	0.36	0.263	1	C01-DPT+
XRCC6	0.00910713	0.286078	0.527	0.423	1	C01-DPT+
LETMD1	0.00919808	0.354839	0.272	0.194	1	C01-DPT+
HSD17B12	0.00980609	0.277152	0.297	0.235	1	C01-DPT+
CTHRC1	1e-96	1.91298	0.96	0.397	2.52e-92	C02-MMP11+
FN1	5.01e-92	1.93985	0.931	0.491	1.26e-87	C02-MMP11+
COL10A1	2.44e-76	2.58945	0.714	0.091	6.12e-72	C02-MMP11+
MMP11	4.94e-74	2.96085	0.703	0.151	1.24e-69	C02-MMP11+
AEBP1	1.82e-72	1.39268	0.943	0.632	4.57e-68	C02-MMP11+
POSTN	5.86e-68	2.14711	0.771	0.169	1.47e-63	C02-MMP11+
THBS2	2.52e-66	1.72339	0.829	0.308	6.34e-62	C02-MMP11+
SDC1	5.73e-61	3.20366	0.497	0.028	1.44e-56	C02-MMP11+
IGFL2	1.05e-58	4.30872	0.417	0.014	2.64e-54	C02-MMP11+
GJB2	1.29e-57	2.94573	0.52	0.044	3.25e-53	C02-MMP11+
COL11A1	1.58e-57	2.90288	0.514	0.044	3.96e-53	C02-MMP11+
SULF1	3.27e-54	1.80709	0.749	0.237	8.2e-50	C02-MMP11+
LGALS1	2.61e-53	0.885745	0.977	0.944	6.55e-49	C02-MMP11+
PLPP4	1.34e-49	2.91553	0.446	0.031	3.36e-45	C02-MMP11+
INHBA	2.98e-49	1.82231	0.714	0.197	7.48e-45	C02-MMP11+
COL5A2	2.32e-48	1.368	0.834	0.392	5.84e-44	C02-MMP11+
COL1A1	1.63e-46	1.16175	0.977	0.802	4.1e-42	C02-MMP11+
TMSB10	5.96e-44	0.682746	0.994	0.975	1.5e-39	C02-MMP11+
ANTXR1	6.4e-43	1.46801	0.709	0.301	1.61e-38	C02-MMP11+
PLAU	3.48e-41	1.92566	0.606	0.166	8.74e-37	C02-MMP11+
COL3A1	4.48e-41	0.888809	0.971	0.678	1.12e-36	C02-MMP11+
MMP14	8.02e-41	1.3455	0.794	0.43	2.01e-36	C02-MMP11+
NBL1	1.74e-39	1.06436	0.92	0.602	4.38e-35	C02-MMP11+
HOPX	2.92e-38	1.75878	0.583	0.125	7.35e-34	C02-MMP11+
CTSB	3.82e-38	1.01546	0.897	0.539	9.59e-34	C02-MMP11+
CDH11	1.13e-37	1.4396	0.697	0.265	2.84e-33	C02-MMP11+
COL1A2	5.41e-37	0.878123	0.983	0.757	1.36e-32	C02-MMP11+
IGFBP3	5.96e-37	1.77716	0.589	0.135	1.5e-32	C02-MMP11+
IFI27	9.27e-36	1.30611	0.8	0.526	2.33e-31	C02-MMP11+
MARCKS	2.02e-34	1.06829	0.834	0.465	5.08e-30	C02-MMP11+
COL5A1	2.45e-34	1.34193	0.754	0.347	6.16e-30	C02-MMP11+
COL12A1	2.39e-33	1.65818	0.56	0.234	6.01e-29	C02-MMP11+
VCAN	1.6e-32	1.0874	0.829	0.442	4.01e-28	C02-MMP11+
RPS27L	6.18e-32	0.771515	0.926	0.752	1.55e-27	C02-MMP11+
LRRC15	1.83e-31	2.943	0.286	0.016	4.6e-27	C02-MMP11+
S100A16	2.48e-31	1.30724	0.686	0.273	6.23e-27	C02-MMP11+
MXRA5	2.73e-31	1.4395	0.629	0.206	6.86e-27	C02-MMP11+
SERPINH1	2.91e-30	0.850834	0.914	0.621	7.32e-26	C02-MMP11+
KIAA1217	1.87e-28	1.8918	0.406	0.066	4.7e-24	C02-MMP11+
RAB31	2.25e-28	1.21463	0.64	0.322	5.64e-24	C02-MMP11+
IL32	4.29e-28	0.869198	0.903	0.557	1.08e-23	C02-MMP11+
HTRA1	5.94e-27	1.07755	0.754	0.427	1.49e-22	C02-MMP11+
ADAM12	7.52e-27	1.88495	0.411	0.087	1.89e-22	C02-MMP11+
MYH9	1.69e-26	0.925992	0.829	0.442	4.25e-22	C02-MMP11+
ATP5E	4.08e-26	0.540713	0.949	0.869	1.03e-21	C02-MMP11+
NTM	1.07e-25	1.91526	0.377	0.063	2.68e-21	C02-MMP11+
BGN	1.15e-25	0.71273	0.937	0.771	2.89e-21	C02-MMP11+
SPARC	1.25e-25	0.684867	0.966	0.821	3.13e-21	C02-MMP11+
COL6A3	1.74e-25	0.686636	0.931	0.559	4.38e-21	C02-MMP11+
LOXL2	7.98e-25	1.53898	0.423	0.089	2.01e-20	C02-MMP11+
RARRES2	1.38e-24	0.764404	0.943	0.726	3.46e-20	C02-MMP11+
ANKH	4.16e-24	1.67424	0.434	0.108	1.04e-19	C02-MMP11+
BHLHE41	5.07e-24	1.76449	0.4	0.087	1.27e-19	C02-MMP11+
PDGFC	1.58e-23	1.70874	0.377	0.071	3.97e-19	C02-MMP11+
SLC12A8	2.15e-23	1.77661	0.343	0.055	5.4e-19	C02-MMP11+
S100A11	4.5e-23	0.625176	0.966	0.827	1.13e-18	C02-MMP11+
FNDC1	1.75e-22	1.30372	0.383	0.084	4.4e-18	C02-MMP11+
ARL4C	1.82e-22	1.52543	0.434	0.106	4.56e-18	C02-MMP11+
CMTM3	4.65e-22	1.03757	0.663	0.325	1.17e-17	C02-MMP11+
MMP7	5.04e-21	2.14028	0.28	0.039	1.27e-16	C02-MMP11+
ISLR	8.45e-21	1.08734	0.651	0.34	2.12e-16	C02-MMP11+
MFAP2	3.76e-20	1.07133	0.617	0.269	9.44e-16	C02-MMP11+
LUM	5.53e-20	0.468502	0.943	0.638	1.39e-15	C02-MMP11+
DPYSL3	1.26e-19	1.20259	0.526	0.213	3.16e-15	C02-MMP11+
SPOCK1	7.07e-19	1.69838	0.349	0.086	1.78e-14	C02-MMP11+
BST2	7.08e-19	0.809085	0.777	0.579	1.78e-14	C02-MMP11+
TIMP2	1.86e-18	0.676928	0.846	0.528	4.68e-14	C02-MMP11+
FAP	2.17e-18	0.907028	0.629	0.278	5.46e-14	C02-MMP11+
B2M	5.63e-18	0.348994	1	0.999	1.41e-13	C02-MMP11+
SPHK1	6.41e-18	1.1649	0.52	0.203	1.61e-13	C02-MMP11+
P4HB	6.48e-18	0.640478	0.863	0.607	1.63e-13	C02-MMP11+
MXRA8	6.72e-18	0.71128	0.834	0.582	1.69e-13	C02-MMP11+
MDK	8.96e-18	0.744019	0.823	0.526	2.25e-13	C02-MMP11+
PLEC	9.35e-18	1.16709	0.526	0.214	2.35e-13	C02-MMP11+
HTRA3	1.22e-17	1.12902	0.589	0.278	3.07e-13	C02-MMP11+
COL8A1	1.55e-17	1.08119	0.571	0.249	3.89e-13	C02-MMP11+
CTSK	1.73e-17	0.778307	0.817	0.544	4.34e-13	C02-MMP11+
NRP2	2.12e-17	1.08477	0.411	0.122	5.32e-13	C02-MMP11+
SSR3	2.52e-17	0.773683	0.749	0.45	6.34e-13	C02-MMP11+
OSTC	2.64e-17	0.674141	0.823	0.564	6.63e-13	C02-MMP11+
MATN3	2.74e-17	1.38179	0.251	0.042	6.88e-13	C02-MMP11+
CHPF	3.36e-17	1.06107	0.577	0.272	8.45e-13	C02-MMP11+
ADAMTS12	3.5e-17	1.68119	0.314	0.072	8.8e-13	C02-MMP11+
TGFBI	4.81e-17	0.640477	0.594	0.268	1.21e-12	C02-MMP11+
CTNNB1	9.17e-17	0.931935	0.657	0.412	2.3e-12	C02-MMP11+
C4orf48	1.1e-16	0.64583	0.697	0.351	2.76e-12	C02-MMP11+
RUNX2	1.34e-16	1.54203	0.326	0.076	3.37e-12	C02-MMP11+
GOLM1	5.43e-16	1.11375	0.491	0.204	1.36e-11	C02-MMP11+
GJA1	7.14e-16	1.3937	0.383	0.119	1.79e-11	C02-MMP11+
TPM4	1.13e-15	0.611312	0.874	0.685	2.83e-11	C02-MMP11+
ZBED1	1.56e-15	1.3415	0.366	0.109	3.92e-11	C02-MMP11+
LOXL1	1.75e-15	0.993713	0.566	0.266	4.39e-11	C02-MMP11+
CNN2	1.8e-15	0.813672	0.663	0.341	4.53e-11	C02-MMP11+
LY6E	1.97e-15	0.656966	0.869	0.675	4.94e-11	C02-MMP11+
PERP	3.29e-15	1.09392	0.486	0.194	8.27e-11	C02-MMP11+
TM4SF1	3.8e-15	0.26155	0.394	0.165	9.55e-11	C02-MMP11+
MYDGF	6.75e-15	0.669465	0.771	0.522	1.7e-10	C02-MMP11+
CYP1B1	6.81e-15	0.658973	0.451	0.176	1.71e-10	C02-MMP11+
GAPDH	1.38e-14	0.413948	0.966	0.934	3.47e-10	C02-MMP11+
LMCD1	1.69e-14	0.96044	0.52	0.221	4.25e-10	C02-MMP11+
WNT2	2.1e-14	1.35159	0.28	0.063	5.27e-10	C02-MMP11+
SLC6A6	2.42e-14	1.62799	0.291	0.086	6.08e-10	C02-MMP11+
PLAUR	2.6e-14	0.770693	0.646	0.329	6.53e-10	C02-MMP11+
PODNL1	2.7e-14	1.372	0.343	0.103	6.79e-10	C02-MMP11+
SPATS2L	3.47e-14	0.818822	0.651	0.367	8.72e-10	C02-MMP11+
C9orf16	4.34e-14	0.564038	0.8	0.512	1.09e-09	C02-MMP11+
RPL28	5.13e-14	0.263079	0.977	0.969	1.29e-09	C02-MMP11+
ITGB5	5.56e-14	1.06587	0.451	0.178	1.4e-09	C02-MMP11+
CALU	6.75e-14	0.709729	0.726	0.46	1.7e-09	C02-MMP11+
OST4	7.86e-14	0.436015	0.937	0.823	1.97e-09	C02-MMP11+
NOP10	1.23e-13	0.56502	0.823	0.543	3.08e-09	C02-MMP11+
CD99	1.3e-13	0.51987	0.903	0.782	3.28e-09	C02-MMP11+
MRPL23	1.95e-13	0.927085	0.48	0.194	4.89e-09	C02-MMP11+
SLC16A3	2.1e-13	0.962222	0.331	0.101	5.27e-09	C02-MMP11+
RAI14	2.53e-13	1.50575	0.303	0.083	6.35e-09	C02-MMP11+
LMO7	2.74e-13	1.44243	0.28	0.071	6.89e-09	C02-MMP11+
MYL12A	3.55e-13	0.494715	0.897	0.779	8.92e-09	C02-MMP11+
SMCO4	4.26e-13	0.979336	0.309	0.093	1.07e-08	C02-MMP11+
HLA-B	5.85e-13	0.434772	0.971	0.889	1.47e-08	C02-MMP11+
UBAC2	8.21e-13	0.924113	0.469	0.195	2.06e-08	C02-MMP11+
SFRP4	8.73e-13	0.572094	0.646	0.341	2.19e-08	C02-MMP11+
HSPG2	8.78e-13	0.847875	0.543	0.254	2.21e-08	C02-MMP11+
CCND1	8.84e-13	0.875778	0.383	0.136	2.22e-08	C02-MMP11+
ISG15	8.91e-13	0.803218	0.737	0.477	2.24e-08	C02-MMP11+
BASP1	1.25e-12	0.536078	0.629	0.331	3.15e-08	C02-MMP11+
CTSZ	1.51e-12	0.801433	0.6	0.322	3.8e-08	C02-MMP11+
TIMP3	2.21e-12	0.830029	0.697	0.564	5.54e-08	C02-MMP11+
SPON2	2.63e-12	0.620459	0.794	0.521	6.62e-08	C02-MMP11+
PRRX1	2.8e-12	0.812211	0.566	0.287	7.03e-08	C02-MMP11+
C1QTNF6	2.91e-12	1.39979	0.286	0.077	7.32e-08	C02-MMP11+
TMEM167A	3.68e-12	0.824824	0.566	0.291	9.26e-08	C02-MMP11+
IFI6	3.87e-12	0.753151	0.72	0.477	9.71e-08	C02-MMP11+
KLF6	3.96e-12	0.361287	0.926	0.729	9.94e-08	C02-MMP11+
PPIB	4.12e-12	0.437467	0.931	0.751	1.04e-07	C02-MMP11+
TP53I3	4.65e-12	1.01819	0.406	0.185	1.17e-07	C02-MMP11+
PKM	4.98e-12	0.55915	0.834	0.611	1.25e-07	C02-MMP11+
TCEB2	5.79e-12	0.402232	0.937	0.799	1.45e-07	C02-MMP11+
PDLIM3	6.21e-12	0.51037	0.657	0.364	1.56e-07	C02-MMP11+
MRPL41	7.26e-12	0.550218	0.726	0.439	1.82e-07	C02-MMP11+
ASPN	7.67e-12	0.837437	0.657	0.393	1.93e-07	C02-MMP11+
CKAP4	8e-12	0.929596	0.474	0.212	2.01e-07	C02-MMP11+
THY1	8.04e-12	0.405849	0.834	0.565	2.02e-07	C02-MMP11+
PPFIBP1	9.71e-12	1.02573	0.423	0.175	2.44e-07	C02-MMP11+
PDLIM7	9.93e-12	0.642766	0.714	0.45	2.49e-07	C02-MMP11+
HAPLN3	1.08e-11	0.935082	0.411	0.159	2.71e-07	C02-MMP11+
RIN2	1.14e-11	1.17799	0.394	0.168	2.87e-07	C02-MMP11+
GREM1	1.38e-11	0.262626	0.314	0.134	3.48e-07	C02-MMP11+
ARF4	1.41e-11	0.50441	0.851	0.614	3.54e-07	C02-MMP11+
NDUFA4	1.62e-11	0.4077	0.903	0.814	4.07e-07	C02-MMP11+
OCIAD2	1.83e-11	1.01209	0.314	0.102	4.59e-07	C02-MMP11+
TNS3	1.83e-11	0.84721	0.291	0.095	4.61e-07	C02-MMP11+
TMEM258	1.99e-11	0.412605	0.914	0.727	5e-07	C02-MMP11+
RPS19	2.11e-11	0.2973	0.994	0.984	5.31e-07	C02-MMP11+
CD55	2.84e-11	0.868852	0.537	0.274	7.14e-07	C02-MMP11+
MIF	3.65e-11	0.497747	0.851	0.66	9.18e-07	C02-MMP11+
PPIC	3.67e-11	0.540318	0.783	0.519	9.22e-07	C02-MMP11+
S100A10	3.74e-11	0.386738	0.886	0.654	9.4e-07	C02-MMP11+
COMP	3.84e-11	1.42253	0.349	0.13	9.64e-07	C02-MMP11+
XAF1	4.8e-11	1.25276	0.303	0.123	1.21e-06	C02-MMP11+
FAM114A1	6.85e-11	0.685287	0.526	0.256	1.72e-06	C02-MMP11+
RCN3	6.96e-11	0.680925	0.663	0.407	1.75e-06	C02-MMP11+
KRT8	7.05e-11	1.21019	0.383	0.203	1.77e-06	C02-MMP11+
FAM63B	7.22e-11	1.03941	0.377	0.153	1.81e-06	C02-MMP11+
SULF2	7.94e-11	0.684099	0.52	0.252	1.99e-06	C02-MMP11+
AP2S1	8.18e-11	0.494415	0.771	0.505	2.06e-06	C02-MMP11+
RAMP1	8.21e-11	0.687536	0.366	0.143	2.06e-06	C02-MMP11+
UNC5B	1.07e-10	1.29615	0.263	0.074	2.7e-06	C02-MMP11+
SEC61G	1.34e-10	0.455714	0.891	0.709	3.35e-06	C02-MMP11+
EDIL3	1.47e-10	0.379152	0.309	0.135	3.68e-06	C02-MMP11+
SLC20A1	2.47e-10	0.64804	0.411	0.186	6.21e-06	C02-MMP11+
CLDN4	2.49e-10	1.22134	0.366	0.152	6.25e-06	C02-MMP11+
TUBB	2.59e-10	0.386657	0.897	0.694	6.5e-06	C02-MMP11+
PDPN	2.59e-10	0.755575	0.543	0.287	6.51e-06	C02-MMP11+
SDF2L1	2.72e-10	0.806848	0.503	0.247	6.84e-06	C02-MMP11+
TPM1	3.19e-10	0.592383	0.846	0.695	8.01e-06	C02-MMP11+
HSPA6	3.22e-10	0.768596	0.491	0.237	8.09e-06	C02-MMP11+
FHL2	3.22e-10	0.283573	0.577	0.338	8.1e-06	C02-MMP11+
TSR3	3.43e-10	0.521093	0.446	0.217	8.62e-06	C02-MMP11+
PHLDA3	3.51e-10	0.573195	0.714	0.451	8.81e-06	C02-MMP11+
GPX4	4.13e-10	0.429432	0.891	0.743	1.04e-05	C02-MMP11+
TUBA1C	4.98e-10	0.476504	0.566	0.314	1.25e-05	C02-MMP11+
SERF2	5.67e-10	0.27577	0.971	0.947	1.43e-05	C02-MMP11+
TYMP	7.42e-10	0.606633	0.737	0.494	1.86e-05	C02-MMP11+
ALG3	7.77e-10	0.550575	0.297	0.138	1.95e-05	C02-MMP11+
VGLL4	8.19e-10	0.69091	0.531	0.276	2.06e-05	C02-MMP11+
SLC44A1	9.59e-10	0.922339	0.434	0.227	2.41e-05	C02-MMP11+
DCBLD1	9.81e-10	1.04439	0.291	0.096	2.46e-05	C02-MMP11+
CARHSP1	1.03e-09	0.604012	0.64	0.378	2.59e-05	C02-MMP11+
PMAIP1	1.08e-09	0.676537	0.503	0.25	2.71e-05	C02-MMP11+
PXDN	1.18e-09	0.728728	0.331	0.133	2.95e-05	C02-MMP11+
FLNA	1.22e-09	0.497622	0.777	0.526	3.06e-05	C02-MMP11+
ACTN1	1.23e-09	0.562567	0.714	0.465	3.1e-05	C02-MMP11+
CAPZB	1.26e-09	0.450694	0.8	0.656	3.17e-05	C02-MMP11+
NDUFC2	1.43e-09	0.460148	0.823	0.594	3.6e-05	C02-MMP11+
TWIST1	1.65e-09	1.23734	0.274	0.092	4.13e-05	C02-MMP11+
TMEM189	1.73e-09	0.934258	0.286	0.101	4.35e-05	C02-MMP11+
CISD1	1.74e-09	0.530119	0.571	0.318	4.38e-05	C02-MMP11+
FKBP10	1.85e-09	0.592984	0.669	0.432	4.64e-05	C02-MMP11+
ADAR	2.56e-09	0.687489	0.451	0.215	6.43e-05	C02-MMP11+
PDLIM2	2.93e-09	0.607485	0.657	0.442	7.37e-05	C02-MMP11+
NREP	2.94e-09	0.926689	0.389	0.167	7.39e-05	C02-MMP11+
LIMD2	3.23e-09	0.498026	0.274	0.113	8.13e-05	C02-MMP11+
SMIM3	4.18e-09	0.587018	0.526	0.278	0.000105106	C02-MMP11+
ERAP2	4.51e-09	0.943729	0.297	0.108	0.00011329	C02-MMP11+
COL6A1	4.52e-09	0.479518	0.88	0.697	0.000113563	C02-MMP11+
TMEM54	5.2e-09	0.986733	0.337	0.134	0.000130675	C02-MMP11+
TMED9	5.22e-09	0.51729	0.743	0.544	0.00013109	C02-MMP11+
CSTB	5.27e-09	0.584553	0.794	0.615	0.000132502	C02-MMP11+
VKORC1	5.28e-09	0.423119	0.823	0.594	0.000132706	C02-MMP11+
PDLIM5	6.61e-09	0.619065	0.577	0.327	0.000166072	C02-MMP11+
PTTG1IP	7.42e-09	0.661735	0.571	0.364	0.000186306	C02-MMP11+
MINOS1	7.82e-09	0.452149	0.823	0.643	0.000196341	C02-MMP11+
GAS1	8.06e-09	0.673852	0.417	0.194	0.000202401	C02-MMP11+
GSTO1	8.25e-09	0.585451	0.674	0.472	0.000207312	C02-MMP11+
CFL1	8.64e-09	0.299955	0.954	0.895	0.000217165	C02-MMP11+
STAT2	9.46e-09	0.93781	0.383	0.183	0.000237708	C02-MMP11+
TAPBP	9.55e-09	0.594053	0.606	0.361	0.000239847	C02-MMP11+
FIBIN	9.85e-09	0.488243	0.4	0.196	0.000247408	C02-MMP11+
DYNLT1	1.11e-08	0.496007	0.726	0.485	0.000278925	C02-MMP11+
PDLIM4	1.16e-08	0.654259	0.509	0.272	0.000292045	C02-MMP11+
CDC42EP3	1.65e-08	0.941833	0.291	0.106	0.000414681	C02-MMP11+
SURF4	1.82e-08	0.612111	0.549	0.309	0.000457693	C02-MMP11+
MARCKSL1	1.9e-08	0.334055	0.606	0.388	0.000476315	C02-MMP11+
TES	2.1e-08	0.250549	0.309	0.161	0.000526457	C02-MMP11+
ELK3	2.22e-08	0.858111	0.257	0.101	0.000556842	C02-MMP11+
HSPA1B	2.26e-08	0.412118	0.886	0.728	0.000568203	C02-MMP11+
IGKC	2.35e-08	0.358654	0.931	0.859	0.000591268	C02-MMP11+
FBXO32	2.45e-08	0.502781	0.571	0.328	0.000615876	C02-MMP11+
LGALS9	2.51e-08	0.796203	0.309	0.121	0.000629647	C02-MMP11+
VMP1	2.93e-08	0.469652	0.749	0.512	0.000734886	C02-MMP11+
FSTL1	3.11e-08	0.377817	0.789	0.561	0.000780524	C02-MMP11+
DCBLD2	3.18e-08	1.03061	0.257	0.087	0.000797997	C02-MMP11+
COLGALT1	3.24e-08	0.860232	0.337	0.141	0.00081483	C02-MMP11+
FKBP9	3.55e-08	0.693312	0.503	0.273	0.000891678	C02-MMP11+
POLR2L	3.91e-08	0.356888	0.88	0.686	0.000982117	C02-MMP11+
PPP2R4	3.98e-08	0.599413	0.366	0.169	0.000999906	C02-MMP11+
EMILIN1	4.04e-08	0.41585	0.783	0.552	0.00101434	C02-MMP11+
PRSS23	4.19e-08	0.61827	0.606	0.372	0.00105317	C02-MMP11+
HSPA5	4.21e-08	0.519493	0.806	0.648	0.00105859	C02-MMP11+
LRP1	4.38e-08	0.317213	0.697	0.465	0.00109957	C02-MMP11+
SAR1A	5.21e-08	0.701428	0.537	0.334	0.00130779	C02-MMP11+
EPSTI1	5.35e-08	0.571535	0.571	0.336	0.00134408	C02-MMP11+
IFI44L	5.52e-08	1.13156	0.263	0.103	0.00138729	C02-MMP11+
REEP3	5.97e-08	0.521834	0.423	0.216	0.00149903	C02-MMP11+
ITGB1	7.05e-08	0.415351	0.84	0.663	0.00177165	C02-MMP11+
CTNND1	9.3e-08	1.06536	0.274	0.103	0.00233724	C02-MMP11+
BRI3	9.68e-08	0.560469	0.64	0.424	0.00243101	C02-MMP11+
ISOC2	1.04e-07	0.515941	0.509	0.284	0.0026144	C02-MMP11+
PPDPF	1.13e-07	0.411033	0.817	0.694	0.00282731	C02-MMP11+
SEC61A1	1.2e-07	0.710715	0.434	0.224	0.00301825	C02-MMP11+
ITGBL1	1.37e-07	0.857462	0.326	0.139	0.0034335	C02-MMP11+
GTF3C6	1.38e-07	0.279405	0.526	0.324	0.00347372	C02-MMP11+
PHPT1	1.48e-07	0.422968	0.817	0.633	0.00371398	C02-MMP11+
ATOX1	1.64e-07	0.483143	0.714	0.507	0.00413047	C02-MMP11+
TRAC	1.67e-07	0.262408	0.343	0.174	0.00418624	C02-MMP11+
PFDN4	1.67e-07	0.376672	0.537	0.32	0.00420345	C02-MMP11+
MYL6	1.77e-07	0.284428	0.983	0.949	0.00444511	C02-MMP11+
GPX8	1.94e-07	0.638567	0.503	0.296	0.00487035	C02-MMP11+
JTB	2.12e-07	0.333722	0.8	0.586	0.00533083	C02-MMP11+
ADAMTS2	2.29e-07	1.07057	0.274	0.128	0.00574173	C02-MMP11+
CLIC1	2.39e-07	0.279487	0.886	0.739	0.00600633	C02-MMP11+
PLAT	2.46e-07	0.495839	0.531	0.309	0.00616902	C02-MMP11+
F2R	2.52e-07	0.738459	0.417	0.214	0.00632901	C02-MMP11+
TMED3	2.67e-07	0.546135	0.56	0.357	0.00669924	C02-MMP11+
SUMO3	2.67e-07	0.51955	0.617	0.391	0.00670049	C02-MMP11+
PSME2	2.91e-07	0.395044	0.703	0.474	0.00730639	C02-MMP11+
PVRL2	3.37e-07	0.496053	0.537	0.317	0.00847079	C02-MMP11+
NUDT3	3.38e-07	0.285471	0.32	0.184	0.00849083	C02-MMP11+
TXN	3.53e-07	0.356174	0.886	0.711	0.00887099	C02-MMP11+
NCOR2	3.58e-07	0.69806	0.309	0.134	0.0089857	C02-MMP11+
UBE2E2	3.67e-07	0.65157	0.411	0.243	0.00922952	C02-MMP11+
C1orf56	3.74e-07	0.950705	0.349	0.182	0.00939535	C02-MMP11+
COX5A	3.75e-07	0.414421	0.657	0.43	0.00941609	C02-MMP11+
KDELR3	3.86e-07	0.813683	0.377	0.204	0.00969162	C02-MMP11+
MRPL51	3.96e-07	0.385325	0.754	0.534	0.0099485	C02-MMP11+
TMEM141	4.02e-07	0.479622	0.446	0.243	0.0100934	C02-MMP11+
SNRPC	4.24e-07	0.42602	0.474	0.271	0.0106588	C02-MMP11+
NDUFA3	4.53e-07	0.320161	0.714	0.492	0.0113775	C02-MMP11+
PARVA	4.65e-07	0.664746	0.457	0.278	0.0116857	C02-MMP11+
CDC42	5e-07	0.348396	0.806	0.615	0.0125651	C02-MMP11+
DAD1	5.16e-07	0.305102	0.846	0.646	0.0129587	C02-MMP11+
VIMP	5.18e-07	0.427326	0.691	0.471	0.0130108	C02-MMP11+
VPS25	5.31e-07	0.683537	0.417	0.214	0.0133372	C02-MMP11+
C20orf24	5.63e-07	0.422243	0.474	0.273	0.0141385	C02-MMP11+
HMGN1	5.75e-07	0.431925	0.737	0.561	0.0144398	C02-MMP11+
ARPC2	6.6e-07	0.345859	0.857	0.713	0.0165801	C02-MMP11+
CALD1	6.8e-07	0.261356	0.983	0.947	0.0170931	C02-MMP11+
PARP14	7.1e-07	1.00916	0.28	0.119	0.0178361	C02-MMP11+
RCN1	7.39e-07	0.382496	0.634	0.414	0.0185581	C02-MMP11+
PTK7	7.41e-07	0.791908	0.383	0.191	0.018621	C02-MMP11+
HDGF	7.47e-07	0.25392	0.326	0.189	0.018757	C02-MMP11+
PALLD	7.55e-07	0.511497	0.634	0.427	0.0189641	C02-MMP11+
TAX1BP3	7.58e-07	0.462977	0.703	0.505	0.0190315	C02-MMP11+
WARS	7.68e-07	0.777096	0.314	0.144	0.0193041	C02-MMP11+
PRELID1	7.75e-07	0.453661	0.709	0.503	0.0194575	C02-MMP11+
KRT18	7.77e-07	1.01141	0.36	0.188	0.0195221	C02-MMP11+
EPDR1	8.19e-07	0.900323	0.297	0.13	0.0205617	C02-MMP11+
ZDHHC3	9.33e-07	0.439231	0.274	0.136	0.0234436	C02-MMP11+
SH3BGRL3	9.58e-07	0.398603	0.84	0.687	0.0240581	C02-MMP11+
RPL26L1	1.02e-06	0.632783	0.423	0.222	0.0255247	C02-MMP11+
NEK6	1.02e-06	0.782551	0.257	0.111	0.0257045	C02-MMP11+
SGIP1	1.07e-06	0.605082	0.349	0.168	0.0268453	C02-MMP11+
RAC1	1.09e-06	0.268772	0.914	0.827	0.0274867	C02-MMP11+
DHRSX	1.1e-06	0.940789	0.274	0.113	0.0276591	C02-MMP11+
DBI	1.11e-06	0.334575	0.766	0.558	0.0278793	C02-MMP11+
COL15A1	1.13e-06	0.701049	0.337	0.159	0.028511	C02-MMP11+
SMIM10L1	1.16e-06	0.328064	0.286	0.15	0.0291378	C02-MMP11+
PPP1R14B	1.18e-06	0.583151	0.303	0.14	0.0295433	C02-MMP11+
ARHGAP1	1.19e-06	0.251477	0.314	0.179	0.029887	C02-MMP11+
NUTF2	1.22e-06	0.511399	0.52	0.31	0.0306015	C02-MMP11+
TMEM167B	1.23e-06	0.347644	0.269	0.139	0.0308465	C02-MMP11+
CTTN	1.25e-06	0.518695	0.549	0.349	0.031285	C02-MMP11+
ARF5	1.26e-06	0.346252	0.577	0.369	0.0317237	C02-MMP11+
CDC42EP1	1.29e-06	0.36699	0.457	0.27	0.0325079	C02-MMP11+
HN1	1.3e-06	0.656544	0.429	0.228	0.0327685	C02-MMP11+
LXN	1.44e-06	0.701351	0.434	0.235	0.036067	C02-MMP11+
FAM118A	1.46e-06	0.658897	0.331	0.156	0.036759	C02-MMP11+
YIPF3	1.48e-06	0.593962	0.543	0.354	0.0371368	C02-MMP11+
APOL1	1.55e-06	0.547366	0.446	0.245	0.0390013	C02-MMP11+
FAM89B	1.58e-06	0.659955	0.394	0.201	0.0396959	C02-MMP11+
MYEOV2	1.6e-06	0.275745	0.76	0.552	0.0402931	C02-MMP11+
ITPRIPL2	1.61e-06	0.711477	0.274	0.117	0.0404915	C02-MMP11+
STMN3	1.68e-06	0.668326	0.389	0.198	0.0421077	C02-MMP11+
ZNF706	1.69e-06	0.450773	0.697	0.494	0.0424824	C02-MMP11+
LINC00657	1.76e-06	0.523796	0.549	0.343	0.044139	C02-MMP11+
GRN	1.78e-06	0.262393	0.651	0.474	0.0446232	C02-MMP11+
NCKAP1	1.9e-06	0.35821	0.32	0.174	0.0477209	C02-MMP11+
AP3S1	1.9e-06	0.39572	0.691	0.481	0.0477387	C02-MMP11+
MARVELD1	2.18e-06	0.95134	0.263	0.106	0.0546905	C02-MMP11+
BMP1	2.39e-06	0.451406	0.406	0.22	0.0601359	C02-MMP11+
MIR4435-2HG	2.42e-06	0.453451	0.52	0.315	0.0607427	C02-MMP11+
CAPNS1	2.42e-06	0.454929	0.474	0.276	0.0608714	C02-MMP11+
HSP90B1	2.46e-06	0.384573	0.789	0.643	0.0617155	C02-MMP11+
CALR	2.46e-06	0.353951	0.863	0.725	0.0618049	C02-MMP11+
FSCN1	2.48e-06	0.633717	0.349	0.169	0.0623052	C02-MMP11+
HNMT	2.51e-06	0.498835	0.474	0.273	0.0631358	C02-MMP11+
FZD1	2.53e-06	0.663296	0.331	0.157	0.0636326	C02-MMP11+
GUK1	2.63e-06	0.298714	0.874	0.752	0.066076	C02-MMP11+
CERCAM	2.67e-06	0.481556	0.571	0.36	0.0670651	C02-MMP11+
POLR2J	2.8e-06	0.267874	0.589	0.392	0.0704459	C02-MMP11+
HSPE1	2.93e-06	0.277222	0.834	0.643	0.0736633	C02-MMP11+
COL16A1	3.03e-06	0.785313	0.36	0.2	0.0761993	C02-MMP11+
EIF5A	3.04e-06	0.454668	0.663	0.459	0.0764039	C02-MMP11+
PCDH7	3.14e-06	1.01616	0.251	0.102	0.0789299	C02-MMP11+
IFT20	3.22e-06	0.56815	0.463	0.27	0.0808245	C02-MMP11+
NDUFA11	3.3e-06	0.269072	0.886	0.719	0.0828824	C02-MMP11+
NMI	3.34e-06	0.879891	0.274	0.135	0.0838845	C02-MMP11+
ENO1	3.37e-06	0.441775	0.737	0.571	0.0845355	C02-MMP11+
PDIA4	3.47e-06	0.489991	0.56	0.354	0.0870534	C02-MMP11+
CLPP	3.47e-06	0.318312	0.423	0.252	0.0872737	C02-MMP11+
NDUFA12	3.74e-06	0.335108	0.606	0.409	0.0939509	C02-MMP11+
SKIL	3.75e-06	0.264638	0.451	0.281	0.0941353	C02-MMP11+
PLOD2	4.44e-06	0.672751	0.417	0.229	0.11156	C02-MMP11+
COMMD1	4.53e-06	0.318289	0.4	0.235	0.113748	C02-MMP11+
TRAPPC1	4.68e-06	0.321865	0.617	0.413	0.117668	C02-MMP11+
HDLBP	4.82e-06	0.531958	0.56	0.363	0.121001	C02-MMP11+
NT5C	5.28e-06	0.375189	0.451	0.269	0.13262	C02-MMP11+
TMED2	5.49e-06	0.377809	0.771	0.596	0.137795	C02-MMP11+
MRPL36	5.53e-06	0.429026	0.434	0.25	0.138975	C02-MMP11+
LACTB	5.74e-06	0.563987	0.269	0.124	0.144202	C02-MMP11+
C9orf3	5.87e-06	0.349839	0.52	0.326	0.147346	C02-MMP11+
IRS2	6.04e-06	0.306055	0.354	0.197	0.151661	C02-MMP11+
BCAR1	6.15e-06	0.415033	0.291	0.153	0.154434	C02-MMP11+
SLC52A2	6.42e-06	0.642444	0.297	0.141	0.16134	C02-MMP11+
SH3GLB1	6.52e-06	0.268965	0.549	0.361	0.163735	C02-MMP11+
SSR2	6.53e-06	0.30181	0.846	0.692	0.163924	C02-MMP11+
RALA	6.54e-06	0.645226	0.354	0.181	0.164221	C02-MMP11+
TMEM160	6.57e-06	0.407329	0.486	0.294	0.164989	C02-MMP11+
LTBP1	6.73e-06	0.48193	0.434	0.246	0.169038	C02-MMP11+
C11orf31	6.97e-06	0.340654	0.754	0.562	0.175169	C02-MMP11+
LLNLR-245B6.1	6.98e-06	0.731595	0.291	0.133	0.175248	C02-MMP11+
UROS	7.04e-06	0.541361	0.383	0.205	0.176787	C02-MMP11+
FAM32A	7.49e-06	0.574833	0.497	0.305	0.188248	C02-MMP11+
HEBP2	7.52e-06	0.30724	0.474	0.297	0.188833	C02-MMP11+
EIF4EBP1	7.77e-06	0.715485	0.394	0.221	0.19529	C02-MMP11+
POMP	7.99e-06	0.284503	0.84	0.664	0.200716	C02-MMP11+
SF3B5	8.38e-06	0.303738	0.766	0.581	0.210425	C02-MMP11+
VCAM1	8.48e-06	0.271139	0.303	0.169	0.21301	C02-MMP11+
SVIL	8.61e-06	0.622353	0.457	0.269	0.216185	C02-MMP11+
PMEPA1	8.9e-06	0.496015	0.371	0.201	0.223504	C02-MMP11+
LEPROTL1	9.35e-06	0.309273	0.417	0.251	0.23492	C02-MMP11+
DYNC1LI2	9.45e-06	0.360466	0.371	0.214	0.237478	C02-MMP11+
ARL2BP	9.52e-06	0.361633	0.457	0.281	0.239155	C02-MMP11+
UBALD2	9.52e-06	0.423772	0.28	0.139	0.239199	C02-MMP11+
C15orf48	9.55e-06	0.862001	0.269	0.116	0.239794	C02-MMP11+
CLIC4	9.98e-06	0.436082	0.48	0.288	0.250646	C02-MMP11+
RBCK1	1.01e-05	0.419645	0.486	0.295	0.253071	C02-MMP11+
CTSA	1.03e-05	0.455453	0.554	0.365	0.258226	C02-MMP11+
PDIA3	1.04e-05	0.29611	0.823	0.645	0.260551	C02-MMP11+
SH3PXD2A	1.12e-05	0.57301	0.36	0.188	0.281026	C02-MMP11+
AIG1	1.15e-05	0.255479	0.32	0.188	0.287985	C02-MMP11+
EDF1	1.19e-05	0.262193	0.909	0.815	0.299257	C02-MMP11+
CACYBP	1.2e-05	0.272605	0.503	0.337	0.300264	C02-MMP11+
RBX1	1.23e-05	0.323553	0.76	0.568	0.307888	C02-MMP11+
CYB5A	1.29e-05	0.407275	0.577	0.378	0.325004	C02-MMP11+
CLEC11A	1.3e-05	0.252444	0.749	0.556	0.326225	C02-MMP11+
HSBP1	1.41e-05	0.358808	0.76	0.578	0.353964	C02-MMP11+
FAM195B	1.41e-05	0.444789	0.6	0.404	0.354851	C02-MMP11+
TMEM45A	1.46e-05	0.429586	0.514	0.32	0.365877	C02-MMP11+
EFEMP2	1.47e-05	0.375561	0.697	0.504	0.368904	C02-MMP11+
RNF181	1.5e-05	0.444106	0.6	0.419	0.377975	C02-MMP11+
BHLHE40	1.51e-05	0.456943	0.44	0.263	0.378082	C02-MMP11+
SPATS2	1.53e-05	0.401436	0.314	0.17	0.38431	C02-MMP11+
ARHGDIA	1.58e-05	0.323835	0.68	0.482	0.397273	C02-MMP11+
C16orf13	1.59e-05	0.411437	0.577	0.378	0.399773	C02-MMP11+
SNX9	1.64e-05	0.478253	0.457	0.27	0.412143	C02-MMP11+
CASC4	1.71e-05	0.504341	0.411	0.232	0.428914	C02-MMP11+
DAP	1.76e-05	0.695351	0.389	0.229	0.442673	C02-MMP11+
TMEM123	1.76e-05	0.482564	0.56	0.372	0.443282	C02-MMP11+
MFAP5	1.78e-05	0.369489	0.36	0.197	0.446108	C02-MMP11+
PLOD1	1.8e-05	0.566942	0.343	0.217	0.452589	C02-MMP11+
MAP4	1.82e-05	0.482277	0.474	0.286	0.457687	C02-MMP11+
STAT1	1.87e-05	0.745521	0.371	0.223	0.468859	C02-MMP11+
ENAH	1.9e-05	0.560255	0.4	0.221	0.478246	C02-MMP11+
MPLKIP	1.92e-05	0.414931	0.446	0.267	0.482751	C02-MMP11+
GDE1	1.93e-05	0.52953	0.309	0.156	0.484605	C02-MMP11+
UBE2L6	1.93e-05	0.369812	0.549	0.36	0.485649	C02-MMP11+
NDUFB2	1.93e-05	0.324529	0.783	0.617	0.48565	C02-MMP11+
AP1S1	2.15e-05	0.272025	0.32	0.192	0.539868	C02-MMP11+
DUSP5	2.16e-05	0.490534	0.297	0.15	0.542689	C02-MMP11+
ADRM1	2.27e-05	0.304769	0.486	0.313	0.570809	C02-MMP11+
GNB1	2.31e-05	0.487674	0.366	0.2	0.58008	C02-MMP11+
FAM198B	2.32e-05	0.565631	0.303	0.153	0.581848	C02-MMP11+
TMEM147	2.33e-05	0.267415	0.634	0.448	0.586516	C02-MMP11+
OSBPL8	2.55e-05	0.558899	0.457	0.273	0.639448	C02-MMP11+
ATP5J	2.57e-05	0.313573	0.811	0.654	0.644774	C02-MMP11+
LINC01420	2.59e-05	0.404214	0.571	0.378	0.651833	C02-MMP11+
LSM5	2.67e-05	0.33369	0.571	0.404	0.6695	C02-MMP11+
VCL	2.78e-05	0.337808	0.411	0.249	0.698142	C02-MMP11+
HCFC1R1	2.78e-05	0.370114	0.691	0.541	0.698401	C02-MMP11+
DCUN1D5	2.79e-05	0.481834	0.291	0.158	0.699867	C02-MMP11+
SHISA4	3.05e-05	0.613444	0.303	0.153	0.765262	C02-MMP11+
C19orf53	3.09e-05	0.289056	0.829	0.668	0.775863	C02-MMP11+
MSRB2	3.12e-05	0.331428	0.537	0.359	0.782717	C02-MMP11+
GNG5	3.17e-05	0.304168	0.766	0.582	0.79705	C02-MMP11+
MDFI	3.29e-05	0.794322	0.269	0.138	0.825804	C02-MMP11+
ATP5G2	3.29e-05	0.260421	0.891	0.799	0.826904	C02-MMP11+
SLC31A2	3.33e-05	0.334442	0.251	0.134	0.837299	C02-MMP11+
MRPL17	3.34e-05	0.400433	0.291	0.162	0.840033	C02-MMP11+
SPIN1	3.41e-05	0.694782	0.269	0.124	0.856308	C02-MMP11+
DNAJC3	3.48e-05	0.333361	0.406	0.249	0.873975	C02-MMP11+
GOLIM4	3.75e-05	0.490683	0.486	0.322	0.941934	C02-MMP11+
SEC11C	3.79e-05	0.528198	0.269	0.133	0.953221	C02-MMP11+
WBP5	3.89e-05	0.250165	0.846	0.684	0.977179	C02-MMP11+
FAM234A	3.93e-05	0.649679	0.291	0.144	0.987398	C02-MMP11+
SLC39A13	4.1e-05	0.606885	0.354	0.191	1	C02-MMP11+
CNIH1	4.11e-05	0.362046	0.566	0.379	1	C02-MMP11+
TMEM98	4.15e-05	0.372491	0.617	0.433	1	C02-MMP11+
PLOD3	4.2e-05	0.436293	0.251	0.133	1	C02-MMP11+
YIF1A	4.36e-05	0.385982	0.514	0.38	1	C02-MMP11+
LOX	4.79e-05	0.643933	0.28	0.135	1	C02-MMP11+
COPZ2	5e-05	0.416211	0.354	0.203	1	C02-MMP11+
PYCR1	5.11e-05	0.711506	0.263	0.123	1	C02-MMP11+
C4orf3	5.23e-05	0.325672	0.829	0.717	1	C02-MMP11+
EMP2	5.37e-05	0.468255	0.52	0.353	1	C02-MMP11+
PTMS	5.43e-05	0.28691	0.857	0.737	1	C02-MMP11+
TMEM248	5.5e-05	0.434621	0.469	0.296	1	C02-MMP11+
GLT8D2	5.68e-05	0.466747	0.52	0.343	1	C02-MMP11+
GOLPH3	5.73e-05	0.254266	0.303	0.178	1	C02-MMP11+
NIT2	5.73e-05	0.296645	0.286	0.17	1	C02-MMP11+
MGAT1	6.14e-05	0.440431	0.497	0.319	1	C02-MMP11+
MRC2	6.15e-05	0.406228	0.474	0.296	1	C02-MMP11+
ACTR1A	6.21e-05	0.409917	0.354	0.203	1	C02-MMP11+
2019-09-11	6.22e-05	0.263238	0.577	0.402	1	C02-MMP11+
PRMT2	6.28e-05	0.464392	0.446	0.27	1	C02-MMP11+
PRAF2	6.44e-05	0.479254	0.44	0.268	1	C02-MMP11+
EMC6	6.52e-05	0.395138	0.394	0.239	1	C02-MMP11+
PLGRKT	6.6e-05	0.616823	0.303	0.154	1	C02-MMP11+
GPX7	6.66e-05	0.660476	0.28	0.138	1	C02-MMP11+
EIF4E2	6.71e-05	0.336783	0.411	0.255	1	C02-MMP11+
UQCRQ	6.86e-05	0.282404	0.869	0.73	1	C02-MMP11+
SHISA5	6.9e-05	0.424593	0.463	0.293	1	C02-MMP11+
CETN2	7.13e-05	0.405356	0.463	0.287	1	C02-MMP11+
SPSB1	7.16e-05	0.617561	0.371	0.209	1	C02-MMP11+
CTDSP2	7.18e-05	0.305299	0.417	0.262	1	C02-MMP11+
GGCT	7.26e-05	0.538599	0.429	0.257	1	C02-MMP11+
LINC01116	7.53e-05	0.459274	0.263	0.133	1	C02-MMP11+
PRDX4	7.57e-05	0.275226	0.623	0.441	1	C02-MMP11+
SLC25A39	7.64e-05	0.322484	0.349	0.215	1	C02-MMP11+
PLXNB2	7.65e-05	0.573035	0.257	0.127	1	C02-MMP11+
MICU1	7.65e-05	0.750124	0.28	0.141	1	C02-MMP11+
CAPG	7.86e-05	0.363353	0.297	0.173	1	C02-MMP11+
RERE	7.97e-05	0.465734	0.263	0.133	1	C02-MMP11+
SEC22B	8.19e-05	0.535478	0.389	0.223	1	C02-MMP11+
BBC3	8.53e-05	0.467973	0.309	0.165	1	C02-MMP11+
TNFAIP6	8.57e-05	0.402307	0.297	0.161	1	C02-MMP11+
DBN1	8.98e-05	0.742816	0.28	0.138	1	C02-MMP11+
MRPL14	9.13e-05	0.374967	0.469	0.296	1	C02-MMP11+
PLXDC2	9.27e-05	0.514128	0.423	0.252	1	C02-MMP11+
CKLF	9.52e-05	0.35893	0.463	0.293	1	C02-MMP11+
VEZT	9.55e-05	0.592303	0.291	0.147	1	C02-MMP11+
SNX7	9.61e-05	0.608624	0.28	0.139	1	C02-MMP11+
RNF213	9.68e-05	0.413122	0.406	0.243	1	C02-MMP11+
TRMT112	9.97e-05	0.263952	0.863	0.723	1	C02-MMP11+
SEC61B	0.000100211	0.281921	0.846	0.705	1	C02-MMP11+
GRINA	0.000100624	0.277027	0.434	0.281	1	C02-MMP11+
CAPZA1	0.000100897	0.511994	0.423	0.281	1	C02-MMP11+
NDUFB7	0.000101115	0.259367	0.8	0.632	1	C02-MMP11+
ACTB	0.000101126	0.28385	0.989	0.984	1	C02-MMP11+
TP53TG1	0.000104343	0.273257	0.303	0.18	1	C02-MMP11+
PLPP5	0.00010691	0.406901	0.274	0.151	1	C02-MMP11+
PRR13	0.000112001	0.257426	0.594	0.42	1	C02-MMP11+
MRPS34	0.000117704	0.289396	0.457	0.297	1	C02-MMP11+
TIMM8B	0.000121872	0.438356	0.537	0.358	1	C02-MMP11+
TAOK3	0.000122427	0.399997	0.286	0.159	1	C02-MMP11+
SAT1	0.00012565	0.266464	0.966	0.886	1	C02-MMP11+
C19orf70	0.00012719	0.252492	0.634	0.481	1	C02-MMP11+
SEC23A	0.000132922	0.565893	0.371	0.212	1	C02-MMP11+
SCO2	0.000135574	0.435171	0.28	0.151	1	C02-MMP11+
SNRPD1	0.000136134	0.288404	0.566	0.395	1	C02-MMP11+
LSM4	0.000143959	0.439306	0.451	0.281	1	C02-MMP11+
RRBP1	0.000147977	0.26123	0.64	0.463	1	C02-MMP11+
TTC3	0.00015102	0.325288	0.549	0.41	1	C02-MMP11+
P3H1	0.000152575	0.494332	0.36	0.205	1	C02-MMP11+
ARPC1B	0.000152883	0.252912	0.737	0.564	1	C02-MMP11+
ILK	0.000156585	0.287048	0.571	0.406	1	C02-MMP11+
IRF7	0.00016047	0.625396	0.28	0.141	1	C02-MMP11+
BAX	0.00016796	0.401253	0.611	0.436	1	C02-MMP11+
TSPO	0.000168787	0.358088	0.697	0.533	1	C02-MMP11+
SPCS1	0.000169253	0.267809	0.783	0.62	1	C02-MMP11+
ZMAT3	0.000169792	0.328527	0.291	0.172	1	C02-MMP11+
DNAJB11	0.000169954	0.453967	0.423	0.258	1	C02-MMP11+
SLC35B2	0.000173602	0.471988	0.303	0.171	1	C02-MMP11+
ATP6V1F	0.000178266	0.268512	0.691	0.516	1	C02-MMP11+
POLR2G	0.000183108	0.426079	0.52	0.353	1	C02-MMP11+
KIAA0930	0.000190114	0.586119	0.269	0.137	1	C02-MMP11+
GOLT1B	0.000192131	0.351498	0.291	0.173	1	C02-MMP11+
TPBG	0.000192803	0.319213	0.36	0.223	1	C02-MMP11+
BICC1	0.000194942	0.497572	0.406	0.25	1	C02-MMP11+
CCM2	0.000196929	0.331356	0.291	0.17	1	C02-MMP11+
RAB2A	0.000200294	0.262088	0.72	0.547	1	C02-MMP11+
IFNGR2	0.000206682	0.453903	0.411	0.27	1	C02-MMP11+
LSM1	0.00020777	0.404199	0.446	0.281	1	C02-MMP11+
COPE	0.000208793	0.3275	0.697	0.529	1	C02-MMP11+
CTNNA1	0.000212789	0.376509	0.411	0.255	1	C02-MMP11+
ZNHIT3	0.000213168	0.332634	0.36	0.22	1	C02-MMP11+
TSPAN31	0.000216141	0.319579	0.257	0.15	1	C02-MMP11+
SMARCB1	0.000217168	0.384521	0.406	0.252	1	C02-MMP11+
RARRES3	0.000218094	0.412786	0.554	0.43	1	C02-MMP11+
TAP1	0.00021812	0.488753	0.337	0.201	1	C02-MMP11+
UFC1	0.000218987	0.315434	0.674	0.505	1	C02-MMP11+
ITGB1BP1	0.000220585	0.302334	0.52	0.361	1	C02-MMP11+
LRP10	0.000223861	0.3511	0.503	0.346	1	C02-MMP11+
STMN1	0.000224565	0.475845	0.349	0.197	1	C02-MMP11+
ORMDL2	0.0002269	0.429552	0.257	0.137	1	C02-MMP11+
DPY30	0.000239715	0.301988	0.503	0.339	1	C02-MMP11+
LAMB1	0.000243211	0.409622	0.4	0.247	1	C02-MMP11+
PGM2L1	0.000243989	0.371444	0.28	0.153	1	C02-MMP11+
C19orf24	0.000245297	0.315264	0.463	0.305	1	C02-MMP11+
POLR2F	0.00024722	0.274067	0.669	0.504	1	C02-MMP11+
MAP4K5	0.000247247	0.500443	0.291	0.165	1	C02-MMP11+
TIMM17B	0.000249724	0.39171	0.303	0.176	1	C02-MMP11+
RSRC1	0.00025292	0.274629	0.257	0.15	1	C02-MMP11+
GLMP	0.000258659	0.402037	0.366	0.22	1	C02-MMP11+
MANF	0.00026194	0.407796	0.514	0.359	1	C02-MMP11+
LMAN1	0.000263238	0.443636	0.474	0.307	1	C02-MMP11+
SLC39A7	0.000266595	0.291902	0.406	0.262	1	C02-MMP11+
RHOC	0.000267816	0.278907	0.8	0.655	1	C02-MMP11+
KRTCAP2	0.000270958	0.303289	0.72	0.567	1	C02-MMP11+
LY96	0.000271911	0.49254	0.411	0.253	1	C02-MMP11+
STK17A	0.000272762	0.265258	0.331	0.205	1	C02-MMP11+
SMS	0.000280266	0.369078	0.371	0.225	1	C02-MMP11+
H2AFY	0.000284184	0.412817	0.537	0.366	1	C02-MMP11+
P3H4	0.000289463	0.692079	0.297	0.161	1	C02-MMP11+
EIF5B	0.00029184	0.265947	0.566	0.403	1	C02-MMP11+
LPP	0.000294037	0.362951	0.543	0.371	1	C02-MMP11+
TMEM30A	0.000296476	0.608046	0.366	0.223	1	C02-MMP11+
DEF8	0.000301242	0.28671	0.257	0.155	1	C02-MMP11+
PPP4C	0.000312192	0.356475	0.503	0.337	1	C02-MMP11+
MEAF6	0.000316588	0.329324	0.451	0.312	1	C02-MMP11+
CD276	0.000317245	0.599749	0.354	0.205	1	C02-MMP11+
LAMTOR2	0.00031832	0.362763	0.554	0.383	1	C02-MMP11+
SPCS3	0.000324948	0.402828	0.326	0.194	1	C02-MMP11+
TM2D2	0.000326641	0.259494	0.297	0.185	1	C02-MMP11+
ANAPC11	0.000328576	0.335443	0.726	0.582	1	C02-MMP11+
URM1	0.000330655	0.42867	0.377	0.241	1	C02-MMP11+
VEGFB	0.00033447	0.508224	0.291	0.161	1	C02-MMP11+
UQCC3	0.000353399	0.383083	0.309	0.182	1	C02-MMP11+
STK24	0.00035665	0.567035	0.251	0.127	1	C02-MMP11+
GPC1	0.000357957	0.637982	0.291	0.154	1	C02-MMP11+
NFYB	0.000360033	0.646304	0.314	0.184	1	C02-MMP11+
MTPN	0.000375981	0.373251	0.377	0.242	1	C02-MMP11+
RER1	0.000395766	0.325048	0.571	0.409	1	C02-MMP11+
NDUFA7	0.000403761	0.359989	0.309	0.18	1	C02-MMP11+
TPD52L2	0.00041295	0.37845	0.354	0.214	1	C02-MMP11+
ANKLE2	0.000413987	0.720377	0.257	0.13	1	C02-MMP11+
GTF2I	0.000427151	0.292979	0.383	0.246	1	C02-MMP11+
NDUFS6	0.000430224	0.33369	0.651	0.485	1	C02-MMP11+
ARFRP1	0.000431934	0.485164	0.36	0.211	1	C02-MMP11+
ODF2L	0.000444381	0.28986	0.389	0.252	1	C02-MMP11+
PSMB9	0.000453437	0.381189	0.566	0.399	1	C02-MMP11+
TMEM126A	0.000467104	0.297742	0.349	0.218	1	C02-MMP11+
CHCHD1	0.000470718	0.422749	0.309	0.178	1	C02-MMP11+
ATP6AP1	0.000478553	0.321865	0.4	0.255	1	C02-MMP11+
SEC31A	0.000479695	0.306777	0.457	0.305	1	C02-MMP11+
EIF3J	0.000494739	0.320957	0.457	0.302	1	C02-MMP11+
TGFB1I1	0.000494796	0.304511	0.6	0.433	1	C02-MMP11+
LSM2	0.000500846	0.301648	0.514	0.353	1	C02-MMP11+
DPCD	0.000500984	0.571789	0.257	0.134	1	C02-MMP11+
TMED10	0.000507426	0.331134	0.669	0.509	1	C02-MMP11+
UXT	0.000524081	0.319851	0.697	0.541	1	C02-MMP11+
SERP1	0.000527368	0.30087	0.749	0.606	1	C02-MMP11+
NTMT1	0.000527676	0.540386	0.337	0.193	1	C02-MMP11+
TMED7	0.000558133	0.43312	0.354	0.215	1	C02-MMP11+
MXRA7	0.000563377	0.542007	0.263	0.141	1	C02-MMP11+
LUZP1	0.000565632	0.314839	0.349	0.217	1	C02-MMP11+
UBE2R2	0.000574084	0.378397	0.337	0.205	1	C02-MMP11+
ARPP19	0.000574905	0.269907	0.331	0.208	1	C02-MMP11+
TOM1	0.000575021	0.330159	0.269	0.157	1	C02-MMP11+
MPST	0.000586642	0.330139	0.377	0.238	1	C02-MMP11+
LLPH	0.000607272	0.36682	0.326	0.195	1	C02-MMP11+
RAB6A	0.000609295	0.281237	0.429	0.284	1	C02-MMP11+
FAM3C	0.00062281	0.293581	0.577	0.415	1	C02-MMP11+
AXL	0.000626565	0.404757	0.457	0.314	1	C02-MMP11+
SRPRB	0.00063397	0.57278	0.32	0.185	1	C02-MMP11+
SNF8	0.00065169	0.271024	0.497	0.343	1	C02-MMP11+
WASL	0.000655268	0.610234	0.286	0.154	1	C02-MMP11+
MED8	0.000659053	0.315022	0.251	0.147	1	C02-MMP11+
NUDT1	0.000692673	0.250665	0.263	0.158	1	C02-MMP11+
IAH1	0.000692956	0.311583	0.543	0.386	1	C02-MMP11+
ARF3	0.000697872	0.319792	0.366	0.233	1	C02-MMP11+
TMEM134	0.000698177	0.356934	0.343	0.211	1	C02-MMP11+
DCXR	0.000740156	0.281317	0.36	0.232	1	C02-MMP11+
CUX1	0.000757236	0.330047	0.257	0.147	1	C02-MMP11+
LSM7	0.000758466	0.365397	0.634	0.506	1	C02-MMP11+
APH1A	0.000770023	0.258545	0.486	0.337	1	C02-MMP11+
MTCH2	0.000789424	0.449492	0.314	0.182	1	C02-MMP11+
IFITM1	0.000793377	0.303473	0.6	0.442	1	C02-MMP11+
ERLEC1	0.000808433	0.337774	0.469	0.322	1	C02-MMP11+
PSMD7	0.00082682	0.377437	0.474	0.318	1	C02-MMP11+
AKR7A2	0.000836902	0.44	0.423	0.305	1	C02-MMP11+
CREB3	0.000845512	0.274966	0.286	0.178	1	C02-MMP11+
COMT	0.000856336	0.324894	0.566	0.411	1	C02-MMP11+
SLC39A3	0.000867792	0.511396	0.257	0.138	1	C02-MMP11+
FBN1	0.000890668	0.397763	0.48	0.322	1	C02-MMP11+
ACBD3	0.000897733	0.505953	0.257	0.141	1	C02-MMP11+
LAMA4	0.00091459	0.387897	0.469	0.318	1	C02-MMP11+
TXNL4A	0.000943335	0.459028	0.434	0.3	1	C02-MMP11+
FOXP1	0.000953674	0.253337	0.594	0.436	1	C02-MMP11+
B4GALT1	0.000968626	0.456733	0.406	0.259	1	C02-MMP11+
BACE2	0.000996062	0.394318	0.337	0.212	1	C02-MMP11+
TUSC1	0.00101145	0.330111	0.343	0.216	1	C02-MMP11+
TUSC2	0.00101191	0.565082	0.28	0.154	1	C02-MMP11+
GOLGA2	0.00105624	0.41367	0.32	0.198	1	C02-MMP11+
C7orf73	0.00106904	0.330949	0.566	0.406	1	C02-MMP11+
TMEM101	0.00107294	0.607084	0.263	0.14	1	C02-MMP11+
ANGPTL2	0.00112808	0.299211	0.371	0.255	1	C02-MMP11+
PPP1CC	0.00113842	0.317589	0.594	0.434	1	C02-MMP11+
ERCC1	0.00115113	0.424884	0.44	0.288	1	C02-MMP11+
ARPC3	0.00116384	0.279979	0.771	0.642	1	C02-MMP11+
PTPN12	0.00116897	0.313078	0.331	0.208	1	C02-MMP11+
MAGED1	0.00118076	0.494958	0.326	0.222	1	C02-MMP11+
COA3	0.001198	0.329919	0.451	0.302	1	C02-MMP11+
AKR1A1	0.00120302	0.367796	0.514	0.357	1	C02-MMP11+
RECQL	0.00122337	0.386075	0.274	0.16	1	C02-MMP11+
RABAC1	0.00122853	0.258638	0.829	0.727	1	C02-MMP11+
MPZL1	0.00125793	0.461522	0.446	0.3	1	C02-MMP11+
PSMB10	0.00128331	0.481948	0.303	0.178	1	C02-MMP11+
PSMD9	0.0013386	0.321973	0.366	0.235	1	C02-MMP11+
SSU72	0.00134615	0.251556	0.606	0.453	1	C02-MMP11+
ALKBH7	0.00137118	0.288852	0.583	0.425	1	C02-MMP11+
PFN2	0.00145015	0.473429	0.366	0.265	1	C02-MMP11+
SWI5	0.00146409	0.267508	0.291	0.188	1	C02-MMP11+
UQCC2	0.00150048	0.491126	0.429	0.286	1	C02-MMP11+
FBXL15	0.00154161	0.379547	0.314	0.191	1	C02-MMP11+
DUSP23	0.00154995	0.39766	0.337	0.209	1	C02-MMP11+
ABRACL	0.00157252	0.474644	0.326	0.194	1	C02-MMP11+
DHX29	0.00163952	0.349081	0.251	0.195	1	C02-MMP11+
C15orf61	0.00167575	0.270703	0.297	0.189	1	C02-MMP11+
CDC42SE1	0.00168709	0.681681	0.286	0.186	1	C02-MMP11+
NANS	0.00169013	0.477898	0.337	0.203	1	C02-MMP11+
CCDC50	0.00170769	0.347238	0.331	0.211	1	C02-MMP11+
MAP4K4	0.00171788	0.507184	0.286	0.171	1	C02-MMP11+
MYO1C	0.00175205	0.467764	0.32	0.194	1	C02-MMP11+
TALDO1	0.00183413	0.277246	0.549	0.411	1	C02-MMP11+
COMMD7	0.0018598	0.411995	0.366	0.229	1	C02-MMP11+
MRPL20	0.00187538	0.3037	0.629	0.477	1	C02-MMP11+
RGS3	0.00194723	0.524674	0.349	0.223	1	C02-MMP11+
ARL4A	0.00195277	0.261947	0.491	0.345	1	C02-MMP11+
KARS	0.00206485	0.29338	0.354	0.231	1	C02-MMP11+
OXA1L	0.00212921	0.300419	0.463	0.323	1	C02-MMP11+
FAM173A	0.00220107	0.266765	0.337	0.221	1	C02-MMP11+
IKBIP	0.00226937	0.461269	0.331	0.201	1	C02-MMP11+
CREB3L1	0.00234128	0.570249	0.286	0.164	1	C02-MMP11+
COPZ1	0.00240146	0.352792	0.474	0.327	1	C02-MMP11+
NPM3	0.0025407	0.575049	0.32	0.199	1	C02-MMP11+
FAM174A	0.00255084	0.362831	0.257	0.15	1	C02-MMP11+
FRMD6	0.00258587	0.617209	0.263	0.145	1	C02-MMP11+
IFI35	0.00267408	0.408386	0.383	0.256	1	C02-MMP11+
KLHDC3	0.00267534	0.283861	0.331	0.222	1	C02-MMP11+
EMC10	0.00268004	0.374985	0.509	0.362	1	C02-MMP11+
MSRB3	0.00276697	0.313904	0.377	0.252	1	C02-MMP11+
TNFRSF12A	0.00279098	0.354033	0.514	0.368	1	C02-MMP11+
FAM20C	0.00288015	0.579333	0.263	0.162	1	C02-MMP11+
THAP7	0.00303438	0.333939	0.251	0.15	1	C02-MMP11+
ITPA	0.00306116	0.428707	0.383	0.255	1	C02-MMP11+
MCUR1	0.00307889	0.498718	0.263	0.148	1	C02-MMP11+
MACF1	0.00309006	0.456224	0.349	0.238	1	C02-MMP11+
EBPL	0.00315601	0.285036	0.4	0.27	1	C02-MMP11+
CCT2	0.00328989	0.347818	0.44	0.302	1	C02-MMP11+
TWF2	0.00333854	0.329716	0.337	0.218	1	C02-MMP11+
SPPL2A	0.00343575	0.462162	0.314	0.223	1	C02-MMP11+
TMEM11	0.00352699	0.261194	0.291	0.188	1	C02-MMP11+
PYCARD	0.00362724	0.302639	0.349	0.233	1	C02-MMP11+
NR1H2	0.00364531	0.285481	0.343	0.226	1	C02-MMP11+
PTS	0.00371945	0.343808	0.394	0.262	1	C02-MMP11+
STK17B	0.00373224	0.396529	0.251	0.145	1	C02-MMP11+
AKAP13	0.00376535	0.257252	0.566	0.434	1	C02-MMP11+
TMEM261	0.00379683	0.304685	0.434	0.3	1	C02-MMP11+
ERGIC1	0.00398851	0.493819	0.326	0.214	1	C02-MMP11+
COMMD5	0.00401667	0.392417	0.269	0.167	1	C02-MMP11+
ERGIC2	0.00403841	0.278088	0.406	0.278	1	C02-MMP11+
RNF149	0.00404131	0.378329	0.337	0.214	1	C02-MMP11+
DAPK3	0.00418567	0.392312	0.371	0.252	1	C02-MMP11+
PSMB8	0.00424484	0.33838	0.549	0.406	1	C02-MMP11+
IDH2	0.0043059	0.459771	0.297	0.179	1	C02-MMP11+
NDUFS3	0.00435765	0.381389	0.411	0.279	1	C02-MMP11+
AGPAT2	0.00438682	0.464762	0.343	0.216	1	C02-MMP11+
MRPS36	0.00461994	0.273145	0.411	0.284	1	C02-MMP11+
ATP6V1D	0.00463378	0.295453	0.349	0.232	1	C02-MMP11+
MZT2A	0.00463818	0.335122	0.554	0.423	1	C02-MMP11+
FIBP	0.00463852	0.389026	0.423	0.287	1	C02-MMP11+
KDELR2	0.00468675	0.259233	0.697	0.563	1	C02-MMP11+
WIPI1	0.00474222	0.543154	0.251	0.143	1	C02-MMP11+
TPST1	0.00481453	0.391015	0.406	0.272	1	C02-MMP11+
HMOX2	0.00499693	0.258517	0.32	0.217	1	C02-MMP11+
DRAP1	0.00501599	0.308057	0.657	0.526	1	C02-MMP11+
SSNA1	0.0050987	0.28186	0.44	0.31	1	C02-MMP11+
FAAP20	0.00522654	0.284179	0.543	0.401	1	C02-MMP11+
BNC2	0.00537201	0.525265	0.257	0.166	1	C02-MMP11+
DAP3	0.00559685	0.258397	0.326	0.217	1	C02-MMP11+
IL1R1	0.00574934	0.256733	0.36	0.25	1	C02-MMP11+
TM9SF3	0.00583614	0.325464	0.394	0.267	1	C02-MMP11+
TNFSF10	0.00617903	0.463547	0.36	0.237	1	C02-MMP11+
ZEB1	0.00629888	0.296956	0.326	0.217	1	C02-MMP11+
FEZ2	0.00630089	0.431429	0.343	0.226	1	C02-MMP11+
MLEC	0.00646075	0.33679	0.389	0.266	1	C02-MMP11+
POLR2J3	0.00674118	0.293085	0.389	0.265	1	C02-MMP11+
RGS2	0.00690075	0.329513	0.611	0.488	1	C02-MMP11+
SPNS1	0.0070941	0.303664	0.286	0.185	1	C02-MMP11+
JOSD2	0.00713422	0.281357	0.423	0.306	1	C02-MMP11+
STIP1	0.00734557	0.536739	0.257	0.151	1	C02-MMP11+
ACTR2	0.0073717	0.285018	0.469	0.338	1	C02-MMP11+
RNMT	0.00742066	0.325851	0.314	0.223	1	C02-MMP11+
ITGAV	0.00757342	0.574583	0.28	0.19	1	C02-MMP11+
DNPEP	0.00768189	0.283218	0.291	0.216	1	C02-MMP11+
RAB14	0.00797343	0.273773	0.354	0.261	1	C02-MMP11+
COPA	0.00854475	0.40175	0.269	0.167	1	C02-MMP11+
TIMM17A	0.00867092	0.429873	0.343	0.229	1	C02-MMP11+
CHCHD3	0.00892647	0.362945	0.297	0.194	1	C02-MMP11+
LAP3	0.00921018	0.504533	0.303	0.221	1	C02-MMP11+
SNX6	0.00927199	0.341719	0.423	0.299	1	C02-MMP11+
FGFR1OP2	0.00930637	0.255793	0.366	0.258	1	C02-MMP11+
RAB1B	0.00931551	0.322437	0.251	0.158	1	C02-MMP11+
SLC25A37	0.00953273	0.443031	0.337	0.223	1	C02-MMP11+
BIRC2	0.009595	0.316001	0.343	0.229	1	C02-MMP11+
TRIM22	0.00975238	0.410569	0.291	0.182	1	C02-MMP11+
MRPL27	0.00983346	0.287347	0.446	0.319	1	C02-MMP11+
[truncated: 3,516 more rows]

## Sheet: Table S3d DEGs.T and NK Cells
Table S3d. DEGs of T and NK cell types.
gene	p_val	avg_logFC	pct.1	pct.2	p_val_adj	cluster
TRABD2A	0	2.09073	0.28	0.031	0	T00-CD4-LEF1+TN
LEF1	0	1.97386	0.45	0.063	0	T00-CD4-LEF1+TN
LDLRAP1	0	1.94428	0.416	0.056	0	T00-CD4-LEF1+TN
CCR7	0	1.93833	0.659	0.093	0	T00-CD4-LEF1+TN
SELL	0	1.88927	0.73	0.125	0	T00-CD4-LEF1+TN
MAL	0	1.77373	0.44	0.069	0	T00-CD4-LEF1+TN
TSHZ2	0	1.75833	0.354	0.052	0	T00-CD4-LEF1+TN
TXK	0	1.732	0.361	0.055	0	T00-CD4-LEF1+TN
SH3YL1	0	1.67223	0.301	0.052	0	T00-CD4-LEF1+TN
MYC	0	1.55293	0.327	0.058	0	T00-CD4-LEF1+TN
SATB1	0	1.50323	0.33	0.067	0	T00-CD4-LEF1+TN
NOSIP	0	1.39154	0.654	0.194	0	T00-CD4-LEF1+TN
AIF1	0	1.32041	0.311	0.072	0	T00-CD4-LEF1+TN
FAM65B	0	1.3063	0.506	0.131	0	T00-CD4-LEF1+TN
SERINC5	0	1.28107	0.275	0.066	0	T00-CD4-LEF1+TN
C1orf162	0	1.24876	0.358	0.083	0	T00-CD4-LEF1+TN
LINC00861	0	1.23549	0.361	0.091	0	T00-CD4-LEF1+TN
RASGRP2	0	1.07659	0.327	0.092	0	T00-CD4-LEF1+TN
LDHB	0	1.01997	0.945	0.512	0	T00-CD4-LEF1+TN
GIMAP1	0	1.00063	0.312	0.095	0	T00-CD4-LEF1+TN
FCMR	0	0.992208	0.309	0.093	0	T00-CD4-LEF1+TN
ADD3	0	0.98438	0.367	0.118	0	T00-CD4-LEF1+TN
TMEM123	0	0.982252	0.656	0.245	0	T00-CD4-LEF1+TN
EIF2S3	0	0.965693	0.512	0.187	0	T00-CD4-LEF1+TN
TXNIP	0	0.961902	0.971	0.629	0	T00-CD4-LEF1+TN
EEF1B2	0	0.931946	0.993	0.752	0	T00-CD4-LEF1+TN
PIK3IP1	0	0.915762	0.822	0.376	0	T00-CD4-LEF1+TN
EIF3E	0	0.915317	0.963	0.596	0	T00-CD4-LEF1+TN
RPS3A	0	0.900909	1	0.985	0	T00-CD4-LEF1+TN
EEF1G	0	0.898409	0.405	0.147	0	T00-CD4-LEF1+TN
RPS13	0	0.866112	1	0.974	0	T00-CD4-LEF1+TN
FOXP1	0	0.8639	0.527	0.205	0	T00-CD4-LEF1+TN
EIF4B	0	0.84678	0.657	0.284	0	T00-CD4-LEF1+TN
FLT3LG	0	0.818328	0.277	0.101	0	T00-CD4-LEF1+TN
CAMK4	0	0.803985	0.264	0.096	0	T00-CD4-LEF1+TN
C6orf48	0	0.801323	0.804	0.393	0	T00-CD4-LEF1+TN
RPS6	0	0.788837	1	0.995	0	T00-CD4-LEF1+TN
RPL32	0	0.785169	1	0.995	0	T00-CD4-LEF1+TN
NUCB2	0	0.7822	0.332	0.125	0	T00-CD4-LEF1+TN
GLTSCR2	0	0.779921	0.979	0.695	0	T00-CD4-LEF1+TN
RPL5	0	0.777692	0.999	0.935	0	T00-CD4-LEF1+TN
RPL34	0	0.770762	1	0.996	0	T00-CD4-LEF1+TN
RPL4	0	0.770344	0.999	0.907	0	T00-CD4-LEF1+TN
EIF3L	0	0.763497	0.779	0.392	0	T00-CD4-LEF1+TN
RPL7	0	0.763396	1	0.985	0	T00-CD4-LEF1+TN
SAMHD1	0	0.762974	0.27	0.101	0	T00-CD4-LEF1+TN
NDFIP1	0	0.760438	0.579	0.264	0	T00-CD4-LEF1+TN
RCAN3	0	0.757547	0.421	0.164	0	T00-CD4-LEF1+TN
RPL22	0	0.756769	0.998	0.888	0	T00-CD4-LEF1+TN
RPL9	0	0.751172	1	0.981	0	T00-CD4-LEF1+TN
GIMAP7	0	0.736499	0.462	0.183	0	T00-CD4-LEF1+TN
CCDC109B	0	0.726681	0.441	0.18	0	T00-CD4-LEF1+TN
RPS23	0	0.72653	1	0.987	0	T00-CD4-LEF1+TN
RPL21	0	0.7202	1	0.996	0	T00-CD4-LEF1+TN
RPS5	0	0.715691	0.999	0.958	0	T00-CD4-LEF1+TN
RPS8	0	0.710173	1	0.985	0	T00-CD4-LEF1+TN
BCL2	0	0.700632	0.354	0.147	0	T00-CD4-LEF1+TN
TCF7	0	0.688427	0.445	0.178	0	T00-CD4-LEF1+TN
RPL3	0	0.687959	1	0.992	0	T00-CD4-LEF1+TN
ILF3-AS1	0	0.687885	0.358	0.144	0	T00-CD4-LEF1+TN
RPS12	0	0.68669	1	0.995	0	T00-CD4-LEF1+TN
AES	0	0.682604	0.771	0.394	0	T00-CD4-LEF1+TN
PABPC1	0	0.68161	0.987	0.766	0	T00-CD4-LEF1+TN
NBEAL1	0	0.680141	0.75	0.394	0	T00-CD4-LEF1+TN
RPS14	0	0.674774	1	0.996	0	T00-CD4-LEF1+TN
RPL31	0	0.67288	1	0.987	0	T00-CD4-LEF1+TN
RPL11	0	0.664028	1	0.994	0	T00-CD4-LEF1+TN
RPL30	0	0.662683	1	0.99	0	T00-CD4-LEF1+TN
PSIP1	0	0.660446	0.374	0.165	0	T00-CD4-LEF1+TN
RPL10A	0	0.659127	1	0.977	0	T00-CD4-LEF1+TN
EEF1A1	0	0.656981	1	0.997	0	T00-CD4-LEF1+TN
ATM	0	0.653971	0.3	0.12	0	T00-CD4-LEF1+TN
LTB	0	0.648674	0.939	0.426	0	T00-CD4-LEF1+TN
TRAF3IP3	0	0.625976	0.526	0.247	0	T00-CD4-LEF1+TN
EEF2	0	0.625423	0.98	0.77	0	T00-CD4-LEF1+TN
IL7R	0	0.61862	0.84	0.386	0	T00-CD4-LEF1+TN
RPL13	0	0.61633	1	0.999	0	T00-CD4-LEF1+TN
CCNG1	0	0.614791	0.381	0.176	0	T00-CD4-LEF1+TN
SMDT1	0	0.610147	0.668	0.351	0	T00-CD4-LEF1+TN
RPS4X	0	0.602561	1	0.989	0	T00-CD4-LEF1+TN
RPS27A	0	0.601982	1	0.996	0	T00-CD4-LEF1+TN
RPL19	0	0.600763	1	0.992	0	T00-CD4-LEF1+TN
ALKBH7	0	0.59382	0.358	0.162	0	T00-CD4-LEF1+TN
RPL35A	0	0.591884	1	0.991	0	T00-CD4-LEF1+TN
RSL1D1	0	0.591626	0.556	0.276	0	T00-CD4-LEF1+TN
FBL	0	0.590098	0.485	0.235	0	T00-CD4-LEF1+TN
RPL6	0	0.586264	1	0.97	0	T00-CD4-LEF1+TN
RPS25	0	0.585817	1	0.992	0	T00-CD4-LEF1+TN
RPL18	0	0.584906	1	0.979	0	T00-CD4-LEF1+TN
RPS18	0	0.577388	1	0.998	0	T00-CD4-LEF1+TN
EPB41L4A-AS1	0	0.563456	0.348	0.158	0	T00-CD4-LEF1+TN
PNISR	0	0.559779	0.706	0.378	0	T00-CD4-LEF1+TN
RPSA	0	0.551422	0.999	0.942	0	T00-CD4-LEF1+TN
PLAC8	0	0.55027	0.439	0.169	0	T00-CD4-LEF1+TN
RPS20	0	0.549873	1	0.985	0	T00-CD4-LEF1+TN
RPL14	0	0.549605	1	0.973	0	T00-CD4-LEF1+TN
RPS28	0	0.546632	1	0.993	0	T00-CD4-LEF1+TN
KLF2	0	0.543796	0.484	0.213	0	T00-CD4-LEF1+TN
TOMM7	0	0.540041	0.974	0.758	0	T00-CD4-LEF1+TN
HMHA1	0	0.537881	0.435	0.216	0	T00-CD4-LEF1+TN
RPL18A	0	0.532167	1	0.993	0	T00-CD4-LEF1+TN
RPL10	0	0.531009	1	0.999	0	T00-CD4-LEF1+TN
RPLP2	0	0.530717	1	0.997	0	T00-CD4-LEF1+TN
RPL36	0	0.528342	1	0.985	0	T00-CD4-LEF1+TN
RPL17	0	0.526889	0.976	0.777	0	T00-CD4-LEF1+TN
RPL29	0	0.5256	1	0.969	0	T00-CD4-LEF1+TN
ST13	0	0.523915	0.612	0.327	0	T00-CD4-LEF1+TN
NACA	0	0.521728	0.996	0.885	0	T00-CD4-LEF1+TN
EIF3H	0	0.520717	0.796	0.488	0	T00-CD4-LEF1+TN
RPL37	0	0.513691	0.999	0.978	0	T00-CD4-LEF1+TN
EIF3D	0	0.507839	0.579	0.314	0	T00-CD4-LEF1+TN
AC090498.1	0	0.504237	0.787	0.488	0	T00-CD4-LEF1+TN
RPS3	0	0.498427	1	0.995	0	T00-CD4-LEF1+TN
GNB2L1	0	0.496493	0.999	0.944	0	T00-CD4-LEF1+TN
RPL36A	0	0.495552	0.991	0.874	0	T00-CD4-LEF1+TN
TMEM243	0	0.49227	0.388	0.187	0	T00-CD4-LEF1+TN
OXNAD1	0	0.489123	0.358	0.17	0	T00-CD4-LEF1+TN
RPL38	0	0.486889	1	0.961	0	T00-CD4-LEF1+TN
RPS2	0	0.485942	1	0.997	0	T00-CD4-LEF1+TN
RPL39	0	0.48151	1	0.993	0	T00-CD4-LEF1+TN
POLR2J3	0	0.476816	0.433	0.213	0	T00-CD4-LEF1+TN
RPS9	0	0.475569	1	0.973	0	T00-CD4-LEF1+TN
RPL13A	0	0.475297	1	0.999	0	T00-CD4-LEF1+TN
RPS15A	0	0.471123	1	0.997	0	T00-CD4-LEF1+TN
RPL12	0	0.467075	1	0.984	0	T00-CD4-LEF1+TN
NPM1	0	0.46243	0.976	0.794	0	T00-CD4-LEF1+TN
CCNI	0	0.460177	0.86	0.581	0	T00-CD4-LEF1+TN
RPS16	0	0.4589	1	0.989	0	T00-CD4-LEF1+TN
RPS27	0	0.457459	1	0.999	0	T00-CD4-LEF1+TN
ANP32B	0	0.451907	0.619	0.345	0	T00-CD4-LEF1+TN
RPS17	0	0.451746	0.999	0.986	0	T00-CD4-LEF1+TN
RPL27	0	0.447993	0.999	0.966	0	T00-CD4-LEF1+TN
NAP1L1	0	0.441205	0.86	0.578	0	T00-CD4-LEF1+TN
RPS21	0	0.432353	0.998	0.927	0	T00-CD4-LEF1+TN
ATP5O	0	0.432044	0.663	0.399	0	T00-CD4-LEF1+TN
RPL7A	0	0.427283	0.999	0.955	0	T00-CD4-LEF1+TN
RPS10	0	0.425341	0.997	0.945	0	T00-CD4-LEF1+TN
UXT	0	0.422449	0.642	0.386	0	T00-CD4-LEF1+TN
RPS7	0	0.421779	1	0.982	0	T00-CD4-LEF1+TN
RPL26	0	0.420852	1	0.993	0	T00-CD4-LEF1+TN
RPL23A	0	0.413576	1	0.994	0	T00-CD4-LEF1+TN
EIF3F	0	0.411713	0.818	0.533	0	T00-CD4-LEF1+TN
LIMD2	0	0.406257	0.647	0.379	0	T00-CD4-LEF1+TN
TPT1	0	0.40443	1	0.985	0	T00-CD4-LEF1+TN
CD48	0	0.398022	0.79	0.507	0	T00-CD4-LEF1+TN
RPL37A	0	0.395645	1	0.979	0	T00-CD4-LEF1+TN
RPL23	0	0.395584	0.996	0.921	0	T00-CD4-LEF1+TN
RGS10	0	0.394747	0.591	0.337	0	T00-CD4-LEF1+TN
RPL24	0	0.390511	0.999	0.957	0	T00-CD4-LEF1+TN
RPL8	0	0.388901	1	0.982	0	T00-CD4-LEF1+TN
RPLP0	0	0.388718	0.997	0.926	0	T00-CD4-LEF1+TN
C10orf54	0	0.376932	0.451	0.247	0	T00-CD4-LEF1+TN
RPL27A	0	0.375169	1	0.995	0	T00-CD4-LEF1+TN
CCND3	0	0.371767	0.601	0.331	0	T00-CD4-LEF1+TN
CMPK1	0	0.370218	0.608	0.365	0	T00-CD4-LEF1+TN
BTF3	0	0.366909	0.98	0.828	0	T00-CD4-LEF1+TN
ERP29	0	0.359302	0.622	0.379	0	T00-CD4-LEF1+TN
RPL35	0	0.348553	1	0.984	0	T00-CD4-LEF1+TN
RPS15	0	0.347301	1	0.995	0	T00-CD4-LEF1+TN
PFDN5	0	0.341675	0.992	0.878	0	T00-CD4-LEF1+TN
RPS29	0	0.336024	1	0.997	0	T00-CD4-LEF1+TN
RPL15	0	0.329676	1	0.991	0	T00-CD4-LEF1+TN
SRSF5	0	0.324627	0.912	0.683	0	T00-CD4-LEF1+TN
COX4I1	0	0.319281	0.967	0.806	0	T00-CD4-LEF1+TN
UBA52	0	0.310626	0.999	0.963	0	T00-CD4-LEF1+TN
GPSM3	0	0.300654	0.741	0.497	0	T00-CD4-LEF1+TN
MGAT4A	0	0.287364	0.358	0.196	0	T00-CD4-LEF1+TN
SNHG8	0	0.281161	0.623	0.387	0	T00-CD4-LEF1+TN
CD27	0	0.273517	0.5	0.254	0	T00-CD4-LEF1+TN
RPL41	0	0.261497	1	0.999	0	T00-CD4-LEF1+TN
RPS4Y1	9.88131291682493e-324	0.536406	0.655	0.512	2.48228461783559e-319	T00-CD4-LEF1+TN
GCC2	9.88131291682493e-324	0.470686	0.354	0.174	2.48228461783559e-319	T00-CD4-LEF1+TN
CD55	6.00289759697115e-321	0.504444	0.293	0.133	1.50798790533512e-316	T00-CD4-LEF1+TN
ANXA2R	2.65632467630527e-316	0.53191	0.277	0.123	6.67295321934648e-312	T00-CD4-LEF1+TN
TAGAP	1.99024990639988e-314	0.353982	0.383	0.204	4.99970678986714e-310	T00-CD4-LEF1+TN
TTC3	1.81440064158977e-313	0.542518	0.299	0.138	0	T00-CD4-LEF1+TN
IMPDH2	1.01857921356231e-311	0.765262	0.251	0.098	2.56e-307	T00-CD4-LEF1+TN
NSA2	4.5e-308	0.446489	0.412	0.218	1.13e-303	T00-CD4-LEF1+TN
RNASET2	4.08e-300	0.339367	0.527	0.314	1.02e-295	T00-CD4-LEF1+TN
EIF2A	5.17e-300	0.573445	0.331	0.155	1.3e-295	T00-CD4-LEF1+TN
MPHOSPH8	9.1e-299	0.365737	0.416	0.23	2.29e-294	T00-CD4-LEF1+TN
PEBP1	1.03e-298	0.296912	0.518	0.316	2.58e-294	T00-CD4-LEF1+TN
C1QBP	6.14e-296	0.461644	0.367	0.19	1.54e-291	T00-CD4-LEF1+TN
EIF3M	8.82e-296	0.416851	0.469	0.262	2.22e-291	T00-CD4-LEF1+TN
TRAT1	1.4e-295	0.288276	0.346	0.189	3.51e-291	T00-CD4-LEF1+TN
SNHG25	4.38e-286	0.479096	0.325	0.161	1.1e-281	T00-CD4-LEF1+TN
IGBP1	5.29e-282	0.361858	0.346	0.19	1.33e-277	T00-CD4-LEF1+TN
TNRC6B	9.13e-281	0.388285	0.365	0.195	2.29e-276	T00-CD4-LEF1+TN
WASF2	1.58e-280	0.460718	0.349	0.18	3.97e-276	T00-CD4-LEF1+TN
GIMAP2	2.67e-278	0.567141	0.256	0.114	6.72e-274	T00-CD4-LEF1+TN
COMMD6	2.95e-278	0.250712	0.908	0.71	7.41e-274	T00-CD4-LEF1+TN
APEX1	1.36e-274	0.641636	0.286	0.127	3.41e-270	T00-CD4-LEF1+TN
CSDE1	5.47e-273	0.299768	0.5	0.307	1.37e-268	T00-CD4-LEF1+TN
CRBN	1.83e-272	0.499581	0.262	0.125	4.59e-268	T00-CD4-LEF1+TN
BIN1	2.02e-272	0.381105	0.332	0.179	5.07e-268	T00-CD4-LEF1+TN
ABHD14B	7.16e-269	0.440551	0.333	0.173	1.8e-264	T00-CD4-LEF1+TN
GABPB1-AS1	9.52e-269	0.515928	0.266	0.122	2.39e-264	T00-CD4-LEF1+TN
ATP5A1	4.77e-268	0.279931	0.468	0.288	1.2e-263	T00-CD4-LEF1+TN
GIMAP4	1.14e-265	0.405206	0.341	0.179	2.85e-261	T00-CD4-LEF1+TN
CYTH1	4.82e-261	0.338793	0.293	0.16	1.21e-256	T00-CD4-LEF1+TN
SOCS3	1.06e-259	0.65783	0.345	0.158	2.66e-255	T00-CD4-LEF1+TN
HAX1	5.59e-259	0.372602	0.325	0.178	1.4e-254	T00-CD4-LEF1+TN
ITK	4.44e-256	0.421599	0.259	0.13	1.12e-251	T00-CD4-LEF1+TN
HADHA	1.46e-253	0.355734	0.329	0.185	3.66e-249	T00-CD4-LEF1+TN
LSM5	1.68e-252	0.353744	0.363	0.206	4.23e-248	T00-CD4-LEF1+TN
LINC00493	8.76e-250	0.327695	0.381	0.221	2.2e-245	T00-CD4-LEF1+TN
SVIP	9.32e-246	0.290614	0.335	0.194	2.34e-241	T00-CD4-LEF1+TN
MFNG	4.82e-245	0.44227	0.263	0.134	1.21e-240	T00-CD4-LEF1+TN
OXA1L	9.95e-243	0.369309	0.283	0.154	2.5e-238	T00-CD4-LEF1+TN
CHURC1	2.51e-240	0.28821	0.369	0.22	6.3e-236	T00-CD4-LEF1+TN
CLNS1A	3.75e-229	0.353776	0.268	0.149	9.41e-225	T00-CD4-LEF1+TN
LUC7L3	7.08e-229	0.375283	0.288	0.155	1.78e-224	T00-CD4-LEF1+TN
VPS51	7.85e-228	0.480982	0.26	0.131	1.97e-223	T00-CD4-LEF1+TN
PRMT2	1.79e-215	0.272409	0.339	0.203	4.5e-211	T00-CD4-LEF1+TN
CCT8	2.29e-207	0.385696	0.381	0.221	5.76e-203	T00-CD4-LEF1+TN
ESD	4.23e-206	0.421426	0.261	0.14	1.06e-201	T00-CD4-LEF1+TN
DDX18	2.86e-198	0.400585	0.34	0.19	7.18e-194	T00-CD4-LEF1+TN
RPS26	9.57e-187	0.310485	0.845	0.799	2.41e-182	T00-CD4-LEF1+TN
S1PR4	5.22e-185	0.305367	0.259	0.151	1.31e-180	T00-CD4-LEF1+TN
MT1E	0	2.31439	0.324	0.099	0	T01-CD8-MT1E+TEM/TEFF-like
MT1X	0	2.15563	0.492	0.216	0	T01-CD8-MT1E+TEM/TEFF-like
HRASLS2	0	1.87498	0.267	0.052	0	T01-CD8-MT1E+TEM/TEFF-like
MT2A	0	1.74815	0.656	0.443	0	T01-CD8-MT1E+TEM/TEFF-like
GZMK	0	1.30925	0.843	0.283	0	T01-CD8-MT1E+TEM/TEFF-like
ITM2C	0	1.29734	0.427	0.158	0	T01-CD8-MT1E+TEM/TEFF-like
MARCKSL1	0	1.12303	0.414	0.189	0	T01-CD8-MT1E+TEM/TEFF-like
UBE2S	0	1.07605	0.498	0.242	0	T01-CD8-MT1E+TEM/TEFF-like
TUBA4A	0	1.01854	0.747	0.464	0	T01-CD8-MT1E+TEM/TEFF-like
ATP1B3	0	0.965065	0.527	0.309	0	T01-CD8-MT1E+TEM/TEFF-like
DUSP2	0	0.957952	0.81	0.483	0	T01-CD8-MT1E+TEM/TEFF-like
YPEL5	0	0.91647	0.824	0.559	0	T01-CD8-MT1E+TEM/TEFF-like
LDHA	0	0.916193	0.817	0.599	0	T01-CD8-MT1E+TEM/TEFF-like
TUBB4B	0	0.900995	0.698	0.419	0	T01-CD8-MT1E+TEM/TEFF-like
IGLC3	0	0.887541	0.521	0.236	0	T01-CD8-MT1E+TEM/TEFF-like
SERTAD1	0	0.878419	0.598	0.348	0	T01-CD8-MT1E+TEM/TEFF-like
EIF4A3	0	0.866284	0.45	0.243	0	T01-CD8-MT1E+TEM/TEFF-like
EZR	0	0.856948	0.605	0.383	0	T01-CD8-MT1E+TEM/TEFF-like
BRD2	0	0.837147	0.56	0.349	0	T01-CD8-MT1E+TEM/TEFF-like
NR4A2	0	0.830146	0.545	0.34	0	T01-CD8-MT1E+TEM/TEFF-like
RGCC	0	0.812083	0.835	0.542	0	T01-CD8-MT1E+TEM/TEFF-like
SRSF2	0	0.808617	0.853	0.635	0	T01-CD8-MT1E+TEM/TEFF-like
H2AFZ	0	0.79886	0.782	0.571	0	T01-CD8-MT1E+TEM/TEFF-like
FAM177A1	0	0.761846	0.499	0.319	0	T01-CD8-MT1E+TEM/TEFF-like
HSPA5	0	0.728537	0.605	0.415	0	T01-CD8-MT1E+TEM/TEFF-like
IFRD1	0	0.721082	0.628	0.424	0	T01-CD8-MT1E+TEM/TEFF-like
CALM2	0	0.707936	0.824	0.64	0	T01-CD8-MT1E+TEM/TEFF-like
DYNLL1	0	0.676538	0.73	0.503	0	T01-CD8-MT1E+TEM/TEFF-like
SFPQ	0	0.665351	0.554	0.391	0	T01-CD8-MT1E+TEM/TEFF-like
CXCR4	0	0.663867	0.952	0.846	0	T01-CD8-MT1E+TEM/TEFF-like
CREM	0	0.630154	0.731	0.481	0	T01-CD8-MT1E+TEM/TEFF-like
FUS	0	0.601377	0.744	0.601	0	T01-CD8-MT1E+TEM/TEFF-like
MCL1	0	0.588837	0.704	0.553	0	T01-CD8-MT1E+TEM/TEFF-like
CCL4L2	0	0.581677	0.587	0.331	0	T01-CD8-MT1E+TEM/TEFF-like
IER2	0	0.555289	0.787	0.614	0	T01-CD8-MT1E+TEM/TEFF-like
ZFP36L2	0	0.550444	0.907	0.815	0	T01-CD8-MT1E+TEM/TEFF-like
SRGN	0	0.542421	0.986	0.904	0	T01-CD8-MT1E+TEM/TEFF-like
CCL4	0	0.538697	0.786	0.528	0	T01-CD8-MT1E+TEM/TEFF-like
UBC	0	0.518684	0.991	0.945	0	T01-CD8-MT1E+TEM/TEFF-like
SRSF7	0	0.514664	0.828	0.699	0	T01-CD8-MT1E+TEM/TEFF-like
H3F3B	0	0.514469	0.997	0.968	0	T01-CD8-MT1E+TEM/TEFF-like
ZFP36	0	0.506483	0.882	0.728	0	T01-CD8-MT1E+TEM/TEFF-like
JUNB	0	0.484279	0.936	0.85	0	T01-CD8-MT1E+TEM/TEFF-like
CST7	0	0.440937	0.765	0.515	0	T01-CD8-MT1E+TEM/TEFF-like
GZMA	0	0.405827	0.823	0.565	0	T01-CD8-MT1E+TEM/TEFF-like
PTMA	0	0.401898	0.996	0.993	0	T01-CD8-MT1E+TEM/TEFF-like
UBB	0	0.392975	0.963	0.902	0	T01-CD8-MT1E+TEM/TEFF-like
EIF1	0	0.357103	0.999	0.994	0	T01-CD8-MT1E+TEM/TEFF-like
CCL5	0	0.34884	0.965	0.692	0	T01-CD8-MT1E+TEM/TEFF-like
IGKC	0	0.315053	0.914	0.716	0	T01-CD8-MT1E+TEM/TEFF-like
SH2D1A	9.38724727098368e-323	0.898979	0.377	0.221	2.35817038694381e-318	T01-CD8-MT1E+TEM/TEFF-like
DNAJA1	3.10767291234144e-321	0.48661	0.746	0.534	7.80678512309293e-317	T01-CD8-MT1E+TEM/TEFF-like
H2AFX	3.7473397040121e-318	0.956359	0.386	0.194	9.4136920704488e-314	T01-CD8-MT1E+TEM/TEFF-like
INSIG1	1.43734417599733e-316	1.15921	0.283	0.124	3.6107523045229e-312	T01-CD8-MT1E+TEM/TEFF-like
AMD1	6.31567459903288e-316	0.739921	0.502	0.323	1.58656061602305e-311	T01-CD8-MT1E+TEM/TEFF-like
LMNA	1.18338199346197e-315	0.745603	0.569	0.342	2.97277390577582e-311	T01-CD8-MT1E+TEM/TEFF-like
XCL2	5.86e-307	1.14504	0.33	0.131	1.47e-302	T01-CD8-MT1E+TEM/TEFF-like
CD44	1.79e-306	0.483044	0.726	0.608	4.5e-302	T01-CD8-MT1E+TEM/TEFF-like
CSRNP1	2.37e-304	0.750659	0.477	0.295	5.96e-300	T01-CD8-MT1E+TEM/TEFF-like
GADD45B	8.45e-304	0.514052	0.734	0.534	2.12e-299	T01-CD8-MT1E+TEM/TEFF-like
SLC7A5	9.41e-301	1.13015	0.29	0.123	2.36e-296	T01-CD8-MT1E+TEM/TEFF-like
IGHA1	2.82e-298	0.509391	0.634	0.393	7.08e-294	T01-CD8-MT1E+TEM/TEFF-like
OAZ1	6.23e-298	0.367161	0.892	0.851	1.57e-293	T01-CD8-MT1E+TEM/TEFF-like
HSPA8	2.05e-296	0.356796	0.894	0.787	5.14e-292	T01-CD8-MT1E+TEM/TEFF-like
NASP	1.47e-290	0.833549	0.384	0.228	3.7e-286	T01-CD8-MT1E+TEM/TEFF-like
CALM1	4.51e-287	0.386305	0.867	0.801	1.13e-282	T01-CD8-MT1E+TEM/TEFF-like
CD74	4.5e-285	0.419523	0.897	0.792	1.13e-280	T01-CD8-MT1E+TEM/TEFF-like
LEPROTL1	1.12e-282	0.512251	0.623	0.52	2.81e-278	T01-CD8-MT1E+TEM/TEFF-like
RUNX3	2.65e-273	0.776108	0.414	0.254	6.65e-269	T01-CD8-MT1E+TEM/TEFF-like
FTH1	5.07e-269	0.299981	0.995	0.986	1.27e-264	T01-CD8-MT1E+TEM/TEFF-like
SELK	1.13e-261	0.526633	0.622	0.491	2.83e-257	T01-CD8-MT1E+TEM/TEFF-like
HN1	5.03e-261	0.684737	0.472	0.308	1.26e-256	T01-CD8-MT1E+TEM/TEFF-like
ATF4	8.83e-261	0.584674	0.515	0.39	2.22e-256	T01-CD8-MT1E+TEM/TEFF-like
EIF4G2	3.23e-253	0.506413	0.534	0.441	8.12e-249	T01-CD8-MT1E+TEM/TEFF-like
SAP18	1.72e-246	0.451102	0.641	0.56	4.32e-242	T01-CD8-MT1E+TEM/TEFF-like
IGHG4	3.69e-242	0.604188	0.561	0.376	9.28e-238	T01-CD8-MT1E+TEM/TEFF-like
DDX3X	4.59e-241	0.609082	0.466	0.35	1.15e-236	T01-CD8-MT1E+TEM/TEFF-like
OAT	2.01e-240	1.02565	0.255	0.123	5.06e-236	T01-CD8-MT1E+TEM/TEFF-like
SARAF	4.97e-239	0.345265	0.824	0.785	1.25e-234	T01-CD8-MT1E+TEM/TEFF-like
JMJD6	3.99e-234	0.824608	0.34	0.194	1e-229	T01-CD8-MT1E+TEM/TEFF-like
NOP56	7.55e-231	0.731768	0.335	0.221	1.9e-226	T01-CD8-MT1E+TEM/TEFF-like
SLC38A2	2.45e-230	0.719253	0.391	0.249	6.14e-226	T01-CD8-MT1E+TEM/TEFF-like
MAP1LC3B	1.44e-229	0.532783	0.54	0.414	3.62e-225	T01-CD8-MT1E+TEM/TEFF-like
CALR	2.36e-228	0.509139	0.564	0.452	5.92e-224	T01-CD8-MT1E+TEM/TEFF-like
ARF4	4.48e-227	0.766592	0.349	0.216	1.13e-222	T01-CD8-MT1E+TEM/TEFF-like
COTL1	1.11e-225	0.509854	0.664	0.533	2.78e-221	T01-CD8-MT1E+TEM/TEFF-like
HLA-DRB1	7.67e-225	0.515381	0.677	0.493	1.93e-220	T01-CD8-MT1E+TEM/TEFF-like
TOB2	3.31e-223	0.934237	0.272	0.14	8.32e-219	T01-CD8-MT1E+TEM/TEFF-like
CMC2	2.66e-219	0.763018	0.317	0.2	6.68e-215	T01-CD8-MT1E+TEM/TEFF-like
ODC1	1.31e-218	0.804867	0.312	0.193	3.29e-214	T01-CD8-MT1E+TEM/TEFF-like
ZNF331	1.05e-216	0.669683	0.448	0.279	2.63e-212	T01-CD8-MT1E+TEM/TEFF-like
NAA50	1.12e-208	0.86958	0.283	0.156	2.8e-204	T01-CD8-MT1E+TEM/TEFF-like
TUBA1B	9.66e-207	0.364793	0.696	0.541	2.43e-202	T01-CD8-MT1E+TEM/TEFF-like
ZFAS1	4.66e-203	0.399129	0.649	0.584	1.17e-198	T01-CD8-MT1E+TEM/TEFF-like
DNAJB6	1.36e-200	0.514481	0.527	0.384	3.41e-196	T01-CD8-MT1E+TEM/TEFF-like
EHD1	1.4e-193	0.747715	0.278	0.18	3.51e-189	T01-CD8-MT1E+TEM/TEFF-like
HEXIM1	3.2e-193	0.774382	0.331	0.195	8.04e-189	T01-CD8-MT1E+TEM/TEFF-like
CD8A	2.49e-191	0.647955	0.423	0.245	6.26e-187	T01-CD8-MT1E+TEM/TEFF-like
RNF139	1.82e-190	0.637109	0.355	0.245	4.58e-186	T01-CD8-MT1E+TEM/TEFF-like
CCNL1	6.04e-188	0.401744	0.572	0.495	1.52e-183	T01-CD8-MT1E+TEM/TEFF-like
MT-ND3	2.01e-185	0.30177	0.941	0.899	5.06e-181	T01-CD8-MT1E+TEM/TEFF-like
SPP1	7.81e-184	0.896219	0.251	0.115	1.96e-179	T01-CD8-MT1E+TEM/TEFF-like
SKP1	2.69e-182	0.310457	0.696	0.657	6.77e-178	T01-CD8-MT1E+TEM/TEFF-like
STK17A	7.6e-181	0.44603	0.529	0.431	1.91e-176	T01-CD8-MT1E+TEM/TEFF-like
SUB1	2.08e-180	0.335373	0.742	0.68	5.24e-176	T01-CD8-MT1E+TEM/TEFF-like
RP11-138A9.1	1.97e-179	0.628519	0.429	0.29	4.94e-175	T01-CD8-MT1E+TEM/TEFF-like
SLC2A3	2.99e-179	0.627213	0.399	0.267	7.51e-175	T01-CD8-MT1E+TEM/TEFF-like
ARL6IP1	5.85e-175	0.536829	0.428	0.323	1.47e-170	T01-CD8-MT1E+TEM/TEFF-like
CITED2	3.96e-171	0.523174	0.49	0.359	9.94e-167	T01-CD8-MT1E+TEM/TEFF-like
KPNA2	1.09e-169	0.801966	0.27	0.148	2.74e-165	T01-CD8-MT1E+TEM/TEFF-like
STMN1	1.73e-167	0.282021	0.259	0.157	4.34e-163	T01-CD8-MT1E+TEM/TEFF-like
SRSF3	8.23e-167	0.378083	0.648	0.563	2.07e-162	T01-CD8-MT1E+TEM/TEFF-like
CYCS	1.61e-166	0.346677	0.676	0.583	4.05e-162	T01-CD8-MT1E+TEM/TEFF-like
LBH	7.36e-165	0.542013	0.344	0.274	1.85e-160	T01-CD8-MT1E+TEM/TEFF-like
LITAF	8.45e-165	0.437034	0.499	0.426	2.12e-160	T01-CD8-MT1E+TEM/TEFF-like
ATP1A1	2.72e-164	0.533615	0.342	0.266	6.84e-160	T01-CD8-MT1E+TEM/TEFF-like
DDX24	1.19e-159	0.401291	0.513	0.443	2.99e-155	T01-CD8-MT1E+TEM/TEFF-like
REL	7.66e-158	0.543019	0.448	0.31	1.92e-153	T01-CD8-MT1E+TEM/TEFF-like
CCL3L3	4.72e-156	0.630277	0.318	0.176	1.18e-151	T01-CD8-MT1E+TEM/TEFF-like
SLC25A5	1.4e-155	0.385745	0.523	0.45	3.51e-151	T01-CD8-MT1E+TEM/TEFF-like
FABP5	3.41e-155	0.618189	0.362	0.215	8.56e-151	T01-CD8-MT1E+TEM/TEFF-like
ITM2A	3.87e-155	0.437493	0.573	0.468	9.73e-151	T01-CD8-MT1E+TEM/TEFF-like
PNRC1	2.11e-154	0.29151	0.749	0.709	5.29e-150	T01-CD8-MT1E+TEM/TEFF-like
RBM8A	1.95e-153	0.358265	0.615	0.527	4.89e-149	T01-CD8-MT1E+TEM/TEFF-like
FOSB	2.14e-153	0.465794	0.56	0.45	5.39e-149	T01-CD8-MT1E+TEM/TEFF-like
HNRNPDL	2.27e-152	0.281062	0.678	0.651	5.7e-148	T01-CD8-MT1E+TEM/TEFF-like
CDC42SE2	1.36e-151	0.408675	0.456	0.389	3.41e-147	T01-CD8-MT1E+TEM/TEFF-like
UBE2D3	9.64e-151	0.275511	0.647	0.618	2.42e-146	T01-CD8-MT1E+TEM/TEFF-like
ZC3HAV1	1.62e-149	0.529942	0.374	0.287	4.07e-145	T01-CD8-MT1E+TEM/TEFF-like
RILPL2	9.2e-147	0.626564	0.314	0.217	2.31e-142	T01-CD8-MT1E+TEM/TEFF-like
SNHG7	8.67e-144	0.501539	0.36	0.289	2.18e-139	T01-CD8-MT1E+TEM/TEFF-like
YWHAZ	4.23e-140	0.30756	0.573	0.53	1.06e-135	T01-CD8-MT1E+TEM/TEFF-like
TERF2IP	4.23e-140	0.439801	0.373	0.316	1.06e-135	T01-CD8-MT1E+TEM/TEFF-like
TGFB1	1.65e-139	0.546046	0.305	0.231	4.13e-135	T01-CD8-MT1E+TEM/TEFF-like
BZW1	5.56e-139	0.455878	0.384	0.309	1.4e-134	T01-CD8-MT1E+TEM/TEFF-like
GSPT1	3.51e-137	0.551188	0.336	0.246	8.83e-133	T01-CD8-MT1E+TEM/TEFF-like
NCL	1.43e-136	0.364727	0.48	0.426	3.6e-132	T01-CD8-MT1E+TEM/TEFF-like
TRAT1	3.87e-136	0.628932	0.274	0.195	9.73e-132	T01-CD8-MT1E+TEM/TEFF-like
PPP2CA	8.17e-136	0.527838	0.296	0.226	2.05e-131	T01-CD8-MT1E+TEM/TEFF-like
MIDN	2.38e-135	0.713048	0.257	0.155	5.97e-131	T01-CD8-MT1E+TEM/TEFF-like
DDIT4	6.88e-129	0.366361	0.58	0.487	1.73e-124	T01-CD8-MT1E+TEM/TEFF-like
FYN	5.15e-128	0.452635	0.393	0.311	1.29e-123	T01-CD8-MT1E+TEM/TEFF-like
HERPUD1	1.47e-127	0.35384	0.579	0.486	3.69e-123	T01-CD8-MT1E+TEM/TEFF-like
FNBP1	5.53e-127	0.346226	0.341	0.315	1.39e-122	T01-CD8-MT1E+TEM/TEFF-like
EIF4A1	1.16e-125	0.403376	0.374	0.319	2.9e-121	T01-CD8-MT1E+TEM/TEFF-like
FAM133B	2.84e-125	0.494669	0.317	0.254	7.13e-121	T01-CD8-MT1E+TEM/TEFF-like
TOB1	4.6e-125	0.533998	0.351	0.265	1.15e-120	T01-CD8-MT1E+TEM/TEFF-like
ARF6	1.93e-123	0.268797	0.584	0.553	4.84e-119	T01-CD8-MT1E+TEM/TEFF-like
DUSP4	8.76e-121	0.449529	0.468	0.321	2.2e-116	T01-CD8-MT1E+TEM/TEFF-like
RSL24D1	5.5e-118	0.250897	0.432	0.424	1.38e-113	T01-CD8-MT1E+TEM/TEFF-like
IDI1	9.85e-118	0.48345	0.34	0.267	2.48e-113	T01-CD8-MT1E+TEM/TEFF-like
MYADM	5.51e-116	0.501225	0.38	0.283	1.38e-111	T01-CD8-MT1E+TEM/TEFF-like
CNOT6L	5.71e-116	0.560695	0.305	0.215	1.43e-111	T01-CD8-MT1E+TEM/TEFF-like
TNFAIP3	2.58e-115	0.289072	0.71	0.629	6.47e-111	T01-CD8-MT1E+TEM/TEFF-like
CHMP1B	3.24e-114	0.404879	0.386	0.324	8.14e-110	T01-CD8-MT1E+TEM/TEFF-like
ARID5A	7.37e-114	0.491351	0.351	0.256	1.85e-109	T01-CD8-MT1E+TEM/TEFF-like
CD8B	5.77e-113	0.501108	0.31	0.193	1.45e-108	T01-CD8-MT1E+TEM/TEFF-like
HLA-DRA	1.23e-112	0.372561	0.604	0.47	3.08e-108	T01-CD8-MT1E+TEM/TEFF-like
EIF5	6.15e-112	0.368452	0.417	0.36	1.55e-107	T01-CD8-MT1E+TEM/TEFF-like
CD6	3.51e-111	0.368755	0.32	0.285	8.82e-107	T01-CD8-MT1E+TEM/TEFF-like
GNAS	2.18e-110	0.316965	0.387	0.353	5.48e-106	T01-CD8-MT1E+TEM/TEFF-like
PLK3	2.37e-110	0.468414	0.348	0.256	5.95e-106	T01-CD8-MT1E+TEM/TEFF-like
TLE4	2.27e-108	0.536293	0.295	0.218	5.7e-104	T01-CD8-MT1E+TEM/TEFF-like
WSB1	2.43e-108	0.421369	0.351	0.287	6.1e-104	T01-CD8-MT1E+TEM/TEFF-like
RBM25	3.21e-108	0.317168	0.304	0.283	8.07e-104	T01-CD8-MT1E+TEM/TEFF-like
PDCD4	6.29e-108	0.423414	0.337	0.275	1.58e-103	T01-CD8-MT1E+TEM/TEFF-like
ZFAND5	7.78e-106	0.417912	0.381	0.303	1.95e-101	T01-CD8-MT1E+TEM/TEFF-like
TAGLN2	1.78e-104	0.276637	0.573	0.536	4.46e-100	T01-CD8-MT1E+TEM/TEFF-like
PTP4A1	2.06e-101	0.49869	0.284	0.209	5.18e-97	T01-CD8-MT1E+TEM/TEFF-like
SLC3A2	7.85e-101	0.406673	0.334	0.272	1.97e-96	T01-CD8-MT1E+TEM/TEFF-like
SS18L2	3.59e-99	0.432812	0.268	0.219	9.02e-95	T01-CD8-MT1E+TEM/TEFF-like
ZFP36L1	7.42e-99	0.414182	0.37	0.3	1.86e-94	T01-CD8-MT1E+TEM/TEFF-like
IGHG1	1.87e-98	0.532784	0.338	0.237	4.69e-94	T01-CD8-MT1E+TEM/TEFF-like
HNRNPH1	2.59e-97	0.366886	0.387	0.347	6.5e-93	T01-CD8-MT1E+TEM/TEFF-like
TSPYL2	7.9e-97	0.495298	0.338	0.246	1.98e-92	T01-CD8-MT1E+TEM/TEFF-like
MAGOH	5.77e-96	0.339391	0.259	0.236	1.45e-91	T01-CD8-MT1E+TEM/TEFF-like
ADGRE5	6.07e-96	0.387808	0.35	0.294	1.52e-91	T01-CD8-MT1E+TEM/TEFF-like
PDIA3	2.14e-94	0.258423	0.406	0.387	5.39e-90	T01-CD8-MT1E+TEM/TEFF-like
HNRNPF	1.19e-93	0.270383	0.32	0.309	3e-89	T01-CD8-MT1E+TEM/TEFF-like
BUD31	1.59e-92	0.304834	0.33	0.306	3.98e-88	T01-CD8-MT1E+TEM/TEFF-like
ATP5B	5.99e-92	0.251496	0.355	0.342	1.51e-87	T01-CD8-MT1E+TEM/TEFF-like
IFNG	1.27e-90	0.32396	0.399	0.272	3.2e-86	T01-CD8-MT1E+TEM/TEFF-like
ELF1	9.93e-90	0.262671	0.451	0.421	2.5e-85	T01-CD8-MT1E+TEM/TEFF-like
ARID4B	1.42e-89	0.294671	0.345	0.317	3.56e-85	T01-CD8-MT1E+TEM/TEFF-like
YWHAQ	2.1e-89	0.284666	0.424	0.386	5.29e-85	T01-CD8-MT1E+TEM/TEFF-like
GNG2	2.73e-89	0.364637	0.308	0.268	6.85e-85	T01-CD8-MT1E+TEM/TEFF-like
WTAP	2.76e-87	0.257867	0.279	0.274	6.93e-83	T01-CD8-MT1E+TEM/TEFF-like
GZMM	3.61e-87	0.329633	0.412	0.34	9.06e-83	T01-CD8-MT1E+TEM/TEFF-like
JUND	6.1e-87	0.258646	0.488	0.437	1.53e-82	T01-CD8-MT1E+TEM/TEFF-like
IGHG3	9.22e-87	0.327869	0.372	0.258	2.32e-82	T01-CD8-MT1E+TEM/TEFF-like
MRPS6	1.74e-85	0.371134	0.305	0.269	4.37e-81	T01-CD8-MT1E+TEM/TEFF-like
HLA-DPA1	2.14e-83	0.314867	0.549	0.461	5.38e-79	T01-CD8-MT1E+TEM/TEFF-like
FGFR1OP2	2.99e-82	0.337524	0.265	0.239	7.51e-78	T01-CD8-MT1E+TEM/TEFF-like
PPP1CB	4.52e-81	0.304418	0.336	0.312	1.14e-76	T01-CD8-MT1E+TEM/TEFF-like
SIAH2	9.52e-81	0.372712	0.253	0.22	2.39e-76	T01-CD8-MT1E+TEM/TEFF-like
EML4	1.52e-76	0.402279	0.271	0.222	3.81e-72	T01-CD8-MT1E+TEM/TEFF-like
CKS2	1.74e-76	0.455946	0.306	0.225	4.37e-72	T01-CD8-MT1E+TEM/TEFF-like
PRDX1	2.7e-76	0.26648	0.389	0.359	6.78e-72	T01-CD8-MT1E+TEM/TEFF-like
RP11-138A9.2	1.02e-73	0.417799	0.302	0.231	2.56e-69	T01-CD8-MT1E+TEM/TEFF-like
PTGER4	2.67e-72	0.331578	0.311	0.271	6.72e-68	T01-CD8-MT1E+TEM/TEFF-like
SDCBP	2.25e-71	0.274177	0.276	0.262	5.64e-67	T01-CD8-MT1E+TEM/TEFF-like
TRGC2	1.16e-70	0.533677	0.254	0.172	2.91e-66	T01-CD8-MT1E+TEM/TEFF-like
C20orf24	3.72e-67	0.275067	0.266	0.255	9.34e-63	T01-CD8-MT1E+TEM/TEFF-like
NEU1	9.07e-67	0.264434	0.296	0.224	2.28e-62	T01-CD8-MT1E+TEM/TEFF-like
BCAS2	1e-66	0.268824	0.275	0.248	2.52e-62	T01-CD8-MT1E+TEM/TEFF-like
CCNH	2.05e-66	0.368739	0.286	0.238	5.15e-62	T01-CD8-MT1E+TEM/TEFF-like
SYAP1	2.66e-64	0.382952	0.252	0.205	6.68e-60	T01-CD8-MT1E+TEM/TEFF-like
PIP4K2A	6.74e-64	0.296198	0.263	0.233	1.69e-59	T01-CD8-MT1E+TEM/TEFF-like
APOBEC3G	2.29e-62	0.30759	0.344	0.294	5.76e-58	T01-CD8-MT1E+TEM/TEFF-like
RP11-347P5.1	3.93e-60	0.293651	0.297	0.271	9.88e-56	T01-CD8-MT1E+TEM/TEFF-like
FGFBP2	0	2.81296	0.954	0.097	0	T02-NK
FCGR3A	0	2.7019	0.868	0.081	0	T02-NK
KLRF1	0	2.66589	0.713	0.054	0	T02-NK
PRSS23	0	2.64777	0.294	0.023	0	T02-NK
FGR	0	2.49198	0.308	0.029	0	T02-NK
TTC38	0	2.4129	0.365	0.039	0	T02-NK
KLRC2	0	2.41289	0.384	0.036	0	T02-NK
S1PR5	0	2.39441	0.36	0.035	0	T02-NK
TRDC	0	2.38835	0.829	0.086	0	T02-NK
FCRL6	0	2.32476	0.418	0.046	0	T02-NK
SYNGR1	0	2.26783	0.318	0.035	0	T02-NK
ADGRG1	0	2.14386	0.336	0.043	0	T02-NK
PRF1	0	2.12004	0.909	0.214	0	T02-NK
TYROBP	0	2.10914	0.847	0.173	0	T02-NK
C1orf21	0	2.09884	0.358	0.047	0	T02-NK
SPON2	0	2.09823	0.672	0.127	0	T02-NK
PLEK	0	2.07381	0.412	0.058	0	T02-NK
CD300A	0	1.96327	0.258	0.039	0	T02-NK
GNLY	0	1.93033	0.988	0.304	0	T02-NK
NKG7	0	1.8326	1	0.531	0	T02-NK
CLIC3	0	1.82425	0.595	0.128	0	T02-NK
KLRD1	0	1.78862	0.899	0.197	0	T02-NK
PLAC8	0	1.72749	0.65	0.159	0	T02-NK
AOAH	0	1.69788	0.261	0.05	0	T02-NK
GZMH	0	1.65907	0.981	0.348	0	T02-NK
MYO1F	0	1.59942	0.723	0.22	0	T02-NK
EFHD2	0	1.52121	0.66	0.205	0	T02-NK
CMC1	0	1.5157	0.846	0.265	0	T02-NK
HDDC2	0	1.46029	0.346	0.104	0	T02-NK
APMAP	0	1.45628	0.584	0.178	0	T02-NK
HOPX	0	1.44083	0.783	0.239	0	T02-NK
ABHD17A	0	1.42353	0.489	0.152	0	T02-NK
CD247	0	1.41805	0.786	0.328	0	T02-NK
TPST2	0	1.38874	0.423	0.127	0	T02-NK
CTSW	0	1.38729	0.804	0.288	0	T02-NK
CST7	0	1.38465	0.985	0.503	0	T02-NK
MATK	0	1.37691	0.421	0.114	0	T02-NK
NCR3	0	1.37136	0.268	0.07	0	T02-NK
GGA1	0	1.31762	0.401	0.131	0	T02-NK
ABI3	0	1.3028	0.325	0.101	0	T02-NK
CYTH4	0	1.27749	0.297	0.096	0	T02-NK
KLRG1	0	1.26258	0.375	0.119	0	T02-NK
RASSF1	0	1.25271	0.382	0.132	0	T02-NK
C5orf56	0	1.20293	0.403	0.14	0	T02-NK
PTPN18	0	1.19166	0.265	0.096	0	T02-NK
PTGER2	0	1.18884	0.322	0.106	0	T02-NK
GZMB	0	1.18356	0.971	0.319	0	T02-NK
BIN2	0	1.17795	0.668	0.284	0	T02-NK
UBE2F	0	1.16013	0.278	0.098	0	T02-NK
MBP	0	1.15786	0.374	0.142	0	T02-NK
CHST12	0	1.14903	0.439	0.158	0	T02-NK
ITGB2	0	1.14269	0.858	0.453	0	T02-NK
ZEB2	0	1.13936	0.42	0.142	0	T02-NK
RP5-1171I10.5	0	1.12339	0.429	0.164	0	T02-NK
SPN	0	1.11523	0.339	0.132	0	T02-NK
ARPC5L	0	1.10921	0.518	0.211	0	T02-NK
MYO1G	0	1.10636	0.451	0.185	0	T02-NK
FLNA	0	1.09922	0.429	0.17	0	T02-NK
GZMM	0	1.08376	0.728	0.321	0	T02-NK
GSTP1	0	1.01908	0.712	0.344	0	T02-NK
C12orf75	0	1.01222	0.684	0.308	0	T02-NK
SUN2	0	1.00137	0.553	0.261	0	T02-NK
LAIR2	0	0.978536	0.316	0.112	0	T02-NK
ZAP70	0	0.973724	0.374	0.167	0	T02-NK
NDUFB7	0	0.972849	0.561	0.265	0	T02-NK
DSTN	0	0.957768	0.44	0.202	0	T02-NK
RAP1B	0	0.938119	0.594	0.303	0	T02-NK
YPEL3	0	0.927949	0.433	0.205	0	T02-NK
CYBA	0	0.923375	0.991	0.832	0	T02-NK
HMGN3	0	0.899703	0.415	0.2	0	T02-NK
LITAF	0	0.84256	0.758	0.411	0	T02-NK
DHRS7	0	0.839702	0.471	0.241	0	T02-NK
HCST	0	0.838137	0.953	0.68	0	T02-NK
AES	0	0.83625	0.706	0.401	0	T02-NK
CD63	0	0.830696	0.707	0.376	0	T02-NK
PRELID1	0	0.807321	0.599	0.331	0	T02-NK
PPP1R18	0	0.792478	0.501	0.264	0	T02-NK
PPP1CA	0	0.780383	0.682	0.393	0	T02-NK
CCND3	0	0.778782	0.595	0.334	0	T02-NK
UCP2	0	0.771335	0.563	0.303	0	T02-NK
FAM49B	0	0.765941	0.533	0.294	0	T02-NK
CCL5	0	0.701665	0.998	0.691	0	T02-NK
EMP3	0	0.693944	0.792	0.509	0	T02-NK
IFITM2	0	0.662224	0.821	0.588	0	T02-NK
LCK	0	0.594662	0.694	0.473	0	T02-NK
MYL12A	0	0.581737	0.941	0.736	0	T02-NK
ARPC2	0	0.577344	0.932	0.731	0	T02-NK
GZMA	0	0.552029	0.94	0.559	0	T02-NK
HLA-C	0	0.492988	1	0.987	0	T02-NK
PFN1	0	0.484392	0.997	0.931	0	T02-NK
HLA-E	0	0.445942	0.985	0.896	0	T02-NK
TRBC1	0	0.39796	0.872	0.501	0	T02-NK
SH3BGRL3	0	0.362342	0.978	0.877	0	T02-NK
HLA-B	0	0.353531	1	0.99	0	T02-NK
S100A4	0	0.331522	0.968	0.823	0	T02-NK
SERF2	0	0.330127	0.977	0.898	0	T02-NK
B2M	0	0.281857	1	1	0	T02-NK
IL32	0	0.258959	0.972	0.896	0	T02-NK
S100A6	4.62138283895387e-317	0.348818	0.944	0.824	1.1609375829736e-312	T02-NK
DGKZ	5.5970533009826e-317	1.026	0.327	0.135	1.40603575973984e-312	T02-NK
LIMD2	1.08351096105153e-316	0.675296	0.612	0.383	2.72188788525756e-312	T02-NK
CDKN2D	1.18766123435898e-316	1.23577	0.266	0.089	2.9835237868332e-312	T02-NK
SLC9A3R1	1.05989277932733e-314	0.94799	0.364	0.162	2.66255665094819e-310	T02-NK
EIF3G	0	0.635396	0.628	0.418	5.91e-305	T02-NK
CFL1	7.45e-306	0.31177	0.978	0.9	1.87e-301	T02-NK
TRAF3IP3	9.37e-302	0.793884	0.461	0.254	2.35e-297	T02-NK
TBX21	1.35e-298	1.12937	0.253	0.082	3.39e-294	T02-NK
RPS4Y1	6.7e-293	0.356836	0.763	0.507	1.68e-288	T02-NK
RARRES3	3.1e-287	0.512634	0.732	0.505	7.78e-283	T02-NK
PSMB10	5.4e-286	0.904639	0.365	0.176	1.36e-281	T02-NK
LSP1	1.91e-281	0.483687	0.766	0.548	4.81e-277	T02-NK
ARHGAP30	2.15e-281	0.878736	0.343	0.162	5.41e-277	T02-NK
PPP2R5C	1.32e-277	0.56605	0.686	0.473	3.32e-273	T02-NK
PYHIN1	3.17e-276	0.892542	0.34	0.148	7.97e-272	T02-NK
ADAM8	3.85e-274	1.16259	0.251	0.089	9.68e-270	T02-NK
SAMD3	1.03e-265	0.878589	0.34	0.149	2.58e-261	T02-NK
CISD3	4.06e-264	1.03542	0.271	0.111	1.02e-259	T02-NK
MAPK1	7.39e-264	1.0377	0.283	0.115	1.86e-259	T02-NK
LYAR	2.98e-261	0.648598	0.443	0.228	7.5e-257	T02-NK
BTN3A2	2e-259	0.812806	0.391	0.202	5.03e-255	T02-NK
TBC1D10C	6.35e-256	0.695857	0.477	0.281	1.6e-251	T02-NK
2020-09-07	5.45e-253	0.528609	0.669	0.459	1.37e-248	T02-NK
RAC2	7.5e-251	0.477268	0.751	0.552	1.88e-246	T02-NK
RHOC	1.4e-249	0.698144	0.464	0.249	3.51e-245	T02-NK
RNF166	9.8e-245	0.827857	0.356	0.181	2.46e-240	T02-NK
P4HB	1.64e-241	0.699479	0.452	0.265	4.13e-237	T02-NK
HLA-DPB1	6.16e-239	0.362707	0.745	0.524	1.55e-234	T02-NK
PCSK7	1.23e-235	0.703043	0.447	0.254	3.09e-231	T02-NK
KLF2	1.53e-235	0.681096	0.416	0.22	3.84e-231	T02-NK
SIPA1	7.25e-235	0.927672	0.272	0.123	1.82e-230	T02-NK
MIEN1	8.95e-234	0.789811	0.338	0.176	2.25e-229	T02-NK
SSBP4	1.06e-233	0.83356	0.339	0.171	2.65e-229	T02-NK
SYTL1	2.87e-233	0.894883	0.31	0.148	7.2e-229	T02-NK
FBXW5	8.68e-228	0.820475	0.312	0.157	2.18e-223	T02-NK
VAMP2	1.31e-226	0.476962	0.686	0.497	3.3e-222	T02-NK
PRMT2	2.2e-225	0.786941	0.36	0.203	5.52e-221	T02-NK
VAMP8	3.33e-222	0.529346	0.587	0.394	8.37e-218	T02-NK
SH3BP1	1.01e-221	0.920601	0.26	0.121	2.53e-217	T02-NK
TRAPPC1	1.94e-220	0.591912	0.515	0.323	4.87e-216	T02-NK
CAP1	2.61e-218	0.575534	0.552	0.365	6.55e-214	T02-NK
PRKCH	5.17e-217	0.720172	0.377	0.208	1.3e-212	T02-NK
DENND2D	4.26e-215	0.951578	0.251	0.11	1.07e-210	T02-NK
ITGB7	6.3e-215	0.859478	0.298	0.147	1.58e-210	T02-NK
ARPC5	1.05e-213	0.608909	0.488	0.299	2.65e-209	T02-NK
FMNL1	5.79e-212	0.626184	0.441	0.262	1.46e-207	T02-NK
RGS19	8.34e-208	0.881902	0.263	0.125	2.09e-203	T02-NK
PITPNC1	3.81e-203	0.814086	0.277	0.131	9.57e-199	T02-NK
LGALS1	1.42e-200	0.311931	0.685	0.479	3.57e-196	T02-NK
FYN	4.77e-200	0.529933	0.492	0.306	1.2e-195	T02-NK
NDUFB2	1.21e-199	0.517111	0.581	0.394	3.05e-195	T02-NK
OSTF1	2.43e-197	0.572956	0.457	0.282	6.1e-193	T02-NK
SCP2	6.46e-197	0.612064	0.434	0.271	1.62e-192	T02-NK
PSMB9	8.03e-196	0.409937	0.678	0.477	2.02e-191	T02-NK
H3F3A	2.15e-193	0.296188	0.908	0.774	5.41e-189	T02-NK
LINC00869	8.17e-193	0.843829	0.277	0.134	2.05e-188	T02-NK
ARPC4	1.98e-192	0.532506	0.541	0.36	4.97e-188	T02-NK
ANXA6	2.18e-192	0.606221	0.45	0.278	5.48e-188	T02-NK
LAMTOR1	3.35e-192	0.643816	0.371	0.222	8.41e-188	T02-NK
CAST	1.06e-190	0.697758	0.356	0.201	2.67e-186	T02-NK
CORO1A	3.21e-190	0.340279	0.856	0.701	8.06e-186	T02-NK
CH17-189H20.1	2.23e-189	0.719134	0.347	0.187	5.59e-185	T02-NK
ATM	3.06e-188	0.828482	0.258	0.124	7.68e-184	T02-NK
CTSC	3.39e-185	0.325108	0.494	0.331	8.51e-181	T02-NK
PSMB8-AS1	5.72e-184	0.757879	0.275	0.147	1.44e-179	T02-NK
ATF6B	1.22e-182	0.730371	0.269	0.145	3.07e-178	T02-NK
GLRX	8.37e-181	0.322893	0.391	0.263	2.1e-176	T02-NK
PTPN4	1.29e-180	0.818051	0.262	0.127	3.25e-176	T02-NK
CSK	3.47e-180	0.708176	0.298	0.167	8.71e-176	T02-NK
BLOC1S1	4.86e-180	0.514474	0.511	0.329	1.22e-175	T02-NK
MSN	7.73e-180	0.565082	0.456	0.293	1.94e-175	T02-NK
TGFB1	7.35e-179	0.618331	0.386	0.226	1.85e-174	T02-NK
DOK2	7.57e-179	0.28115	0.444	0.299	1.9e-174	T02-NK
VASP	6.8e-178	0.596783	0.372	0.224	1.71e-173	T02-NK
TSC22D4	7.88e-178	0.676748	0.337	0.194	1.98e-173	T02-NK
MFSD10	8.91e-178	0.74567	0.275	0.143	2.24e-173	T02-NK
PDIA3	7.37e-177	0.506335	0.549	0.378	1.85e-172	T02-NK
PYCARD	3.91e-175	0.709495	0.299	0.165	9.81e-171	T02-NK
AC092580.4	8.57e-172	0.288237	0.327	0.203	2.15e-167	T02-NK
PIP4K2A	1.04e-171	0.593331	0.385	0.226	2.61e-167	T02-NK
LRP10	5.42e-171	0.738254	0.27	0.144	1.36e-166	T02-NK
CLIC1	6.13e-171	0.307988	0.81	0.634	1.54e-166	T02-NK
SYNE2	5.43e-169	0.624085	0.357	0.206	1.36e-164	T02-NK
PSME1	1.02e-167	0.340911	0.799	0.652	2.57e-163	T02-NK
STUB1	5.25e-166	0.550841	0.361	0.228	1.32e-161	T02-NK
AP2M1	6.84e-164	0.543369	0.4	0.263	1.72e-159	T02-NK
IL2RB	1.76e-163	0.561148	0.277	0.157	4.43e-159	T02-NK
APOBEC3G	2.15e-163	0.371589	0.445	0.288	5.39e-159	T02-NK
LMAN2	2.24e-162	0.563248	0.38	0.245	5.62e-158	T02-NK
SIGIRR	7.09e-162	0.598371	0.368	0.225	1.78e-157	T02-NK
RNF126	8.73e-159	0.686687	0.275	0.158	2.19e-154	T02-NK
FAM65B	1.04e-158	0.703492	0.271	0.148	2.62e-154	T02-NK
PDLIM2	1.94e-157	0.67676	0.267	0.147	4.88e-153	T02-NK
PRR13	4.06e-157	0.456691	0.567	0.409	1.02e-152	T02-NK
BSG	5.38e-156	0.489746	0.472	0.32	1.35e-151	T02-NK
PNISR	2.05e-155	0.413346	0.554	0.39	5.15e-151	T02-NK
PTMS	8.28e-155	0.602194	0.272	0.143	2.08e-150	T02-NK
C9orf142	1.52e-153	0.481242	0.519	0.359	3.82e-149	T02-NK
FKBP11	1.91e-153	0.514239	0.36	0.217	4.79e-149	T02-NK
HCLS1	1.04e-152	0.519449	0.408	0.271	2.6e-148	T02-NK
CDK2AP2	4.76e-152	0.63015	0.332	0.193	1.2e-147	T02-NK
PSMD4	5.93e-152	0.544691	0.284	0.184	1.49e-147	T02-NK
GIMAP4	2.14e-151	0.621348	0.319	0.182	5.38e-147	T02-NK
PPP4C	4.19e-151	0.543837	0.307	0.194	1.05e-146	T02-NK
TMA7	6.55e-151	0.278412	0.888	0.782	1.65e-146	T02-NK
RNF213	6.92e-151	0.487818	0.433	0.289	1.74e-146	T02-NK
PRDX5	4.94e-150	0.413782	0.465	0.322	1.24e-145	T02-NK
TMED9	2.06e-149	0.505042	0.363	0.237	5.18e-145	T02-NK
PTP4A2	2.32e-148	0.449331	0.506	0.361	5.83e-144	T02-NK
TECR	1.05e-146	0.513889	0.413	0.28	2.63e-142	T02-NK
ARPC3	1.61e-146	0.317594	0.784	0.63	4.03e-142	T02-NK
ARRB2	1.31e-145	0.621857	0.294	0.177	3.3e-141	T02-NK
CD7	2.56e-145	0.279797	0.711	0.543	6.44e-141	T02-NK
CAPN2	7.16e-145	0.594973	0.313	0.192	1.8e-140	T02-NK
RAB5C	2.07e-144	0.513238	0.334	0.219	5.21e-140	T02-NK
NDUFA12	3.95e-144	0.530335	0.331	0.221	9.92e-140	T02-NK
FAM195B	9.93e-144	0.575153	0.281	0.171	2.49e-139	T02-NK
DBNL	1.27e-143	0.629388	0.26	0.157	3.18e-139	T02-NK
BRK1	3.55e-143	0.419824	0.518	0.37	8.93e-139	T02-NK
IDH2	6.19e-141	0.44655	0.394	0.256	1.56e-136	T02-NK
IFITM1	4.79e-140	0.436401	0.509	0.35	1.2e-135	T02-NK
DBI	2.98e-139	0.398823	0.571	0.405	7.49e-135	T02-NK
AKNA	1.28e-137	0.578259	0.286	0.169	3.23e-133	T02-NK
SERPINB1	2.96e-137	0.619126	0.296	0.184	7.42e-133	T02-NK
CCNDBP1	7.72e-137	0.558909	0.252	0.156	1.94e-132	T02-NK
SUPT4H1	1.18e-135	0.518576	0.349	0.224	2.98e-131	T02-NK
TBCB	9.67e-134	0.486831	0.357	0.238	2.43e-129	T02-NK
CTSS	2.5e-133	0.511468	0.346	0.227	6.27e-129	T02-NK
RNF167	2.31e-132	0.525664	0.324	0.211	5.81e-128	T02-NK
MYL12B	4.24e-132	0.279434	0.788	0.64	1.07e-127	T02-NK
SRSF9	3.6e-131	0.449877	0.447	0.313	9.05e-127	T02-NK
FERMT3	4.23e-131	0.6295	0.251	0.148	1.06e-126	T02-NK
CD99	1.88e-128	0.287771	0.757	0.609	4.73e-124	T02-NK
CYTH1	5.13e-128	0.607379	0.267	0.162	1.29e-123	T02-NK
M6PR	5.42e-128	0.567315	0.257	0.167	1.36e-123	T02-NK
WDR1	4.31e-127	0.511924	0.361	0.241	1.08e-122	T02-NK
ZNF428	7.49e-127	0.463821	0.253	0.167	1.88e-122	T02-NK
AHNAK	1.09e-126	0.60421	0.277	0.161	2.74e-122	T02-NK
MEAF6	7.1e-125	0.471215	0.293	0.201	1.78e-120	T02-NK
ARL4C	4.35e-123	0.47273	0.408	0.273	1.09e-118	T02-NK
AP2S1	8.67e-123	0.461412	0.299	0.202	2.18e-118	T02-NK
GUK1	1.78e-122	0.30935	0.694	0.552	4.48e-118	T02-NK
RASAL3	1.29e-119	0.531241	0.28	0.178	3.23e-115	T02-NK
GNAI2	6.81e-118	0.485482	0.307	0.208	1.71e-113	T02-NK
TMEM160	9.04e-117	0.431821	0.309	0.218	2.27e-112	T02-NK
BST2	1.27e-116	0.400221	0.362	0.248	3.2e-112	T02-NK
BCAP31	1.8e-116	0.423188	0.324	0.227	4.52e-112	T02-NK
HSP90B1	3.28e-115	0.496565	0.389	0.266	8.23e-111	T02-NK
NEDD8	5.57e-115	0.349287	0.57	0.434	1.4e-110	T02-NK
NDUFC2	9.26e-115	0.378097	0.373	0.267	2.33e-110	T02-NK
POLR3GL	2.7e-114	0.465199	0.328	0.225	6.78e-110	T02-NK
GABARAP	1.1e-113	0.442	0.258	0.18	2.77e-109	T02-NK
ACP1	1.7e-113	0.430601	0.291	0.204	4.28e-109	T02-NK
JTB	3.37e-111	0.351241	0.557	0.426	8.46e-107	T02-NK
PRKAR1A	4.97e-111	0.47977	0.267	0.178	1.25e-106	T02-NK
RASSF5	9.87e-111	0.454783	0.292	0.2	2.48e-106	T02-NK
ATP6V1F	8.33e-109	0.325248	0.379	0.286	2.09e-104	T02-NK
ARF5	1.22e-108	0.359506	0.27	0.201	3.07e-104	T02-NK
CD164	4.17e-108	0.38644	0.393	0.288	1.05e-103	T02-NK
SSBP1	3.99e-107	0.346979	0.321	0.242	1e-102	T02-NK
TCF25	1.19e-106	0.410228	0.421	0.304	2.99e-102	T02-NK
GIMAP7	1.69e-105	0.481219	0.303	0.196	4.25e-101	T02-NK
CDC42SE1	2.96e-104	0.52104	0.352	0.241	7.43e-100	T02-NK
DGUOK	3.12e-104	0.362781	0.294	0.218	7.85e-100	T02-NK
XBP1	3.64e-104	0.44926	0.362	0.247	9.15e-100	T02-NK
CCDC85B	8.61e-104	0.299915	0.463	0.353	2.16e-99	T02-NK
SSU72	1.52e-103	0.385105	0.39	0.289	3.81e-99	T02-NK
TCEB2	1.59e-103	0.276514	0.706	0.572	4e-99	T02-NK
AURKAIP1	7.95e-103	0.296964	0.333	0.256	2e-98	T02-NK
TMED2	1.21e-102	0.34976	0.408	0.309	3.05e-98	T02-NK
CHMP4A	2.14e-102	0.391228	0.355	0.259	5.37e-98	T02-NK
DCTN3	2.19e-102	0.441207	0.286	0.197	5.5e-98	T02-NK
LCP1	3.23e-102	0.346664	0.489	0.359	8.12e-98	T02-NK
COMMD7	3.65e-102	0.415621	0.303	0.213	9.16e-98	T02-NK
WAS	6.18e-102	0.462479	0.279	0.194	1.55e-97	T02-NK
RABAC1	7.35e-102	0.279559	0.486	0.376	1.85e-97	T02-NK
HSD17B11	8.28e-100	0.461461	0.284	0.194	2.08e-95	T02-NK
PYURF	1.49e-99	0.343767	0.341	0.262	3.75e-95	T02-NK
HMHA1	2.56e-99	0.432325	0.313	0.226	6.44e-95	T02-NK
ITGB1	3.94e-99	0.340572	0.373	0.265	9.9e-95	T02-NK
IL10RA	2.38e-98	0.423279	0.288	0.196	5.97e-94	T02-NK
ATP6V0E1	7.14e-98	0.265013	0.614	0.487	1.79e-93	T02-NK
TAPBP	3.95e-97	0.332261	0.434	0.328	9.93e-93	T02-NK
LSM3	4.28e-97	0.426122	0.307	0.219	1.08e-92	T02-NK
GPSM3	6.03e-97	0.316598	0.63	0.506	1.51e-92	T02-NK
PTPN7	6.95e-97	0.312451	0.418	0.306	1.75e-92	T02-NK
RPS19BP1	1.62e-96	0.295674	0.326	0.252	4.07e-92	T02-NK
HLA-F	2.22e-96	0.350187	0.543	0.42	5.57e-92	T02-NK
ATRAID	8.19e-96	0.310931	0.284	0.22	2.06e-91	T02-NK
LAMTOR4	9.86e-96	0.310966	0.547	0.427	2.48e-91	T02-NK
RSRP1	2.6e-95	0.305324	0.537	0.416	6.52e-91	T02-NK
NDUFB10	2.69e-95	0.334631	0.385	0.289	6.76e-91	T02-NK
BANF1	2.05e-94	0.385888	0.282	0.203	5.15e-90	T02-NK
CELF2	5.81e-94	0.339078	0.367	0.275	1.46e-89	T02-NK
SSNA1	7.45e-94	0.324301	0.288	0.219	1.87e-89	T02-NK
FKBP8	7.55e-94	0.325334	0.44	0.344	1.9e-89	T02-NK
GHITM	2.26e-93	0.323998	0.348	0.27	5.68e-89	T02-NK
RALY	3.83e-93	0.394537	0.37	0.271	9.62e-89	T02-NK
ARHGAP9	5.06e-93	0.362886	0.29	0.208	1.27e-88	T02-NK
ATP6AP2	1.25e-92	0.304761	0.272	0.214	3.13e-88	T02-NK
POLR2G	1.76e-92	0.343023	0.276	0.208	4.43e-88	T02-NK
WASF2	2.43e-92	0.432677	0.261	0.187	6.11e-88	T02-NK
TPM3	3.91e-92	0.300751	0.625	0.5	9.81e-88	T02-NK
SH3BGRL	4.79e-92	0.32046	0.404	0.313	1.2e-87	T02-NK
PPIB	5.62e-92	0.341177	0.525	0.408	1.41e-87	T02-NK
N4BP2L2	2.42e-91	0.280414	0.439	0.343	6.09e-87	T02-NK
PSAP	1.14e-90	0.355901	0.397	0.296	2.87e-86	T02-NK
POLR2J3	1.34e-90	0.394871	0.308	0.222	3.37e-86	T02-NK
UQCR10	2.85e-90	0.315243	0.488	0.378	7.15e-86	T02-NK
NAA38	5.1e-90	0.377873	0.295	0.213	1.28e-85	T02-NK
MED10	9e-90	0.293385	0.349	0.273	2.26e-85	T02-NK
ICAM3	9.51e-90	0.302154	0.487	0.386	2.39e-85	T02-NK
IL2RG	1.09e-89	0.250339	0.668	0.547	2.74e-85	T02-NK
NDUFB9	1.3e-89	0.322146	0.417	0.323	3.26e-85	T02-NK
UQCRFS1	3.14e-89	0.349279	0.315	0.237	7.89e-85	T02-NK
ATP5A1	4.14e-89	0.362234	0.387	0.295	1.04e-84	T02-NK
SDF4	4.8e-89	0.391945	0.276	0.204	1.21e-84	T02-NK
CCDC12	5.14e-89	0.258257	0.383	0.299	1.29e-84	T02-NK
LAMP1	1.07e-88	0.379398	0.309	0.231	2.69e-84	T02-NK
ERH	1.12e-88	0.326663	0.382	0.287	2.83e-84	T02-NK
SPCS2	1.21e-88	0.300929	0.417	0.321	3.03e-84	T02-NK
CASP4	1.34e-88	0.325949	0.333	0.254	3.36e-84	T02-NK
UFC1	2.35e-88	0.30567	0.439	0.343	5.89e-84	T02-NK
MYDGF	2.56e-88	0.273779	0.253	0.198	6.42e-84	T02-NK
EVL	4.47e-88	0.273903	0.682	0.565	1.12e-83	T02-NK
AAK1	6.01e-88	0.311019	0.385	0.295	1.51e-83	T02-NK
ATP5J	7.35e-88	0.285604	0.446	0.348	1.85e-83	T02-NK
NDUFS6	1.06e-87	0.299986	0.321	0.247	2.65e-83	T02-NK
GNB2	4.14e-87	0.314997	0.298	0.227	1.04e-82	T02-NK
SF3B2	7.14e-87	0.316227	0.412	0.319	1.79e-82	T02-NK
SEC11A	2.52e-85	0.270309	0.362	0.286	6.34e-81	T02-NK
ANXA2	3.17e-85	0.298074	0.39	0.284	7.97e-81	T02-NK
GTF3A	7.29e-85	0.31033	0.514	0.409	1.83e-80	T02-NK
TUFM	2.67e-83	0.312084	0.298	0.234	6.7e-79	T02-NK
UBE2I	2.31e-82	0.295214	0.341	0.267	5.8e-78	T02-NK
PIN1	4.79e-82	0.273837	0.271	0.216	1.2e-77	T02-NK
POLR2J	2.19e-81	0.293008	0.283	0.227	5.49e-77	T02-NK
C19orf43	5.44e-81	0.28301	0.643	0.532	1.37e-76	T02-NK
PSMC5	8.78e-81	0.342951	0.309	0.236	2.21e-76	T02-NK
SRP9	3.5e-80	0.339113	0.335	0.256	8.8e-76	T02-NK
ORMDL1	2.28e-79	0.250715	0.263	0.214	5.73e-75	T02-NK
C4orf3	2.89e-79	0.266358	0.495	0.401	7.25e-75	T02-NK
APOBEC3C	6.37e-79	0.315372	0.305	0.217	1.6e-74	T02-NK
SKAP1	7.17e-79	0.33264	0.276	0.212	1.8e-74	T02-NK
ATP5D	1.18e-78	0.276786	0.564	0.457	2.96e-74	T02-NK
TBCC	1.39e-78	0.252232	0.274	0.209	3.48e-74	T02-NK
CD47	1.43e-78	0.303198	0.38	0.296	3.6e-74	T02-NK
FIS1	1.66e-78	0.254187	0.317	0.259	4.16e-74	T02-NK
MAF1	3.03e-78	0.345267	0.311	0.238	7.62e-74	T02-NK
NDUFS8	7.37e-78	0.302257	0.289	0.229	1.85e-73	T02-NK
ATP5F1	1.21e-77	0.311994	0.315	0.25	3.04e-73	T02-NK
COPS6	3.35e-77	0.319208	0.262	0.203	8.42e-73	T02-NK
C1orf56	3.81e-77	0.584251	0.254	0.161	9.57e-73	T02-NK
C7orf73	4.79e-77	0.322891	0.262	0.206	1.2e-72	T02-NK
MYEOV2	8.93e-77	0.265717	0.429	0.348	2.24e-72	T02-NK
RNPS1	1.28e-76	0.254606	0.377	0.302	3.22e-72	T02-NK
DDX6	1.43e-76	0.378399	0.31	0.228	3.6e-72	T02-NK
TBCA	3.63e-76	0.265611	0.435	0.353	9.11e-72	T02-NK
CD48	4.01e-76	0.26152	0.634	0.519	1.01e-71	T02-NK
JAK1	2.33e-75	0.329138	0.359	0.273	5.86e-71	T02-NK
DNAJC8	7.67e-75	0.280151	0.264	0.21	1.93e-70	T02-NK
TNFRSF14	1.87e-74	0.312145	0.278	0.217	4.71e-70	T02-NK
COPE	3.79e-74	0.270882	0.463	0.37	9.52e-70	T02-NK
SRRM2	1.28e-73	0.264083	0.346	0.279	3.22e-69	T02-NK
VAMP5	1.77e-73	0.318409	0.319	0.248	4.45e-69	T02-NK
TAP1	2.73e-72	0.292859	0.343	0.264	6.85e-68	T02-NK
XRCC5	1.06e-70	0.27571	0.272	0.218	2.66e-66	T02-NK
2020-09-09	1.25e-70	0.28327	0.413	0.334	3.14e-66	T02-NK
MPHOSPH8	4.33e-69	0.262952	0.298	0.239	1.09e-64	T02-NK
ACTR2	4.77e-69	0.277147	0.327	0.262	1.2e-64	T02-NK
ERP29	3.08e-68	0.278494	0.478	0.39	7.73e-64	T02-NK
PSMB8	4.22e-68	0.269414	0.494	0.391	1.06e-63	T02-NK
EIF5A	7.3e-68	0.27289	0.298	0.233	1.83e-63	T02-NK
DDX46	1.92e-67	0.253432	0.263	0.215	4.82e-63	T02-NK
IKZF1	5.34e-67	0.325486	0.267	0.207	1.34e-62	T02-NK
BAX	3.52e-64	0.259658	0.437	0.347	8.85e-60	T02-NK
ZNHIT1	6.61e-64	0.250841	0.268	0.22	1.66e-59	T02-NK
ACTR3	2.35e-62	0.263806	0.419	0.343	5.89e-58	T02-NK
PDIA6	5.03e-62	0.257469	0.282	0.226	1.26e-57	T02-NK
SNRPE	5.41e-60	0.250043	0.307	0.254	1.36e-55	T02-NK
CALR	1.81e-55	0.256897	0.55	0.453	4.54e-51	T02-NK
TNRC6B	5.54e-55	0.304167	0.261	0.203	1.39e-50	T02-NK
CTD-3252C9.4	2.35e-49	0.401786	0.257	0.179	5.91e-45	T02-NK
AC017002.1	0	3.03872	0.256	0.018	0	T03-CD4-FOXP3+Treg
IL2RA	0	2.94049	0.56	0.054	0	T03-CD4-FOXP3+Treg
FOXP3	0	2.80453	0.32	0.025	0	T03-CD4-FOXP3+Treg
TNFRSF4	0	2.47558	0.64	0.115	0	T03-CD4-FOXP3+Treg
LAYN	0	2.30614	0.293	0.036	0	T03-CD4-FOXP3+Treg
MAGEH1	0	2.28707	0.334	0.063	0	T03-CD4-FOXP3+Treg
CRADD	0	2.26291	0.272	0.039	0	T03-CD4-FOXP3+Treg
AC133644.2	0	2.1646	0.564	0.103	0	T03-CD4-FOXP3+Treg
CTLA4	0	2.12256	0.615	0.119	0	T03-CD4-FOXP3+Treg
TNFRSF18	0	2.02787	0.684	0.154	0	T03-CD4-FOXP3+Treg
BATF	0	1.94866	0.81	0.23	0	T03-CD4-FOXP3+Treg
ICA1	0	1.91195	0.258	0.051	0	T03-CD4-FOXP3+Treg
LAIR2	0	1.87626	0.475	0.102	0	T03-CD4-FOXP3+Treg
TNFRSF9	0	1.80107	0.362	0.072	0	T03-CD4-FOXP3+Treg
TIGIT	0	1.75147	0.7	0.2	0	T03-CD4-FOXP3+Treg
TBC1D4	0	1.74054	0.347	0.079	0	T03-CD4-FOXP3+Treg
LTB	0	1.67001	0.869	0.435	0	T03-CD4-FOXP3+Treg
AC002331.1	0	1.58982	0.28	0.064	0	T03-CD4-FOXP3+Treg
CD79B	0	1.53264	0.295	0.081	0	T03-CD4-FOXP3+Treg
CARD16	0	1.53154	0.719	0.285	0	T03-CD4-FOXP3+Treg
ICOS	0	1.50637	0.538	0.167	0	T03-CD4-FOXP3+Treg
ACP5	0	1.50441	0.369	0.113	0	T03-CD4-FOXP3+Treg
HTATIP2	0	1.46126	0.307	0.095	0	T03-CD4-FOXP3+Treg
PMAIP1	0	1.45428	0.804	0.331	0	T03-CD4-FOXP3+Treg
DNPH1	0	1.44574	0.525	0.173	0	T03-CD4-FOXP3+Treg
MIR4435-2HG	0	1.38446	0.498	0.177	0	T03-CD4-FOXP3+Treg
GADD45A	0	1.34422	0.577	0.237	0	T03-CD4-FOXP3+Treg
SYNGR2	0	1.34079	0.325	0.119	0	T03-CD4-FOXP3+Treg
CORO1B	0	1.31712	0.583	0.238	0	T03-CD4-FOXP3+Treg
TYMP	0	1.29656	0.51	0.207	0	T03-CD4-FOXP3+Treg
GLRX	0	1.23389	0.547	0.253	0	T03-CD4-FOXP3+Treg
RHBDD2	0	1.19043	0.439	0.178	0	T03-CD4-FOXP3+Treg
PIM2	0	1.18686	0.5	0.212	0	T03-CD4-FOXP3+Treg
PRDM1	0	1.15445	0.375	0.149	0	T03-CD4-FOXP3+Treg
IL32	0	1.15057	0.991	0.895	0	T03-CD4-FOXP3+Treg
HLA-DQA1	0	1.12173	0.452	0.19	0	T03-CD4-FOXP3+Treg
ARID5B	0	1.10921	0.619	0.291	0	T03-CD4-FOXP3+Treg
PHLDA1	0	1.10649	0.564	0.222	0	T03-CD4-FOXP3+Treg
AKIRIN2	0	1.09942	0.435	0.185	0	T03-CD4-FOXP3+Treg
CTSC	0	1.07766	0.614	0.324	0	T03-CD4-FOXP3+Treg
TNFRSF1B	0	1.05105	0.45	0.209	0	T03-CD4-FOXP3+Treg
PKM	0	1.04475	0.615	0.389	0	T03-CD4-FOXP3+Treg
SAT1	0	1.04291	0.93	0.68	0	T03-CD4-FOXP3+Treg
IFI6	0	1.01525	0.449	0.216	0	T03-CD4-FOXP3+Treg
UGP2	0	1.00709	0.494	0.267	0	T03-CD4-FOXP3+Treg
GPX1	0	1.00044	0.614	0.321	0	T03-CD4-FOXP3+Treg
GBP2	0	0.99877	0.426	0.209	0	T03-CD4-FOXP3+Treg
BIRC3	0	0.996252	0.659	0.337	0	T03-CD4-FOXP3+Treg
DUSP4	0	0.977821	0.677	0.309	0	T03-CD4-FOXP3+Treg
S100A4	0	0.97148	0.986	0.822	0	T03-CD4-FOXP3+Treg
RPS27L	0	0.929494	0.611	0.358	0	T03-CD4-FOXP3+Treg
PBXIP1	0	0.912723	0.451	0.234	0	T03-CD4-FOXP3+Treg
COX17	0	0.904783	0.447	0.239	0	T03-CD4-FOXP3+Treg
SPOCK2	0	0.904338	0.562	0.294	0	T03-CD4-FOXP3+Treg
CD27	0	0.880576	0.487	0.257	0	T03-CD4-FOXP3+Treg
TRAC	0	0.86829	0.933	0.724	0	T03-CD4-FOXP3+Treg
CFLAR	0	0.851466	0.529	0.306	0	T03-CD4-FOXP3+Treg
ENO1	0	0.792731	0.73	0.531	0	T03-CD4-FOXP3+Treg
CD7	0	0.715687	0.746	0.541	0	T03-CD4-FOXP3+Treg
ARPC1B	0	0.699067	0.709	0.496	0	T03-CD4-FOXP3+Treg
RGS1	0	0.653772	0.959	0.713	0	T03-CD4-FOXP3+Treg
ATP6V0E1	0	0.59854	0.673	0.483	0	T03-CD4-FOXP3+Treg
MYL6	0	0.560799	0.948	0.866	0	T03-CD4-FOXP3+Treg
NDUFA4	0	0.533968	0.755	0.6	0	T03-CD4-FOXP3+Treg
TSC22D3	0	0.515269	0.975	0.894	0	T03-CD4-FOXP3+Treg
HLA-A	0	0.505482	0.997	0.989	0	T03-CD4-FOXP3+Treg
CREM	0	0.498126	0.78	0.479	0	T03-CD4-FOXP3+Treg
S100A6	0	0.464857	0.92	0.825	0	T03-CD4-FOXP3+Treg
OAZ1	0	0.38453	0.92	0.849	0	T03-CD4-FOXP3+Treg
B2M	0	0.36753	1	1	0	T03-CD4-FOXP3+Treg
FTH1	0	0.293961	0.996	0.986	0	T03-CD4-FOXP3+Treg
IL2RG	2.96439387504748e-323	0.561005	0.698	0.545	7.44685385350677e-319	T03-CD4-FOXP3+Treg
CD2	3.59885963766437e-317	0.521056	0.806	0.651	9.04069529577666e-313	T03-CD4-FOXP3+Treg
CFAP20	8.99310015581855e-312	1.19257	0.309	0.124	2.26e-307	T03-CD4-FOXP3+Treg
GAPDH	3.61e-308	0.37798	0.956	0.91	9.07e-304	T03-CD4-FOXP3+Treg
LGALS1	7.7e-308	0.702736	0.683	0.479	1.93e-303	T03-CD4-FOXP3+Treg
COX5B	1.14e-306	0.581058	0.658	0.483	2.86e-302	T03-CD4-FOXP3+Treg
STK17B	8.01e-306	0.685196	0.595	0.392	2.01e-301	T03-CD4-FOXP3+Treg
SRP14	7.4e-302	0.420913	0.854	0.76	1.86e-297	T03-CD4-FOXP3+Treg
BTG3	4.57e-292	0.950588	0.401	0.19	1.15e-287	T03-CD4-FOXP3+Treg
CD74	7.82e-287	0.429822	0.909	0.792	1.96e-282	T03-CD4-FOXP3+Treg
PARK7	3.89e-285	0.596296	0.612	0.441	9.78e-281	T03-CD4-FOXP3+Treg
CALM3	1.82e-269	0.649112	0.56	0.372	4.58e-265	T03-CD4-FOXP3+Treg
ISCU	1.67e-267	0.698131	0.489	0.318	4.2e-263	T03-CD4-FOXP3+Treg
LAPTM4A	1.4e-266	0.910384	0.378	0.192	3.53e-262	T03-CD4-FOXP3+Treg
ACTB	2.28e-261	0.313874	0.993	0.988	5.72e-257	T03-CD4-FOXP3+Treg
SOD1	1.18e-253	0.476946	0.756	0.601	2.95e-249	T03-CD4-FOXP3+Treg
NAMPT	7.08e-253	0.911413	0.377	0.175	1.78e-248	T03-CD4-FOXP3+Treg
TXN	1.41e-249	0.609055	0.6	0.401	3.53e-245	T03-CD4-FOXP3+Treg
SH2D2A	4.53e-248	0.951699	0.34	0.164	1.14e-243	T03-CD4-FOXP3+Treg
CD3D	3.13e-246	0.353531	0.906	0.769	7.87e-242	T03-CD4-FOXP3+Treg
RHOH	1.19e-244	0.690248	0.52	0.324	2.99e-240	T03-CD4-FOXP3+Treg
CD59	8.74e-243	1.16411	0.258	0.097	2.19e-238	T03-CD4-FOXP3+Treg
UCP2	2.97e-233	0.703578	0.485	0.308	7.47e-229	T03-CD4-FOXP3+Treg
PTTG1	2.14e-226	0.780206	0.376	0.176	5.38e-222	T03-CD4-FOXP3+Treg
SUMO2	2.21e-224	0.416347	0.741	0.623	5.55e-220	T03-CD4-FOXP3+Treg
SAMSN1	2.32e-224	0.572462	0.603	0.379	5.82e-220	T03-CD4-FOXP3+Treg
C4orf48	3.82e-218	0.874442	0.349	0.174	9.59e-214	T03-CD4-FOXP3+Treg
TIMP1	8.39e-214	0.868353	0.336	0.184	2.11e-209	T03-CD4-FOXP3+Treg
NFKBIA	2.65e-208	0.392979	0.862	0.734	6.66e-204	T03-CD4-FOXP3+Treg
H3F3A	7.83e-208	0.346058	0.857	0.777	1.97e-203	T03-CD4-FOXP3+Treg
ATP5E	1.49e-207	0.289302	0.924	0.89	3.74e-203	T03-CD4-FOXP3+Treg
PRDX2	1.53e-204	0.680911	0.424	0.27	3.84e-200	T03-CD4-FOXP3+Treg
NOP10	1.97e-203	0.617668	0.51	0.331	4.95e-199	T03-CD4-FOXP3+Treg
SCAND1	1.07e-201	0.590965	0.504	0.355	2.68e-197	T03-CD4-FOXP3+Treg
FKBP1A	2.29e-198	0.584452	0.53	0.353	5.75e-194	T03-CD4-FOXP3+Treg
RHOC	8.15e-195	0.692419	0.435	0.251	2.05e-190	T03-CD4-FOXP3+Treg
IL2RB	1.01e-190	0.86739	0.318	0.154	2.54e-186	T03-CD4-FOXP3+Treg
ATOX1	3.51e-186	0.995804	0.254	0.112	8.81e-182	T03-CD4-FOXP3+Treg
COX8A	1.56e-184	0.448533	0.661	0.511	3.91e-180	T03-CD4-FOXP3+Treg
NDUFV2	8.06e-184	0.68093	0.425	0.256	2.02e-179	T03-CD4-FOXP3+Treg
CKLF	3.57e-183	0.519299	0.61	0.431	8.96e-179	T03-CD4-FOXP3+Treg
NDUFA13	3.02e-180	0.474559	0.599	0.46	7.59e-176	T03-CD4-FOXP3+Treg
SKP1	3.21e-176	0.359996	0.753	0.653	8.05e-172	T03-CD4-FOXP3+Treg
IQGAP1	1.21e-174	0.625868	0.462	0.289	3.05e-170	T03-CD4-FOXP3+Treg
LGALS3	1.44e-172	0.717301	0.373	0.198	3.62e-168	T03-CD4-FOXP3+Treg
HINT1	3.36e-172	0.333335	0.799	0.724	8.44e-168	T03-CD4-FOXP3+Treg
RAB11FIP1	1.3e-168	0.928795	0.254	0.11	3.28e-164	T03-CD4-FOXP3+Treg
NDUFB8	9.03e-166	0.50608	0.537	0.393	2.27e-161	T03-CD4-FOXP3+Treg
ISG15	2.11e-165	0.615854	0.525	0.362	5.29e-161	T03-CD4-FOXP3+Treg
COX6A1	6.11e-164	0.408652	0.664	0.541	1.54e-159	T03-CD4-FOXP3+Treg
RAC1	7.47e-163	0.523463	0.52	0.369	1.88e-158	T03-CD4-FOXP3+Treg
CISD2	1.19e-162	0.900834	0.261	0.129	2.98e-158	T03-CD4-FOXP3+Treg
SUB1	6.53e-162	0.329051	0.79	0.678	1.64e-157	T03-CD4-FOXP3+Treg
SFT2D1	1.04e-161	0.837041	0.283	0.149	2.62e-157	T03-CD4-FOXP3+Treg
VAMP8	1.17e-160	0.493494	0.534	0.397	2.93e-156	T03-CD4-FOXP3+Treg
DUSP10	1.12e-159	0.765103	0.317	0.158	2.83e-155	T03-CD4-FOXP3+Treg
COX5A	3.43e-159	0.55664	0.453	0.318	8.62e-155	T03-CD4-FOXP3+Treg
ARL6IP5	2.63e-158	0.435947	0.616	0.491	6.62e-154	T03-CD4-FOXP3+Treg
TMEM173	1.53e-157	0.72613	0.351	0.198	3.86e-153	T03-CD4-FOXP3+Treg
BRK1	2.1e-157	0.508634	0.516	0.37	5.26e-153	T03-CD4-FOXP3+Treg
TCEB2	1.63e-156	0.380876	0.688	0.573	4.1e-152	T03-CD4-FOXP3+Treg
PFN1	1.06e-155	0.259187	0.951	0.934	2.67e-151	T03-CD4-FOXP3+Treg
CHMP2A	2.29e-155	0.745216	0.329	0.184	5.74e-151	T03-CD4-FOXP3+Treg
TNIP2	3.28e-154	0.884584	0.256	0.124	8.24e-150	T03-CD4-FOXP3+Treg
COX7A2	3.9e-154	0.357225	0.711	0.609	9.79e-150	T03-CD4-FOXP3+Treg
YWHAB	5.88e-154	0.466887	0.57	0.432	1.48e-149	T03-CD4-FOXP3+Treg
CMTM6	4.39e-153	0.747628	0.32	0.188	1.1e-148	T03-CD4-FOXP3+Treg
RNF145	1.1e-152	0.729866	0.337	0.187	2.77e-148	T03-CD4-FOXP3+Treg
CD58	1.05e-151	0.869406	0.257	0.119	2.64e-147	T03-CD4-FOXP3+Treg
RHOG	6.18e-151	0.600305	0.419	0.275	1.55e-146	T03-CD4-FOXP3+Treg
EPSTI1	2.38e-148	0.653919	0.385	0.233	5.98e-144	T03-CD4-FOXP3+Treg
GMFG	3.87e-148	0.364587	0.707	0.605	9.73e-144	T03-CD4-FOXP3+Treg
CUTA	3.33e-147	0.43204	0.569	0.456	8.37e-143	T03-CD4-FOXP3+Treg
CASP1	3.65e-147	0.808154	0.277	0.146	9.17e-143	T03-CD4-FOXP3+Treg
UQCR10	1.23e-146	0.491988	0.516	0.376	3.09e-142	T03-CD4-FOXP3+Treg
USP15	1.41e-143	0.765893	0.291	0.163	3.54e-139	T03-CD4-FOXP3+Treg
ZFAND5	4.08e-143	0.581977	0.449	0.3	1.03e-138	T03-CD4-FOXP3+Treg
PSMB3	1.71e-140	0.500822	0.5	0.349	4.31e-136	T03-CD4-FOXP3+Treg
TRAPPC1	6.72e-140	0.526238	0.466	0.326	1.69e-135	T03-CD4-FOXP3+Treg
TRBC2	1.44e-138	0.381708	0.755	0.662	3.62e-134	T03-CD4-FOXP3+Treg
GTF3C6	1.08e-137	0.681237	0.33	0.197	2.7e-133	T03-CD4-FOXP3+Treg
ARPP19	2.15e-137	0.749897	0.296	0.156	5.39e-133	T03-CD4-FOXP3+Treg
TNFAIP3	2.18e-136	0.29971	0.768	0.626	5.47e-132	T03-CD4-FOXP3+Treg
TANK	4.75e-136	0.586717	0.405	0.243	1.19e-131	T03-CD4-FOXP3+Treg
CYTIP	1.02e-135	0.43273	0.595	0.461	2.55e-131	T03-CD4-FOXP3+Treg
HLA-DRB1	6.62e-133	0.395164	0.664	0.495	1.66e-128	T03-CD4-FOXP3+Treg
DYNLRB1	2.23e-131	0.563856	0.405	0.273	5.61e-127	T03-CD4-FOXP3+Treg
ATP5J2	4.18e-131	0.462576	0.52	0.382	1.05e-126	T03-CD4-FOXP3+Treg
RORA	1.45e-130	0.5426	0.458	0.301	3.64e-126	T03-CD4-FOXP3+Treg
TAGLN2	1.33e-129	0.382861	0.666	0.53	3.33e-125	T03-CD4-FOXP3+Treg
EDF1	6.38e-129	0.339119	0.699	0.597	1.6e-124	T03-CD4-FOXP3+Treg
RAP1A	1.02e-128	0.502537	0.451	0.329	2.55e-124	T03-CD4-FOXP3+Treg
EID1	1.15e-128	0.48506	0.478	0.351	2.89e-124	T03-CD4-FOXP3+Treg
NDUFC2	1.44e-128	0.563271	0.401	0.265	3.63e-124	T03-CD4-FOXP3+Treg
RBPJ	1.33e-125	0.526691	0.413	0.252	3.34e-121	T03-CD4-FOXP3+Treg
PPM1G	2.46e-124	0.692382	0.302	0.175	6.19e-120	T03-CD4-FOXP3+Treg
CIRBP	3.72e-124	0.292684	0.787	0.717	9.35e-120	T03-CD4-FOXP3+Treg
NR3C1	8.73e-121	0.633275	0.355	0.217	2.19e-116	T03-CD4-FOXP3+Treg
ATP5G2	3.33e-119	0.288542	0.761	0.689	8.37e-115	T03-CD4-FOXP3+Treg
CLIC1	4.18e-119	0.307667	0.748	0.637	1.05e-114	T03-CD4-FOXP3+Treg
CD82	1.55e-118	0.691661	0.297	0.165	3.89e-114	T03-CD4-FOXP3+Treg
ATP6V1G1	2.18e-118	0.393413	0.565	0.454	5.49e-114	T03-CD4-FOXP3+Treg
SIT1	2.91e-118	0.677654	0.307	0.175	7.3e-114	T03-CD4-FOXP3+Treg
PSMB1	3.01e-118	0.438623	0.506	0.382	7.55e-114	T03-CD4-FOXP3+Treg
PHPT1	6.64e-118	0.607671	0.357	0.226	1.67e-113	T03-CD4-FOXP3+Treg
TMED9	2.08e-117	0.579455	0.361	0.237	5.22e-113	T03-CD4-FOXP3+Treg
NDUFA11	3.33e-117	0.428577	0.504	0.389	8.36e-113	T03-CD4-FOXP3+Treg
C9orf16	5.63e-117	0.410858	0.54	0.43	1.41e-112	T03-CD4-FOXP3+Treg
SEC11C	2.17e-116	0.657442	0.309	0.184	5.46e-112	T03-CD4-FOXP3+Treg
CLEC2D	4.32e-114	0.475457	0.447	0.347	1.09e-109	T03-CD4-FOXP3+Treg
SPCS1	1.97e-113	0.389756	0.526	0.428	4.94e-109	T03-CD4-FOXP3+Treg
PRDX1	5.55e-113	0.449642	0.503	0.352	1.39e-108	T03-CD4-FOXP3+Treg
TMBIM4	1.16e-111	0.580859	0.349	0.229	2.92e-107	T03-CD4-FOXP3+Treg
STAT3	1.43e-111	0.527109	0.412	0.282	3.58e-107	T03-CD4-FOXP3+Treg
CHCHD2	5.24e-111	0.278113	0.77	0.69	1.32e-106	T03-CD4-FOXP3+Treg
NOP58	7.92e-111	0.60066	0.35	0.218	1.99e-106	T03-CD4-FOXP3+Treg
CDC42	9.33e-111	0.33497	0.641	0.565	2.34e-106	T03-CD4-FOXP3+Treg
UBL5	2.17e-110	0.320805	0.687	0.59	5.45e-106	T03-CD4-FOXP3+Treg
LY6E	2.63e-110	0.382176	0.617	0.524	6.61e-106	T03-CD4-FOXP3+Treg
COX6B1	2.8e-110	0.333329	0.668	0.56	7.04e-106	T03-CD4-FOXP3+Treg
CNIH1	4.05e-110	0.681113	0.275	0.169	1.02e-105	T03-CD4-FOXP3+Treg
PSMB6	2.09e-108	0.531772	0.385	0.257	5.25e-104	T03-CD4-FOXP3+Treg
WDR83OS	2.88e-108	0.458297	0.471	0.343	7.24e-104	T03-CD4-FOXP3+Treg
ANAPC16	5.74e-107	0.331673	0.633	0.545	1.44e-102	T03-CD4-FOXP3+Treg
POMP	1.85e-106	0.412246	0.537	0.404	4.65e-102	T03-CD4-FOXP3+Treg
VOPP1	3.13e-105	0.671045	0.272	0.16	7.85e-101	T03-CD4-FOXP3+Treg
PGAM1	1.59e-104	0.462145	0.457	0.334	3.99e-100	T03-CD4-FOXP3+Treg
APOE	6.6e-103	0.443448	0.292	0.167	1.66e-98	T03-CD4-FOXP3+Treg
ALDOA	7.71e-103	0.294433	0.697	0.628	1.94e-98	T03-CD4-FOXP3+Treg
RBX1	1.21e-102	0.507856	0.4	0.275	3.03e-98	T03-CD4-FOXP3+Treg
HLA-DMA	1.71e-102	0.637368	0.29	0.166	4.3e-98	T03-CD4-FOXP3+Treg
CAPZA2	2.38e-102	0.57626	0.334	0.218	5.97e-98	T03-CD4-FOXP3+Treg
PFDN2	4.1e-102	0.618831	0.298	0.189	1.03e-97	T03-CD4-FOXP3+Treg
TNIP1	7.33e-102	0.642574	0.285	0.168	1.84e-97	T03-CD4-FOXP3+Treg
MORF4L1	1.14e-101	0.377168	0.559	0.45	2.88e-97	T03-CD4-FOXP3+Treg
ATPIF1	1.46e-101	0.400694	0.517	0.406	3.67e-97	T03-CD4-FOXP3+Treg
BAX	8.3e-101	0.453381	0.446	0.346	2.08e-96	T03-CD4-FOXP3+Treg
[truncated: 9,030 more rows]

## Sheet: Table S3e DEGs.epithelial Cells
Table S3d. DEGs of T and NK cell types.
[truncated: 9,093 more rows]
