# Supplementary material for: A single-cell atlas of liver metastases of colorectal cancer reveals reprogramming of the tumor microenvironment in response to preoperative chemotherapy
Source: Cell Discov. 2021 Sep 7;7:80. doi: 10.1038/s41421-021-00312-y (PMC8421363; doi:10.1038/s41421-021-00312-y)
Supplement: Supplementary file 5 — Supplementary Table S4 [file 41421_2021_312_MOESM5_ESM.xlsx]

## Sheet: CRC.treatment-naïve tumors
Table S4a. Ligand-receptor (LR) pairs unique to treatment-naïve tumors in the primary CRC.
LR pairs	interactions
PDCD1_CD274	CD8.C36.Tpex|monocyteDerivedDC
TNFSF4_TNFRSF4	CD8.C36.Tpex|TH1-like	CD8.C36.Tpex|Treg
COL11A1_a1b1 complex	ECM-remodelingCAF|CD8.C36.Tpex
COL10A1_a1b1 complex	ECM-remodelingCAF|CD8.C36.Tpex
COL7A1_a1b1 complex	ECM-remodelingCAF|CD8.C36.Tpex
PDGFRA_PDGFC	ECM-remodelingCAF|ECM-remodelingCAF	secretoryCAF|ECM-remodelingCAF
CCL21_CCR7	Endothelial|monocyteDerivedDC
TGFB3_TGFbeta receptor1	secretoryCAF|pDC
C3_aMb2 complex	ECM-remodelingCAF|Mac.14.18.19.LipidComple	ECM-remodelingCAF|Mac.C15	secretoryCAF|Mac.14.18.19.LipidComple	secretoryCAF|Mac.C15
CRTAM_CADM1	CD8.C24.Tpex|Cross-PresentingDC	CD8.C24.Tpex|Mac.C6.9.LipidComple.MMPs	CD8.Tex|Cross-PresentingDC	CD8.Tex|Mac.C6.9.LipidComple.MMPs
PDCD1_FAM3C	CD8.C36.Tpex|CD8.C36.Tpex	CD8.C36.Tpex|ECM-remodelingCAF	CD8.C36.Tpex|Endothelial	CD8.C36.Tpex|contractileCAF	CD8.C36.Tpex|secretoryCAF
THY1_aMb2 complex	ECM-remodelingCAF|Mac.14.18.19.LipidComple	ECM-remodelingCAF|Mac.C15	contractileCAF|Mac.14.18.19.LipidComple	contractileCAF|Mac.C15	secretoryCAF|Mac.14.18.19.LipidComple	secretoryCAF|Mac.C15
FN1_aVb1 complex	ECM-remodelingCAF|contractileCAF	Endothelial|contractileCAF	Mac.14.18.19.LipidComple|contractileCAF	Mac.C15|contractileCAF	Mac.C26.MKI67|contractileCAF	Mac.C3.ImmuSuppre|contractileCAF	Mac.C6.9.LipidComple.MMPs|contractileCAF	Mac.HSP|contractileCAF	contractileCAF|contractileCAF	secretoryCAF|contractileCAF
FN1_aVb5 complex	ECM-remodelingCAF|ECM-remodelingCAF	Endothelial|ECM-remodelingCAF	Mac.14.18.19.LipidComple|ECM-remodelingCAF	Mac.C15|ECM-remodelingCAF	Mac.C26.MKI67|ECM-remodelingCAF	Mac.C3.ImmuSuppre|ECM-remodelingCAF	Mac.C6.9.LipidComple.MMPs|ECM-remodelingCAF	Mac.HSP|ECM-remodelingCAF	contractileCAF|ECM-remodelingCAF	secretoryCAF|ECM-remodelingCAF
TNFRSF17_TNFSF13B	plasma|CD1C.DC	plasma|Cross-PresentingDC	plasma|Mac.14.18.19.LipidComple	plasma|Mac.C15	plasma|Mac.C20.23.MoreActived.ImmuSuppre	plasma|Mac.C26.MKI67	plasma|Mac.C3.ImmuSuppre	plasma|Mac.C4.11.Immature	plasma|Mac.C6.9.LipidComple.MMPs	plasma|Mac.C8.24	plasma|Mac.HSP	plasma|monocyteDerivedDC	plasma|pDC
ICAM1_aMb2 complex	CD1C.DC|Mac.14.18.19.LipidComple	CD1C.DC|Mac.C15	Cross-PresentingDC|Mac.14.18.19.LipidComple	Cross-PresentingDC|Mac.C15	ECM-remodelingCAF|Mac.14.18.19.LipidComple	ECM-remodelingCAF|Mac.C15	Endothelial|Mac.14.18.19.LipidComple	Endothelial|Mac.C15	Mac.14.18.19.LipidComple|Mac.14.18.19.LipidComple	Mac.14.18.19.LipidComple|Mac.C15	Mac.C12.inflammatory.lessActived|Mac.14.18.19.LipidComple	Mac.C12.inflammatory.lessActived|Mac.C15	Mac.C15|Mac.14.18.19.LipidComple	Mac.C15|Mac.C15	Mac.C20.23.MoreActived.ImmuSuppre|Mac.14.18.19.LipidComple	Mac.C20.23.MoreActived.ImmuSuppre|Mac.C15	Mac.C26.MKI67|Mac.14.18.19.LipidComple	Mac.C26.MKI67|Mac.C15	Mac.C3.ImmuSuppre|Mac.14.18.19.LipidComple	Mac.C3.ImmuSuppre|Mac.C15	Mac.C4.11.Immature|Mac.14.18.19.LipidComple	Mac.C4.11.Immature|Mac.C15	Mac.C6.9.LipidComple.MMPs|Mac.14.18.19.LipidComple	Mac.C6.9.LipidComple.MMPs|Mac.C15	Mac.HSP|Mac.14.18.19.LipidComple	Mac.HSP|Mac.C15	monocyteDerivedDC|Mac.14.18.19.LipidComple	monocyteDerivedDC|Mac.C15	pDC|Mac.14.18.19.LipidComple	pDC|Mac.C15	secretoryCAF|Mac.14.18.19.LipidComple	secretoryCAF|Mac.C15
SPP1_PTGER4	Mac.14.18.19.LipidComple|CD1C.DC	Mac.14.18.19.LipidComple|CD8.C24.Tpex	Mac.14.18.19.LipidComple|CD8.C36.Tpex	Mac.14.18.19.LipidComple|Cross-PresentingDC	Mac.14.18.19.LipidComple|Mac.C15	Mac.14.18.19.LipidComple|Mac.C26.MKI67	Mac.14.18.19.LipidComple|Mac.C8.24	Mac.14.18.19.LipidComple|Mac.HSP	Mac.14.18.19.LipidComple|monocyteDerivedDC	Mac.C12.inflammatory.lessActived|CD1C.DC	Mac.C12.inflammatory.lessActived|CD8.C24.Tpex	Mac.C12.inflammatory.lessActived|CD8.C36.Tpex	Mac.C12.inflammatory.lessActived|Cross-PresentingDC	Mac.C12.inflammatory.lessActived|Mac.C15	Mac.C12.inflammatory.lessActived|Mac.C26.MKI67	Mac.C12.inflammatory.lessActived|Mac.C8.24	Mac.C12.inflammatory.lessActived|Mac.HSP	Mac.C12.inflammatory.lessActived|monocyteDerivedDC	Mac.C15|CD1C.DC	Mac.C15|CD8.C24.Tpex	Mac.C15|CD8.C36.Tpex	Mac.C15|Cross-PresentingDC	Mac.C15|Mac.C15	Mac.C15|Mac.C26.MKI67	Mac.C15|Mac.C8.24	Mac.C15|Mac.HSP	Mac.C15|monocyteDerivedDC	Mac.C20.23.MoreActived.ImmuSuppre|CD1C.DC	Mac.C20.23.MoreActived.ImmuSuppre|CD8.C24.Tpex	Mac.C20.23.MoreActived.ImmuSuppre|CD8.C36.Tpex	Mac.C20.23.MoreActived.ImmuSuppre|Cross-PresentingDC	Mac.C20.23.MoreActived.ImmuSuppre|Mac.C15	Mac.C20.23.MoreActived.ImmuSuppre|Mac.C26.MKI67	Mac.C20.23.MoreActived.ImmuSuppre|Mac.C8.24	Mac.C20.23.MoreActived.ImmuSuppre|Mac.HSP	Mac.C20.23.MoreActived.ImmuSuppre|monocyteDerivedDC	Mac.C26.MKI67|CD1C.DC	Mac.C26.MKI67|CD8.C24.Tpex	Mac.C26.MKI67|CD8.C36.Tpex	Mac.C26.MKI67|Cross-PresentingDC	Mac.C26.MKI67|Mac.C15	Mac.C26.MKI67|Mac.C26.MKI67	Mac.C26.MKI67|Mac.C8.24	Mac.C26.MKI67|Mac.HSP	Mac.C26.MKI67|monocyteDerivedDC	Mac.C3.ImmuSuppre|CD1C.DC	Mac.C3.ImmuSuppre|CD8.C24.Tpex	Mac.C3.ImmuSuppre|CD8.C36.Tpex	Mac.C3.ImmuSuppre|Cross-PresentingDC
SPP1_CD44	ECM-remodelingCAF|Mac.C12.inflammatory.lessActived	Mac.14.18.19.LipidComple|Bcell	Mac.14.18.19.LipidComple|CD1C.DC	Mac.14.18.19.LipidComple|CD8.C24.Tpex	Mac.14.18.19.LipidComple|CD8.C36.Tpex	Mac.14.18.19.LipidComple|CD8.TEMRA	Mac.14.18.19.LipidComple|CD8.Tex	Mac.14.18.19.LipidComple|Cross-PresentingDC	Mac.14.18.19.LipidComple|ECM-remodelingCAF	Mac.14.18.19.LipidComple|HSP.Tem-like	Mac.14.18.19.LipidComple|Mac.14.18.19.LipidComple	Mac.14.18.19.LipidComple|Mac.C12.inflammatory.lessActived	Mac.14.18.19.LipidComple|Mac.C15	Mac.14.18.19.LipidComple|Mac.C20.23.MoreActived.ImmuSuppre	Mac.14.18.19.LipidComple|Mac.C26.MKI67	Mac.14.18.19.LipidComple|Mac.C3.ImmuSuppre	Mac.14.18.19.LipidComple|Mac.C4.11.Immature	Mac.14.18.19.LipidComple|Mac.C6.9.LipidComple.MMPs	Mac.14.18.19.LipidComple|Mac.C8.24	Mac.14.18.19.LipidComple|Mac.HSP	Mac.14.18.19.LipidComple|MastCell	Mac.14.18.19.LipidComple|NK	Mac.14.18.19.LipidComple|TH1-like	Mac.14.18.19.LipidComple|Tem-like	Mac.14.18.19.LipidComple|Th17-like	Mac.14.18.19.LipidComple|Treg	Mac.14.18.19.LipidComple|Trm-like	Mac.14.18.19.LipidComple|contractileCAF	Mac.14.18.19.LipidComple|monocyteDerivedDC	Mac.14.18.19.LipidComple|pDC	Mac.14.18.19.LipidComple|plasma	Mac.14.18.19.LipidComple|secretoryCAF	Mac.C12.inflammatory.lessActived|Bcell	Mac.C12.inflammatory.lessActived|CD1C.DC	Mac.C12.inflammatory.lessActived|CD8.C24.Tpex	Mac.C12.inflammatory.lessActived|CD8.C36.Tpex	Mac.C12.inflammatory.lessActived|CD8.TEMRA	Mac.C12.inflammatory.lessActived|CD8.Tex	Mac.C12.inflammatory.lessActived|Cross-PresentingDC	Mac.C12.inflammatory.lessActived|ECM-remodelingCAF	Mac.C12.inflammatory.lessActived|HSP.Tem-like	Mac.C12.inflammatory.lessActived|Mac.14.18.19.LipidComple	Mac.C12.inflammatory.lessActived|Mac.C12.inflammatory.lessActived	Mac.C12.inflammatory.lessActived|Mac.C15	Mac.C12.inflammatory.lessActived|Mac.C20.23.MoreActived.ImmuSuppre	Mac.C12.inflammatory.lessActived|Mac.C26.MKI67	Mac.C12.inflammatory.lessActived|Mac.C3.ImmuSuppre	Mac.C12.inflammatory.lessActived|Mac.C4.11.Immature	Mac.C12.inflammatory.lessActived|Mac.C6.9.LipidComple.MMPs
[truncated: 206 more columns]

## Sheet: CRC.treated with PC
Table S4b. LR pairs unique to tumors treated with PC in the primary CRC.
LR pairs	interactions
ACKR1_CCL17	Endothelial|monocyteDerivedDC	Mac.C0.angiogenesis.lessActived|monocyteDerivedDC
BTLA_TNFRSF14	Cross-PresentingDC|CD8.C24.Tpex	CD8.C24.Tpex|monocyteDerivedDC	CD8.Tex|Mac.C15	CD8.Tex|monocyteDerivedDC	Mac.C15|Mac.C15	Mac.C15|monocyteDerivedDC
CCL2_ACKR1	Endothelial|Endothelial	TH1-like|Mac.C26.MKI67	TH1-like|Mac.C4.11.Immature
CCL5_ACKR1	CD8.C24.Tpex|Endothelial	Cross-PresentingDC|Endothelial	Endothelial|Endothelial	Mac.C0.angiogenesis.lessActived|Endothelial	Mac.C15|Endothelial	Mac.C26.MKI67|Endothelial	Mac.C3.ImmuSuppre|Endothelial	Mac.C4.11.Immature|Endothelial	Mac.C6.9.LipidComple.MMPs|Endothelial	Mac.C8.24|Endothelial	contractileCAF|Endothelial	monocyteDerivedDC|Endothelial
CD160_TNFRSF14	IELs|CD1C.DC	CD8.TEMRA|Endothelial	CD8.Tex|Endothelial	HSP.Tem-like|Endothelial	IELs|Endothelial	NK|Endothelial	PlasmaTcell|Endothelial	Tem-like|Endothelial	Trm-like|Endothelial
CD1D_LILRB2	CD1C.DC|Mac.C0.angiogenesis.lessActived	CD8.TEMRA|Mac.C3.ImmuSuppre	CD8.Tex|Mac.C3.ImmuSuppre	HSP.Tem-like|Mac.C3.ImmuSuppre	Mac.C3.ImmuSuppre|Mac.C3.ImmuSuppre	NK|Mac.C3.ImmuSuppre	PlasmaTcell|Mac.C3.ImmuSuppre	TH1-like|Mac.C3.ImmuSuppre	Tem-like|Mac.C3.ImmuSuppre	Th17-like|Mac.C3.ImmuSuppre	Treg|Mac.C3.ImmuSuppre	Trm-like|Mac.C3.ImmuSuppre	monocyteDerivedDC|Mac.C3.ImmuSuppre
CD28_CD80	CD8.C24.Tpex|Mac.C15	Mac.C0.angiogenesis.lessActived|MastCell	Mac.C15|MastCell	Mac.C26.MKI67|MastCell	Mac.C3.ImmuSuppre|MastCell	Mac.C4.11.Immature|MastCell	Mac.C8.24|MastCell
CD28_CD86	CD8.C24.Tpex|CD1C.DC	CD1C.DC|Mac.C15	CD1C.DC|Mac.C26.MKI67	Cross-PresentingDC|CD8.C24.Tpex	Cross-PresentingDC|Mac.C15	Cross-PresentingDC|Mac.C26.MKI67	Endothelial|Mac.C15	Mac.C0.angiogenesis.lessActived|CD8.C24.Tpex	Mac.C0.angiogenesis.lessActived|Mac.C15	Mac.C0.angiogenesis.lessActived|Mac.C26.MKI67	Mac.C15|CD8.C24.Tpex	Mac.C15|Mac.C15	Mac.C15|Mac.C26.MKI67	Mac.C26.MKI67|CD8.C24.Tpex	Mac.C26.MKI67|Mac.C15	Mac.C26.MKI67|Mac.C26.MKI67	Mac.C3.ImmuSuppre|CD8.C24.Tpex	Mac.C3.ImmuSuppre|Mac.C15	Mac.C3.ImmuSuppre|Mac.C26.MKI67	Mac.C4.11.Immature|CD8.C24.Tpex	Mac.C4.11.Immature|Mac.C15	Mac.C4.11.Immature|Mac.C26.MKI67	Mac.C6.9.LipidComple.MMPs|CD8.C24.Tpex	Mac.C6.9.LipidComple.MMPs|Mac.C15	Mac.C6.9.LipidComple.MMPs|Mac.C26.MKI67	Mac.C8.24|CD8.C24.Tpex	Mac.C8.24|Mac.C15	Mac.C8.24|Mac.C26.MKI67	MastCell|CD8.C24.Tpex	MastCell|Mac.C15	MastCell|Mac.C26.MKI67	pDC|CD8.C24.Tpex	pDC|Mac.C15	pDC|Mac.C26.MKI67	secretoryCAF|Mac.C15
CD46_JAG1	MastCell|contractileCAF	secretoryCAF|Mac.C15	secretoryCAF|Mac.C26.MKI67
CD52_SIGLEC10	Bcell|CD1C.DC	Bcell|Mac.C15	Bcell|Mac.C26.MKI67	Bcell|Mac.C3.ImmuSuppre	Bcell|Mac.C4.11.Immature	Bcell|Mac.C8.24	CD1C.DC|Mac.C0.angiogenesis.lessActived	CD8.C24.Tpex|Mac.C0.angiogenesis.lessActived	CD8.C24.Tpex|Mac.C15	CD8.C24.Tpex|Mac.C26.MKI67	CD8.C24.Tpex|Mac.C3.ImmuSuppre	CD8.C24.Tpex|Mac.C4.11.Immature	CD8.C24.Tpex|Mac.C8.24	CD8.TEMRA|Mac.C0.angiogenesis.lessActived	CD8.TEMRA|Mac.C15	CD8.TEMRA|Mac.C26.MKI67	CD8.TEMRA|Mac.C3.ImmuSuppre	CD8.TEMRA|Mac.C4.11.Immature	CD8.TEMRA|Mac.C8.24	CD8.Tex|Mac.C0.angiogenesis.lessActived	CD8.Tex|Mac.C15	CD8.Tex|Mac.C26.MKI67	CD8.Tex|Mac.C3.ImmuSuppre	CD8.Tex|Mac.C4.11.Immature	CD8.Tex|Mac.C8.24	Cross-PresentingDC|Mac.C0.angiogenesis.lessActived	Cross-PresentingDC|Mac.C15	Cross-PresentingDC|Mac.C26.MKI67	Cross-PresentingDC|Mac.C3.ImmuSuppre	Cross-PresentingDC|Mac.C4.11.Immature	Cross-PresentingDC|Mac.C8.24	Endothelial|Mac.C0.angiogenesis.lessActived	Endothelial|Mac.C15	Endothelial|Mac.C26.MKI67	Endothelial|Mac.C3.ImmuSuppre	Endothelial|Mac.C4.11.Immature	Endothelial|Mac.C8.24	HSP.Tem-like|Mac.C0.angiogenesis.lessActived	HSP.Tem-like|Mac.C15	HSP.Tem-like|Mac.C26.MKI67	HSP.Tem-like|Mac.C3.ImmuSuppre	HSP.Tem-like|Mac.C4.11.Immature	HSP.Tem-like|Mac.C8.24	IELs|Mac.C0.angiogenesis.lessActived	IELs|Mac.C15	IELs|Mac.C26.MKI67	IELs|Mac.C3.ImmuSuppre	IELs|Mac.C4.11.Immature	IELs|Mac.C8.24
CXCL1_ACKR1	Mac.C4.11.Immature|Endothelial
CXCL8_ACKR1	CD1C.DC|Endothelial	MastCell|Cross-PresentingDC	MastCell|Endothelial	MastCell|Mac.C0.angiogenesis.lessActived	MastCell|Mac.C15	MastCell|Mac.C26.MKI67	MastCell|Mac.C3.ImmuSuppre	MastCell|Mac.C4.11.Immature	MastCell|Mac.C6.9.LipidComple.MMPs	MastCell|Mac.C8.24	MastCell|MastCell	MastCell|monocyteDerivedDC	MastCell|pDC	MastCell|secretoryCAF
CXCR3_CXCL9	CD8.C24.Tpex|Mac.C3.ImmuSuppre	CD8.Tex|Mac.C3.ImmuSuppre	Cross-PresentingDC|Mac.C3.ImmuSuppre	pDC|Mac.C3.ImmuSuppre
FCGR2A_CXCL9	CD1C.DC|Mac.C3.ImmuSuppre	IELs|CD8.C24.Tpex	IELs|Cross-PresentingDC	IELs|Mac.C15	IELs|Mac.C26.MKI67	IELs|Mac.C3.ImmuSuppre	IELs|Mac.C4.11.Immature	IELs|Mac.C8.24	IELs|monocyteDerivedDC
FN1_a4b1 complex	contractileCAF|CD8.C24.Tpex	Cross-PresentingDC|Cross-PresentingDC	Cross-PresentingDC|Mac.C15	Cross-PresentingDC|Mac.C4.11.Immature	Cross-PresentingDC|Mac.C8.24	Cross-PresentingDC|monocyteDerivedDC
HLA-DPB1_NRG1	Bcell|Mac.C0.angiogenesis.lessActived	contractileCAF|Endothelial	secretoryCAF|Endothelial
HLA-F_LILRB1	CD8.C24.Tpex|Mac.C3.ImmuSuppre	CD1C.DC|Mac.C0.angiogenesis.lessActived	CD8.TEMRA|Mac.C0.angiogenesis.lessActived	CD8.Tex|Mac.C0.angiogenesis.lessActived	Cross-PresentingDC|Mac.C0.angiogenesis.lessActived	Mac.C0.angiogenesis.lessActived|Mac.C0.angiogenesis.lessActived	Mac.C15|Mac.C0.angiogenesis.lessActived	Mac.C26.MKI67|Mac.C0.angiogenesis.lessActived	Mac.C3.ImmuSuppre|Mac.C0.angiogenesis.lessActived	Mac.C4.11.Immature|Mac.C0.angiogenesis.lessActived	Mac.C6.9.LipidComple.MMPs|Mac.C0.angiogenesis.lessActived	Mac.C8.24|Mac.C0.angiogenesis.lessActived	monocyteDerivedDC|Mac.C0.angiogenesis.lessActived	pDC|Mac.C0.angiogenesis.lessActived
IGFL2_IGFLR1	TH1-like|Cross-PresentingDC	MastCell|CD8.C24.Tpex	MastCell|Mac.C15	MastCell|Mac.C26.MKI67
IL15 receptor_IL15	CD8.C24.Tpex|monocyteDerivedDC
IL1B_ADRB2	CD1C.DC|MastCell	MastCell|CD8.C24.Tpex	MastCell|Cross-PresentingDC	MastCell|Mac.C15	MastCell|Mac.C26.MKI67	MastCell|Mac.C4.11.Immature	MastCell|Mac.C8.24	MastCell|secretoryCAF
JAG1_NOTCH2	contractileCAF|Mac.C15
JAG1_NOTCH3	contractileCAF|contractileCAF
JAG1_NOTCH4	contractileCAF|Endothelial
JAM2_a4b1 complex	Endothelial|CD8.C24.Tpex
LAMC1_a6b1 complex	secretoryCAF|Endothelial	CD1C.DC|Mac.C15	CD1C.DC|Mac.C26.MKI67	CD1C.DC|Mac.C3.ImmuSuppre	CD1C.DC|Mac.C4.11.Immature	CD1C.DC|Mac.C8.24	Mac.C26.MKI67|Mac.C0.angiogenesis.lessActived	Mac.C26.MKI67|Mac.C15	Mac.C26.MKI67|Mac.C26.MKI67	Mac.C26.MKI67|Mac.C3.ImmuSuppre	Mac.C26.MKI67|Mac.C4.11.Immature	Mac.C26.MKI67|Mac.C8.24
NRG1_MS4A4A	Mac.C0.angiogenesis.lessActived|Mac.C0.angiogenesis.lessActived	contractileCAF|Mac.C15	contractileCAF|Mac.C26.MKI67	secretoryCAF|CD8.C24.Tpex	secretoryCAF|Mac.C15	secretoryCAF|Mac.C26.MKI67
NRG1_NETO2	Mac.C0.angiogenesis.lessActived|Mac.C26.MKI67	Mac.C26.MKI67|pDC
NTRK1_AIMP1	MastCell|CD1C.DC	Mac.C0.angiogenesis.lessActived|Mac.C3.ImmuSuppre	Mac.C15|Mac.C3.ImmuSuppre	Mac.C26.MKI67|Mac.C3.ImmuSuppre	Mac.C3.ImmuSuppre|Mac.C3.ImmuSuppre	Mac.C4.11.Immature|Mac.C3.ImmuSuppre	Mac.C6.9.LipidComple.MMPs|Mac.C3.ImmuSuppre	Mac.C8.24|Mac.C3.ImmuSuppre
NTRK1_GPI	MastCell|CD1C.DC	Endothelial|Cross-PresentingDC	Endothelial|MastCell	Mac.C26.MKI67|CD8.C24.Tpex	Mac.C26.MKI67|Cross-PresentingDC	Mac.C26.MKI67|MastCell
NTRK1_GRN	MastCell|CD1C.DC	CD8.C24.Tpex|Cross-PresentingDC	CD8.C24.Tpex|Mac.C0.angiogenesis.lessActived	CD8.C24.Tpex|Mac.C15	CD8.C24.Tpex|Mac.C26.MKI67	CD8.C24.Tpex|Mac.C3.ImmuSuppre	CD8.C24.Tpex|Mac.C4.11.Immature	CD8.C24.Tpex|Mac.C6.9.LipidComple.MMPs	CD8.C24.Tpex|Mac.C8.24	CD8.C24.Tpex|monocyteDerivedDC	CD8.Tex|CD1C.DC	CD8.Tex|Cross-PresentingDC	CD8.Tex|Mac.C0.angiogenesis.lessActived	CD8.Tex|Mac.C15	CD8.Tex|Mac.C26.MKI67	CD8.Tex|Mac.C3.ImmuSuppre	CD8.Tex|Mac.C4.11.Immature	CD8.Tex|Mac.C6.9.LipidComple.MMPs	CD8.Tex|Mac.C8.24	CD8.Tex|monocyteDerivedDC	Mac.C15|CD1C.DC	Mac.C15|Cross-PresentingDC	Mac.C15|Mac.C0.angiogenesis.lessActived	Mac.C15|Mac.C15	Mac.C15|Mac.C26.MKI67	Mac.C15|Mac.C3.ImmuSuppre	Mac.C15|Mac.C4.11.Immature	Mac.C15|Mac.C6.9.LipidComple.MMPs	Mac.C15|Mac.C8.24	Mac.C15|monocyteDerivedDC
PECAM1_CD38	Endothelial|CD8.C24.Tpex	Mac.C0.angiogenesis.lessActived|Mac.C15	Mac.C0.angiogenesis.lessActived|Mac.C26.MKI67	Mac.C0.angiogenesis.lessActived|Mac.C3.ImmuSuppre	Mac.C0.angiogenesis.lessActived|Mac.C4.11.Immature	Mac.C0.angiogenesis.lessActived|Mac.C6.9.LipidComple.MMPs
PLA2G2A_a4b1 complex	secretoryCAF|CD8.C24.Tpex
PLAUR_a4b1 complex	CD1C.DC|CD8.C24.Tpex	Bcell|Cross-PresentingDC	Bcell|Mac.C26.MKI67	Bcell|Mac.C4.11.Immature	CD1C.DC|Mac.C26.MKI67	CD8.C24.Tpex|CD1C.DC	CD8.C24.Tpex|Cross-PresentingDC	CD8.C24.Tpex|Mac.C26.MKI67	CD8.C24.Tpex|Mac.C4.11.Immature	CD8.TEMRA|CD1C.DC	CD8.TEMRA|Cross-PresentingDC	CD8.TEMRA|Mac.C26.MKI67	CD8.TEMRA|Mac.C4.11.Immature	CD8.Tex|CD1C.DC	CD8.Tex|Cross-PresentingDC	CD8.Tex|Mac.C26.MKI67	CD8.Tex|Mac.C4.11.Immature	Cross-PresentingDC|Mac.C26.MKI67	HSP.Tem-like|CD1C.DC	HSP.Tem-like|Cross-PresentingDC	HSP.Tem-like|Mac.C26.MKI67	HSP.Tem-like|Mac.C4.11.Immature	IELs|CD1C.DC	IELs|Cross-PresentingDC	IELs|Mac.C26.MKI67	IELs|Mac.C4.11.Immature	Mac.C0.angiogenesis.lessActived|Mac.C26.MKI67	Mac.C15|Mac.C26.MKI67	Mac.C26.MKI67|Mac.C26.MKI67	Mac.C3.ImmuSuppre|Mac.C26.MKI67	Mac.C4.11.Immature|Mac.C26.MKI67	Mac.C6.9.LipidComple.MMPs|Mac.C26.MKI67	Mac.C8.24|Mac.C26.MKI67	MastCell|Mac.C26.MKI67	NK|CD1C.DC	NK|Cross-PresentingDC	NK|Mac.C26.MKI67	NK|Mac.C4.11.Immature	PlasmaTcell|CD1C.DC	PlasmaTcell|Cross-PresentingDC	PlasmaTcell|Mac.C26.MKI67	PlasmaTcell|Mac.C4.11.Immature	TH1-like|CD1C.DC	TH1-like|Cross-PresentingDC	TH1-like|Mac.C26.MKI67	TH1-like|Mac.C4.11.Immature	Tem-like|CD1C.DC	Tem-like|Cross-PresentingDC	Tem-like|Mac.C26.MKI67
PLXNB2_PTN	Mac.C26.MKI67|secretoryCAF	secretoryCAF|Endothelial
PLXNC1_SEMA7A	Mac.C26.MKI67|Cross-PresentingDC
SEMA4A_PLXND1	Cross-PresentingDC|Endothelial	Endothelial|Mac.C15	Endothelial|Mac.C26.MKI67
VCAM1_a4b1 complex	secretoryCAF|CD8.C24.Tpex	secretoryCAF|Mac.C15	secretoryCAF|Mac.C26.MKI67
[truncated: 67 more columns]

## Sheet: LM.treatment-naïve tumors
Table S4c. LR pairs unique to treatment-naïve tumors in the liver metastases.
LR pairs	interactions
CCL22_DPP4	monocyteDerivedDC|Cross-PresentingDC
CCL3L3_DPP4	CD1C.DC|Cross-PresentingDC	CD8.C36.Tpex|Cross-PresentingDC	CD8.Tex|Cross-PresentingDC	Mac.14.18.19.LipidComple|Cross-PresentingDC	Mac.C15|Cross-PresentingDC	Mac.C26.MKI67|Cross-PresentingDC	Mac.C3.ImmuSuppre|Cross-PresentingDC	Mac.C4.11.Immature|Cross-PresentingDC	Mac.HSP|Cross-PresentingDC
CCR1_CCL18	Mac.14.18.19.LipidComple|Mac.14.18.19.LipidComple	Mac.14.18.19.LipidComple|Mac.C6.9.LipidComple.MMPs	Mac.C4.11.Immature|Mac.14.18.19.LipidComple	Mac.C4.11.Immature|Mac.C6.9.LipidComple.MMPs
CSF1_SIRPA	MastCell|Mac.14.18.19.LipidComple	MastCell|Mac.C26.MKI67	MastCell|Mac.C3.ImmuSuppre
CSF1R_CSF1	CD1C.DC|MastCell	Mac.14.18.19.LipidComple|MastCell	Mac.C15|MastCell	Mac.C26.MKI67|MastCell	Mac.C3.ImmuSuppre|MastCell	Mac.C4.11.Immature|MastCell
CXCL10_CXCR3	Mac.C3.ImmuSuppre|CD8.C24.Tpex	Mac.C3.ImmuSuppre|CD8.C36.Tpex	Mac.C3.ImmuSuppre|TH1-like	Mac.C3.ImmuSuppre|Treg	Mac.C3.ImmuSuppre|pDC	monocyteDerivedDC|CD8.C24.Tpex	monocyteDerivedDC|CD8.C36.Tpex	monocyteDerivedDC|TH1-like	monocyteDerivedDC|Treg	monocyteDerivedDC|pDC
CXCL10_DPP4	Mac.C3.ImmuSuppre|Cross-PresentingDC	monocyteDerivedDC|Cross-PresentingDC
CXCL2_DPP4	Mac.14.18.19.LipidComple|Cross-PresentingDC	Mac.C15|Cross-PresentingDC	Mac.C26.MKI67|Cross-PresentingDC	Mac.C3.ImmuSuppre|Cross-PresentingDC	Mac.HSP|Cross-PresentingDC
NAMPT_P2RY6	CD1C.DC|Cross-PresentingDC	CD8.C24.Tpex|Cross-PresentingDC	CD8.C36.Tpex|Cross-PresentingDC	CD8.Tex|Cross-PresentingDC	Cross-PresentingDC|Cross-PresentingDC	Mac.14.18.19.LipidComple|Cross-PresentingDC	Mac.C15|Cross-PresentingDC	Mac.C26.MKI67|Cross-PresentingDC	Mac.C3.ImmuSuppre|Cross-PresentingDC	Mac.C4.11.Immature|Cross-PresentingDC	Mac.C8.24|Cross-PresentingDC	Mac.HSP|Cross-PresentingDC	Th17-like|Cross-PresentingDC	Treg|Cross-PresentingDC	contractileCAF|Cross-PresentingDC	monocyteDerivedDC|Cross-PresentingDC
PDCD1_CD274	CD8.C36.Tpex|monocyteDerivedDC
PDCD1_FAM3C	CD8.C36.Tpex|CD8.C36.Tpex	CD8.C36.Tpex|CD8.Tex
PLXNC1_SEMA7A	Mac.C26.MKI67|pDC
PTN_PTPRS	contractileCAF|pDC

## Sheet: LM.treated with PC
Table S4d. LR pairs unique to tumors treated with PC in the liver metastases.
LR pairs	interactions
ADRB2_VEGFB	CD8.C36.Tpex|ECM-remodelingCAF	MastCell|ECM-remodelingCAF
ANXA1_FPR2	CD1C.DC|Mac.C12.inflammatory.lessActived	CD8.C24.Tpex|Mac.C12.inflammatory.lessActived	CD8.C36.Tpex|Mac.C12.inflammatory.lessActived	CD8.TEMRA|Mac.C12.inflammatory.lessActived	CD8.Tex|Mac.C12.inflammatory.lessActived	Cross-PresentingDC|Mac.C12.inflammatory.lessActived	ECM-remodelingCAF|Mac.C12.inflammatory.lessActived	Endothelial|Mac.C12.inflammatory.lessActived	HSP.Tem-like|Mac.C12.inflammatory.lessActived	Mac.14.18.19.LipidComple|Mac.C12.inflammatory.lessActived	Mac.C0.angiogenesis.lessActived|Mac.C12.inflammatory.lessActived	Mac.C12.inflammatory.lessActived|Mac.C12.inflammatory.lessActived	Mac.C13.ImmuSuppre.lessActived|Mac.C12.inflammatory.lessActived	Mac.C15|Mac.C12.inflammatory.lessActived	Mac.C26.MKI67|Mac.C12.inflammatory.lessActived	Mac.C3.ImmuSuppre|Mac.C12.inflammatory.lessActived	Mac.C4.11.Immature|Mac.C12.inflammatory.lessActived	Mac.C6.9.LipidComple.MMPs|Mac.C12.inflammatory.lessActived	Mac.C8.24|Mac.C12.inflammatory.lessActived	Mac.HSP|Mac.C12.inflammatory.lessActived	MastCell|Mac.C12.inflammatory.lessActived	NK|Mac.C12.inflammatory.lessActived	PlasmaTcell|Mac.C12.inflammatory.lessActived	TH1-like|Mac.C12.inflammatory.lessActived	Tem-like|Mac.C12.inflammatory.lessActived	Th17-like|Mac.C12.inflammatory.lessActived	Trm-like|Mac.C12.inflammatory.lessActived	contractileCAF|Mac.C12.inflammatory.lessActived	monocyteDerivedDC|Mac.C12.inflammatory.lessActived	pDC|Mac.C12.inflammatory.lessActived	plasma|Mac.C12.inflammatory.lessActived	secretoryCAF|Mac.C12.inflammatory.lessActived
APP_FPR2	ECM-remodelingCAF|Mac.C12.inflammatory.lessActived	Endothelial|Mac.C12.inflammatory.lessActived	Mac.C13.ImmuSuppre.lessActived|Mac.C12.inflammatory.lessActived	Mac.C26.MKI67|Mac.C12.inflammatory.lessActived	contractileCAF|Mac.C12.inflammatory.lessActived	pDC|Mac.C12.inflammatory.lessActived	secretoryCAF|Mac.C12.inflammatory.lessActived
BTLA_TNFRSF14	Cross-PresentingDC|CD1C.DC	Cross-PresentingDC|Mac.14.18.19.LipidComple	Cross-PresentingDC|Mac.C15	Cross-PresentingDC|Mac.C4.11.Immature	Cross-PresentingDC|Mac.C8.24
CCR1_CCL26	Mac.C13.ImmuSuppre.lessActived|ECM-remodelingCAF
CCR1_CCL7	Mac.C13.ImmuSuppre.lessActived|Mac.C13.ImmuSuppre.lessActived
CD1D_LILRB2	CD1C.DC|Mac.14.18.19.LipidComple	CD1C.DC|Mac.C26.MKI67	CD1C.DC|pDC	Mac.C26.MKI67|Mac.14.18.19.LipidComple	Mac.C26.MKI67|Mac.C26.MKI67	Mac.C26.MKI67|pDC
CD46_JAG1	Mac.14.18.19.LipidComple|contractileCAF	plasma|contractileCAF
CD74_COPA	Bcell|ECM-remodelingCAF	CD1C.DC|ECM-remodelingCAF	Cross-PresentingDC|ECM-remodelingCAF	Mac.14.18.19.LipidComple|ECM-remodelingCAF	Mac.C0.angiogenesis.lessActived|ECM-remodelingCAF	Mac.C15|ECM-remodelingCAF	Mac.C26.MKI67|ECM-remodelingCAF	Mac.C3.ImmuSuppre|ECM-remodelingCAF	Mac.C4.11.Immature|ECM-remodelingCAF	Mac.C6.9.LipidComple.MMPs|ECM-remodelingCAF	Mac.C8.24|ECM-remodelingCAF	monocyteDerivedDC|ECM-remodelingCAF	pDC|ECM-remodelingCAF
CLEC2B_KLRF1	CD1C.DC|NK	CD8.C24.Tpex|NK	CD8.C36.Tpex|NK	CD8.TEMRA|NK	CD8.Tex|NK	Cross-PresentingDC|NK	ECM-remodelingCAF|NK	Endothelial|NK	HSP.Tem-like|NK	Mac.14.18.19.LipidComple|NK	Mac.C0.angiogenesis.lessActived|NK	Mac.C13.ImmuSuppre.lessActived|NK	Mac.C15|NK	Mac.C26.MKI67|NK	Mac.C3.ImmuSuppre|NK	Mac.C4.11.Immature|NK	Mac.C8.24|NK	Mac.HSP|NK	NK|NK	Tem-like|NK	Th17-like|NK	Trm-like|NK	secretoryCAF|NK
CTLA4_CD80	Mac.C15|monocyteDerivedDC	TH1-like|monocyteDerivedDC	Treg|monocyteDerivedDC
FGFR1_FGF7	ECM-remodelingCAF|ECM-remodelingCAF	ECM-remodelingCAF|secretoryCAF	secretoryCAF|ECM-remodelingCAF	secretoryCAF|secretoryCAF
FLT1_PGF	Endothelial|contractileCAF
FLT1_VEGFB	Endothelial|ECM-remodelingCAF
FN1_a5b1 complex	ECM-remodelingCAF|Endothelial	ECM-remodelingCAF|Mac.C15	Mac.14.18.19.LipidComple|Endothelial	Mac.14.18.19.LipidComple|Mac.C15	Mac.C13.ImmuSuppre.lessActived|Endothelial	Mac.C13.ImmuSuppre.lessActived|Mac.C15	Mac.C15|Endothelial	Mac.C15|Mac.C15	Mac.C3.ImmuSuppre|Endothelial	Mac.C3.ImmuSuppre|Mac.C15	Mac.C6.9.LipidComple.MMPs|Endothelial	Mac.C6.9.LipidComple.MMPs|Mac.C15	Mac.HSP|Endothelial	Mac.HSP|Mac.C15	contractileCAF|Endothelial	contractileCAF|Mac.C15	secretoryCAF|Endothelial	secretoryCAF|Mac.C15
FN1_aVb5 complex	ECM-remodelingCAF|ECM-remodelingCAF	Mac.14.18.19.LipidComple|ECM-remodelingCAF	Mac.C13.ImmuSuppre.lessActived|ECM-remodelingCAF	Mac.C15|ECM-remodelingCAF	Mac.C3.ImmuSuppre|ECM-remodelingCAF	Mac.C6.9.LipidComple.MMPs|ECM-remodelingCAF	Mac.HSP|ECM-remodelingCAF	contractileCAF|ECM-remodelingCAF	secretoryCAF|ECM-remodelingCAF
ICOSLG_ICOS	Cross-PresentingDC|Mac.C15	Cross-PresentingDC|Th17-like	Cross-PresentingDC|Treg	pDC|Mac.C15	pDC|Th17-like	pDC|Treg
IL1B_ADRB2	CD1C.DC|CD8.C36.Tpex	CD1C.DC|MastCell	Mac.C0.angiogenesis.lessActived|CD8.C36.Tpex	Mac.C0.angiogenesis.lessActived|MastCell	Mac.C12.inflammatory.lessActived|CD8.C36.Tpex	Mac.C12.inflammatory.lessActived|MastCell	Mac.C13.ImmuSuppre.lessActived|CD8.C36.Tpex	Mac.C13.ImmuSuppre.lessActived|MastCell	Mac.C15|CD8.C36.Tpex	Mac.C15|MastCell	Mac.C3.ImmuSuppre|CD8.C36.Tpex	Mac.C3.ImmuSuppre|MastCell	Mac.C4.11.Immature|CD8.C36.Tpex	Mac.C4.11.Immature|MastCell	Mac.C8.24|CD8.C36.Tpex	Mac.C8.24|MastCell	Mac.HSP|CD8.C36.Tpex	Mac.HSP|MastCell
JAG1_NOTCH3	contractileCAF|ECM-remodelingCAF	contractileCAF|contractileCAF
JAG1_NOTCH4	contractileCAF|Endothelial
JAM2_a4b1 complex	Endothelial|monocyteDerivedDC
MDK_LRP1	ECM-remodelingCAF|ECM-remodelingCAF	ECM-remodelingCAF|Mac.14.18.19.LipidComple	ECM-remodelingCAF|Mac.C13.ImmuSuppre.lessActived	ECM-remodelingCAF|Mac.C26.MKI67	ECM-remodelingCAF|secretoryCAF	Endothelial|ECM-remodelingCAF	Endothelial|Mac.14.18.19.LipidComple	Endothelial|Mac.C13.ImmuSuppre.lessActived	Endothelial|Mac.C26.MKI67	Endothelial|secretoryCAF	secretoryCAF|ECM-remodelingCAF	secretoryCAF|Mac.14.18.19.LipidComple	secretoryCAF|Mac.C13.ImmuSuppre.lessActived	secretoryCAF|Mac.C26.MKI67	secretoryCAF|secretoryCAF
MDK_SORL1	ECM-remodelingCAF|Mac.14.18.19.LipidComple	ECM-remodelingCAF|Mac.C0.angiogenesis.lessActived	ECM-remodelingCAF|Mac.C15	ECM-remodelingCAF|Mac.C26.MKI67	ECM-remodelingCAF|Mac.C8.24	Endothelial|Mac.14.18.19.LipidComple	Endothelial|Mac.C0.angiogenesis.lessActived	Endothelial|Mac.C15	Endothelial|Mac.C26.MKI67	Endothelial|Mac.C8.24	secretoryCAF|Mac.14.18.19.LipidComple	secretoryCAF|Mac.C0.angiogenesis.lessActived	secretoryCAF|Mac.C15	secretoryCAF|Mac.C26.MKI67	secretoryCAF|Mac.C8.24
PDGFRA_PDGFC	ECM-remodelingCAF|ECM-remodelingCAF	secretoryCAF|ECM-remodelingCAF
PODXL_SELL	Endothelial|Bcell	Endothelial|CD1C.DC	Endothelial|Cross-PresentingDC	Endothelial|Mac.C26.MKI67	Endothelial|Treg	Endothelial|pDC
SELL_CD34	Bcell|Endothelial	CD1C.DC|Endothelial	Cross-PresentingDC|Endothelial	Mac.C26.MKI67|Endothelial	Treg|Endothelial	pDC|Endothelial
TNF_FAS	CD8.C36.Tpex|CD8.C24.Tpex	CD8.C36.Tpex|CD8.C36.Tpex	CD8.C36.Tpex|ECM-remodelingCAF	CD8.C36.Tpex|Mac.C15	Cross-PresentingDC|CD8.C24.Tpex	Cross-PresentingDC|CD8.C36.Tpex	Mac.C12.inflammatory.lessActived|CD8.C24.Tpex	Mac.C12.inflammatory.lessActived|CD8.C36.Tpex	Mac.C13.ImmuSuppre.lessActived|CD8.C24.Tpex	Mac.C13.ImmuSuppre.lessActived|CD8.C36.Tpex	Mac.C13.ImmuSuppre.lessActived|Mac.C15	Mac.C15|CD8.C24.Tpex	Mac.C15|CD8.C36.Tpex	Mac.C26.MKI67|CD8.C24.Tpex	Mac.C26.MKI67|CD8.C36.Tpex	Mac.C4.11.Immature|CD8.C24.Tpex	Mac.C4.11.Immature|CD8.C36.Tpex
TNF_ICOS	CD8.C36.Tpex|Mac.C15	CD8.C36.Tpex|Th17-like	CD8.C36.Tpex|Treg	Cross-PresentingDC|Mac.C15	Cross-PresentingDC|Th17-like	Cross-PresentingDC|Treg	Mac.C12.inflammatory.lessActived|Mac.C15	Mac.C12.inflammatory.lessActived|Th17-like	Mac.C12.inflammatory.lessActived|Treg	Mac.C13.ImmuSuppre.lessActived|Mac.C15	Mac.C13.ImmuSuppre.lessActived|Th17-like	Mac.C13.ImmuSuppre.lessActived|Treg	Mac.C15|Mac.C15	Mac.C15|Th17-like	Mac.C15|Treg	Mac.C26.MKI67|Mac.C15	Mac.C26.MKI67|Th17-like	Mac.C26.MKI67|Treg	Mac.C4.11.Immature|Mac.C15	Mac.C4.11.Immature|Th17-like	Mac.C4.11.Immature|Treg	Mac.C8.24|Th17-like	Mac.C8.24|Treg
TNF_PTPRS	CD8.C36.Tpex|pDC	Cross-PresentingDC|pDC	Mac.C12.inflammatory.lessActived|pDC	Mac.C13.ImmuSuppre.lessActived|pDC	Mac.C15|pDC	Mac.C26.MKI67|pDC	Mac.C4.11.Immature|pDC	Mac.C8.24|pDC
TNF_TNFRSF1A	CD8.C36.Tpex|CD1C.DC	CD8.C36.Tpex|ECM-remodelingCAF	CD8.C36.Tpex|Endothelial	CD8.C36.Tpex|Mac.14.18.19.LipidComple	CD8.C36.Tpex|Mac.C13.ImmuSuppre.lessActived	CD8.C36.Tpex|Mac.C15	CD8.C36.Tpex|Mac.C26.MKI67	CD8.C36.Tpex|Mac.C4.11.Immature	CD8.C36.Tpex|secretoryCAF	Cross-PresentingDC|CD1C.DC	Cross-PresentingDC|ECM-remodelingCAF	Cross-PresentingDC|Endothelial	Cross-PresentingDC|Mac.14.18.19.LipidComple	Cross-PresentingDC|Mac.C13.ImmuSuppre.lessActived	Cross-PresentingDC|Mac.C15	Cross-PresentingDC|Mac.C26.MKI67	Cross-PresentingDC|Mac.C4.11.Immature	Cross-PresentingDC|secretoryCAF	Mac.C12.inflammatory.lessActived|CD1C.DC	Mac.C12.inflammatory.lessActived|ECM-remodelingCAF	Mac.C12.inflammatory.lessActived|Endothelial	Mac.C12.inflammatory.lessActived|Mac.14.18.19.LipidComple	Mac.C12.inflammatory.lessActived|Mac.C13.ImmuSuppre.lessActived	Mac.C12.inflammatory.lessActived|Mac.C15	Mac.C12.inflammatory.lessActived|Mac.C26.MKI67	Mac.C12.inflammatory.lessActived|Mac.C4.11.Immature	Mac.C12.inflammatory.lessActived|secretoryCAF	Mac.C13.ImmuSuppre.lessActived|CD1C.DC	Mac.C13.ImmuSuppre.lessActived|ECM-remodelingCAF	Mac.C13.ImmuSuppre.lessActived|Endothelial	Mac.C13.ImmuSuppre.lessActived|Mac.14.18.19.LipidComple	Mac.C13.ImmuSuppre.lessActived|Mac.C13.ImmuSuppre.lessActived	Mac.C13.ImmuSuppre.lessActived|Mac.C15	Mac.C13.ImmuSuppre.lessActived|Mac.C26.MKI67	Mac.C13.ImmuSuppre.lessActived|Mac.C4.11.Immature	Mac.C13.ImmuSuppre.lessActived|secretoryCAF	Mac.C15|CD1C.DC	Mac.C15|ECM-remodelingCAF	Mac.C15|Endothelial	Mac.C15|Mac.14.18.19.LipidComple	Mac.C15|Mac.C13.ImmuSuppre.lessActived	Mac.C15|Mac.C26.MKI67	Mac.C15|Mac.C4.11.Immature	Mac.C15|secretoryCAF	Mac.C26.MKI67|CD1C.DC	Mac.C26.MKI67|ECM-remodelingCAF	Mac.C26.MKI67|Endothelial	Mac.C26.MKI67|Mac.14.18.19.LipidComple	Mac.C26.MKI67|Mac.C13.ImmuSuppre.lessActived
TNF_TNFRSF1B	CD8.C36.Tpex|CD1C.DC	CD8.C36.Tpex|CD8.C24.Tpex	CD8.C36.Tpex|Mac.14.18.19.LipidComple	CD8.C36.Tpex|Mac.C0.angiogenesis.lessActived	CD8.C36.Tpex|Mac.C12.inflammatory.lessActived	CD8.C36.Tpex|Mac.C13.ImmuSuppre.lessActived	CD8.C36.Tpex|Mac.C15	CD8.C36.Tpex|Mac.C26.MKI67	CD8.C36.Tpex|Mac.C3.ImmuSuppre	CD8.C36.Tpex|Mac.C8.24	CD8.C36.Tpex|Mac.HSP	CD8.C36.Tpex|Treg	CD8.C36.Tpex|monocyteDerivedDC	CD8.C36.Tpex|pDC	Cross-PresentingDC|CD8.C24.Tpex	Cross-PresentingDC|Mac.C0.angiogenesis.lessActived	Cross-PresentingDC|Mac.C15	Cross-PresentingDC|Mac.HSP	Cross-PresentingDC|Treg	Cross-PresentingDC|monocyteDerivedDC	Cross-PresentingDC|pDC	Mac.C12.inflammatory.lessActived|CD8.C24.Tpex	Mac.C12.inflammatory.lessActived|Mac.C0.angiogenesis.lessActived	Mac.C12.inflammatory.lessActived|Mac.C12.inflammatory.lessActived	Mac.C12.inflammatory.lessActived|Mac.C15	Mac.C12.inflammatory.lessActived|Mac.C26.MKI67	Mac.C12.inflammatory.lessActived|Mac.C3.ImmuSuppre	Mac.C12.inflammatory.lessActived|Mac.C8.24	Mac.C12.inflammatory.lessActived|Mac.HSP	Mac.C12.inflammatory.lessActived|Treg	Mac.C12.inflammatory.lessActived|monocyteDerivedDC	Mac.C12.inflammatory.lessActived|pDC	Mac.C13.ImmuSuppre.lessActived|CD1C.DC	Mac.C13.ImmuSuppre.lessActived|CD8.C24.Tpex	Mac.C13.ImmuSuppre.lessActived|Mac.14.18.19.LipidComple	Mac.C13.ImmuSuppre.lessActived|Mac.C0.angiogenesis.lessActived	Mac.C13.ImmuSuppre.lessActived|Mac.C12.inflammatory.lessActived	Mac.C13.ImmuSuppre.lessActived|Mac.C15	Mac.C13.ImmuSuppre.lessActived|Mac.C26.MKI67	Mac.C13.ImmuSuppre.lessActived|Mac.C3.ImmuSuppre	Mac.C13.ImmuSuppre.lessActived|Mac.C8.24	Mac.C13.ImmuSuppre.lessActived|Mac.HSP	Mac.C13.ImmuSuppre.lessActived|Treg	Mac.C13.ImmuSuppre.lessActived|monocyteDerivedDC	Mac.C13.ImmuSuppre.lessActived|pDC	Mac.C15|CD8.C24.Tpex	Mac.C15|Mac.C0.angiogenesis.lessActived	Mac.C15|Mac.C15	Mac.C15|Mac.HSP
TNFSF14_TNFRSF14	CD8.C36.Tpex|CD1C.DC	CD8.C36.Tpex|Mac.14.18.19.LipidComple	CD8.C36.Tpex|Mac.C15	CD8.C36.Tpex|Mac.C4.11.Immature	CD8.C36.Tpex|Mac.C8.24
VEGFA_FLT1	CD1C.DC|Endothelial	Mac.14.18.19.LipidComple|Endothelial	Mac.C0.angiogenesis.lessActived|Endothelial	Mac.C12.inflammatory.lessActived|Endothelial	Mac.C13.ImmuSuppre.lessActived|Endothelial	Mac.C15|Endothelial	Mac.C26.MKI67|Endothelial	Mac.C3.ImmuSuppre|Endothelial	Mac.C4.11.Immature|Endothelial	Mac.C8.24|Endothelial	Mac.HSP|Endothelial
[truncated: 16 more columns]
