# Supplementary material for: A single-cell atlas of liver metastases of colorectal cancer reveals reprogramming of the tumor microenvironment in response to preoperative chemotherapy
Source: Cell Discov. 2021 Sep 7;7:80. doi: 10.1038/s41421-021-00312-y (PMC8421363; doi:10.1038/s41421-021-00312-y)
Supplement: Supplementary file 6 — Supplementary Table S5 [file 41421_2021_312_MOESM6_ESM.xlsx]

## Sheet: Sheet1
Table S5.Up-regulated genes of B cells in treatment-naïve and treated patients in primary CRC, related to Figure 2e.
Gene	logFC	AveExpr	P.Value	adj.P.Val
IGHA1	2.30509	2.03831	0	0
IGLC3	1.33381	1.45791	2.24e-263	2.82e-259
JCHAIN	1.11546	1.28498	3.46e-211	1.74e-207
IGHG3	1.03553	0.910508	1.54e-241	1.29e-237
IGKC	0.965647	3.4951	2.11e-184	7.58e-181
IGHG4	0.883573	1.504	5.47e-147	1.37e-143
HSPA8	0.879446	1.46614	7.8e-145	1.78e-141
IGLC2	0.838169	1.9324	1.09e-93	1.61e-90
DYNLL1	0.744394	0.891431	1.44e-136	2.79e-133
ACTG1	0.718957	1.49336	5.59e-100	9.36e-97
TAGLN2	0.646407	1.29776	3.84e-90	5.36e-87
HSP90AA1	0.62197	1.85293	4.29e-56	2.69e-53
LMNA	0.621786	0.858584	9.62e-80	1.1e-76
RPS10	0.61737	3.22152	1.22e-184	5.09e-181
CRIP1	0.581878	0.906201	2.22e-80	2.66e-77
CREM	0.580238	0.850498	1.07e-74	1.12e-71
UBB	0.524611	2.36627	1.05e-68	9.09e-66
HLA-DQB1	0.522988	1.89813	4.13e-59	2.81e-56
EZR	0.517878	1.49858	5.86e-58	3.77e-55
H2AFZ	0.513911	0.954154	7.69e-63	5.68e-60
IGHG1	0.510175	1.19331	4.62e-53	2.47e-50
EEF2	0.48596	2.2956	3.38e-67	2.83e-64
HLA-DQA2	0.481584	1.13579	5.19e-54	3.11e-51
DNAJB6	0.459086	0.680024	9.28e-64	7.07e-61
TUBB4B	0.453575	0.832802	2.27e-53	1.27e-50
COTL1	0.452385	0.989599	2.58e-51	1.29e-48
HLA-C	0.44886	2.48697	2.07e-58	1.37e-55
ATF4	0.446414	0.940732	1.24e-51	6.49e-49
CALM2	0.446356	1.21576	3.43e-46	1.6e-43
PABPC1	0.442032	2.18185	3.1e-53	1.69e-50
TPT1	0.437903	3.50746	8.21e-128	1.47e-124
FMNL1	0.434923	0.535629	9.59e-71	9.27e-68
SRSF2	0.433586	1.1236	8.08e-46	3.69e-43
IGHA2	0.422317	0.554055	2.97e-44	1.28e-41
MT-ATP6	0.418049	3.17672	6.23e-79	6.8e-76
H3F3A	0.416923	1.80687	3.51e-40	1.3e-37
CFL1	0.413012	1.78551	6.94e-42	2.81e-39
PFN1	0.406811	1.83474	2.15e-36	7.38e-34
RILPL2	0.398921	0.685758	1.34e-46	6.36e-44
ACTB	0.393839	2.96256	2.38e-48	1.17e-45
SFPQ	0.390478	0.851014	7.84e-42	3.13e-39
HLA-DRB1	0.389358	2.66891	1.04e-38	3.78e-36
HLA-DQA1	0.384285	1.60332	7.84e-32	2.14e-29
HLA-DRA	0.38283	3.91469	1.28e-85	1.7e-82
EMP3	0.370567	0.916842	4.85e-33	1.43e-30
PPIA	0.369974	1.28491	1.08e-33	3.38e-31
LTB	0.369174	1.42469	1.33e-26	2.7e-24
ARPC2	0.368298	1.13949	1.71e-33	5.22e-31
YBX1	0.367659	1.77015	3.26e-33	9.75e-31
DNAJA1	0.360605	1.09745	3.08e-27	6.45e-25
CORO1A	0.358367	1.0528	8.76e-32	2.37e-29
UQCRH	0.357189	1.33508	1.29e-30	3.24e-28
MT-CYB	0.354932	3.34191	1e-60	7e-58
SQSTM1	0.353749	0.530844	1.93e-45	8.67e-43
NEAT1	0.347934	1.16599	7.81e-25	1.46e-22
REL	0.347348	1.11113	6.69e-28	1.45e-25
KMT2E	0.345478	0.858791	6.65e-34	2.14e-31
FUS	0.343522	1.12025	3.65e-28	8.1e-26
IER2	0.340674	1.53001	1.04e-20	1.43e-18
GAPDH	0.337468	1.65839	1.99e-25	3.84e-23
EEF1A1	0.336924	4.67513	1.92e-154	5.36e-151
ID3	0.336079	0.547585	3.09e-33	9.37e-31
DDX3X	0.335551	0.785849	6.62e-33	1.93e-30
EIF4G2	0.333772	0.725615	9.4e-35	3.07e-32
NAP1L1	0.333393	1.47932	1.19e-27	2.53e-25
LSP1	0.332731	0.690294	9.02e-35	2.98e-32
BRD2	0.327024	0.656148	8.81e-34	2.8e-31
GLTSCR2	0.325699	1.90225	9.67e-29	2.19e-26
UQCRB	0.32553	1.51771	1.01e-25	1.97e-23
HNRNPF	0.320421	0.526888	1.97e-40	7.5e-38
HLA-DPA1	0.318329	2.44644	1.68e-29	3.99e-27
UBE2D3	0.317685	0.984623	9e-28	1.93e-25
MT-ND3	0.315027	3.09594	1.91e-42	8.01e-40
CD74	0.310888	4.39598	1.61e-82	2.03e-79
C19orf43	0.309102	0.848996	4.22e-28	9.29e-26
ARID5A	0.308422	0.494581	7.45e-38	2.6e-35
PTGES3	0.305172	0.629857	7.06e-32	1.95e-29
LRRFIP1	0.30487	0.632439	1.54e-30	3.82e-28
YWHAB	0.300414	0.595578	2e-32	5.78e-30
MAP1LC3B	0.300404	0.785217	3.16e-26	6.35e-24
TUBA1B	0.300079	1.20115	3.75e-21	5.64e-19
RPL37A	0.295102	3.46935	4.3e-67	3.49e-64
UBE2N	0.29335	0.630216	1.12e-29	2.67e-27
PTMA	0.292907	3.73003	1.6e-70	1.43e-67
YWHAZ	0.29067	1.12177	1.6e-21	2.49e-19
MEF2C	0.282113	0.750568	4.59e-24	8.18e-22
MT-ND1	0.280962	2.94573	1.57e-35	5.27e-33
EVI2B	0.280616	0.87743	2.63e-22	4.21e-20
PGK1	0.280452	0.514746	4.67e-32	1.32e-29
HLA-E	0.280445	1.96714	6.72e-21	9.59e-19
VIM	0.279941	0.876979	6.58e-21	9.45e-19
ARPC1B	0.27898	0.615937	7.94e-27	1.64e-24
OAZ1	0.276788	2.11764	3.43e-21	5.19e-19
PCBP1	0.275007	0.539647	1.95e-29	4.57e-27
CD82	0.274674	0.486961	5.56e-31	1.43e-28
CD48	0.271385	0.971313	2.79e-20	3.71e-18
HLA-DRB5	0.270019	0.275431	1.79e-38	6.42e-36
TPI1	0.269604	0.787718	8.99e-22	1.42e-19
CCNI	0.268339	1.28811	2.59e-18	3e-16
SERTAD1	0.263218	0.677043	1.65e-21	2.55e-19
HOPX	0.261587	0.328817	1.11e-31	2.92e-29
GPR183	0.258448	0.991893	1.14e-15	1.09e-13
ODC1	0.257003	0.563907	2.75e-24	4.93e-22
ATP1B3	0.255064	0.52335	5.26e-24	9.3e-22
CAPZB	0.250557	0.501816	3.74e-26	7.39e-24
RPL4	0.250544	2.87314	3.57e-27	7.41e-25
ATP2B1	0.245689	0.486145	1.13e-24	2.09e-22
HERPUD1	0.244148	1.3232	1.49e-13	1.18e-11
SRGN	0.243918	1.31083	1.36e-12	9.76e-11
CD55	0.242385	0.829587	8.5e-17	8.71e-15
RPL37	0.24183	3.53918	1.59e-53	9.07e-51
TMSB10	0.241568	3.27292	4.9e-29	1.13e-26
RHOG	0.24091	0.444167	1.12e-26	2.28e-24
MCL1	0.240474	0.851867	3.86e-16	3.83e-14
LITAF	0.240053	0.574003	2.41e-20	3.24e-18
UBE2S	0.238727	0.353479	1.37e-28	3.08e-26
CNBP	0.238574	0.655446	8.33e-20	1.08e-17
HLA-B	0.238347	2.87265	4.68e-23	7.73e-21
VASP	0.237714	0.447919	3.25e-25	6.23e-23
ARID4B	0.236621	0.474509	1.01e-23	1.75e-21
SLC25A3	0.236449	0.657029	1.72e-19	2.13e-17
AL928768.3	0.234728	0.481663	6.49e-16	6.35e-14
CCT8	0.234007	0.295014	9.02e-36	3.06e-33
EIF3L	0.233132	0.945061	1.05e-15	1.02e-13
GPSM3	0.232931	0.943835	1.12e-15	1.08e-13
SUB1	0.232297	0.928871	3e-15	2.8e-13
RHOA	0.23229	0.679631	9.46e-19	1.11e-16
SLBP	0.231939	0.393201	9.12e-26	1.79e-23
TRAF4	0.228962	0.297418	9.83e-32	2.63e-29
HLA-DPB1	0.228897	2.7962	4.14e-18	4.7e-16
PRDX1	0.228391	0.570161	3.48e-19	4.18e-17
HSPE1	0.228294	0.976965	5.14e-12	3.44e-10
ARHGDIB	0.226451	1.34402	1.13e-12	8.21e-11
UBC	0.226219	2.8621	2.87e-17	3.06e-15
SUMO2	0.225069	0.973458	1.16e-14	1.02e-12
TPM3	0.22502	0.668221	1.11e-17	1.21e-15
INTS6	0.222453	0.340334	4.05e-25	7.66e-23
IGLC7	0.222048	0.133282	5.87e-54	3.43e-51
YWHAQ	0.221597	0.488145	5.6e-21	8.17e-19
ZFP36L1	0.220057	0.56171	3.11e-17	3.29e-15
SLC25A5	0.219916	0.853958	1.99e-14	1.71e-12
BANK1	0.219747	0.928487	6.05e-14	4.94e-12
MT-ND2	0.219368	3.48297	3.34e-31	8.65e-29
IDS	0.21851	0.926012	2.1e-13	1.64e-11
LDHA	0.218218	0.57169	9.02e-18	9.89e-16
RAN	0.21597	0.770991	5.24e-15	4.75e-13
INSIG1	0.215775	0.251537	7.05e-32	1.95e-29
XIST	0.215125	0.121873	8.05e-61	5.78e-58
HSPH1	0.214475	0.436903	7.68e-19	9.06e-17
EHD1	0.214368	0.280843	4.63e-30	1.13e-27
RP11-138A9.1	0.213861	0.456897	2.13e-19	2.61e-17
ARF6	0.213142	0.972907	5.21e-13	3.94e-11
SLC2A3	0.213065	0.581678	4.47e-16	4.42e-14
MYADM	0.212279	0.328461	2.44e-23	4.12e-21
SSR4	0.208717	0.827251	1.77e-13	1.39e-11
RBM3	0.208424	0.985138	1.21e-12	8.76e-11
CD53	0.207839	1.15548	2.15e-11	1.32e-09
ATP5B	0.207268	0.420656	7.16e-21	1.02e-18
SOD2	0.207218	0.435681	4.42e-19	5.28e-17
BAZ1A	0.20495	0.41983	5.57e-20	7.33e-18
CNN2	0.203263	0.34299	1.56e-23	2.69e-21
ATP5E	0.202393	1.67793	8.33e-11	4.9e-09
RAC2	0.20106	0.686226	8.64e-14	6.93e-12
BLK	0.200739	0.413213	9.49e-20	1.22e-17
CD37	0.200016	2.01297	1.15e-11	7.35e-10
COX4I1	0.199185	1.89007	1.33e-11	8.39e-10
COX7B	0.198234	0.624005	9.32e-15	8.27e-13
CALR	0.198214	0.644302	1.03e-13	8.22e-12
CSRNP1	0.198052	0.579241	1.79e-14	1.55e-12
RAB7A	0.197704	0.361209	4.1e-21	6.13e-19
HNRNPK	0.197386	0.946858	1.21e-11	7.71e-10
FBL	0.19572	0.517759	2.34e-16	2.35e-14
ARRDC2	0.195381	0.465702	2.05e-16	2.07e-14
ATP6V0E1	0.194992	0.77702	2.26e-12	1.57e-10
TUBA4A	0.193384	0.619923	3.08e-13	2.38e-11
ACTR3	0.193199	0.430512	5.31e-18	5.96e-16
MKNK2	0.193103	0.271341	3.62e-25	6.88e-23
HLA-DMA	0.193033	1.17975	4.33e-10	2.33e-08
BZW1	0.192743	0.463826	7.49e-17	7.71e-15
RPS21	0.192668	2.98217	1.62e-20	2.23e-18
TCP1	0.192502	0.318682	7.26e-22	1.15e-19
HLA-F	0.192251	0.469308	1.77e-16	1.79e-14
NFE2L2	0.189544	0.346674	8.66e-20	1.12e-17
ALDOA	0.188803	0.798172	1.02e-11	6.59e-10
TMEM156	0.188232	0.319957	6.19e-21	8.94e-19
HMGA1	0.18741	0.361932	2.25e-19	2.75e-17
CLIC1	0.186048	0.991145	3.86e-10	2.09e-08
LINC-PINT	0.18528	0.39582	2.74e-17	2.93e-15
GSPT1	0.184942	0.304152	1.61e-21	2.5e-19
MRPS6	0.184809	0.261876	1.95e-24	3.55e-22
RPS3A	0.184459	3.99576	1.22e-33	3.78e-31
RUNX3	0.183876	0.235287	3.51e-26	6.99e-24
MZT2A	0.18342	0.532285	3.13e-14	2.62e-12
TGFB1	0.183168	0.271367	1.67e-23	2.86e-21
GPX4	0.182784	0.703968	1.3e-11	8.23e-10
MYL6	0.18269	1.43116	3.88e-09	1.84e-07
ATP6V0D1	0.182137	0.315731	1.91e-20	2.6e-18
ATP1A1	0.18205	0.312953	2.7e-20	3.61e-18
RPL38	0.182021	3.15978	1.71e-21	2.61e-19
HNRNPA2B1	0.18188	1.07394	1.58e-09	7.99e-08
TOB2	0.180735	0.307108	1.52e-19	1.89e-17
SLC25A6	0.18014	1.99273	1.04e-09	5.33e-08
ELF1	0.179583	0.870346	1.01e-09	5.24e-08
EIF3E	0.17931	1.55591	5.66e-09	2.61e-07
PCF11	0.179297	0.391541	2.45e-16	2.45e-14
ARHGDIA	0.17893	0.505946	6.06e-14	4.94e-12
GNB2	0.178837	0.324132	1e-19	1.28e-17
SERBP1	0.178748	0.531693	1.62e-13	1.28e-11
CSNK1D	0.176893	0.323389	1.42e-18	1.66e-16
PTBP1	0.175006	0.283282	9.25e-21	1.3e-18
MT-ND4	0.174702	3.78148	1e-24	1.86e-22
PLIN2	0.173803	0.291758	1.9e-18	2.21e-16
RPL39	0.173735	4.32215	2.26e-42	9.29e-40
HSPD1	0.173558	0.561642	1.08e-10	6.23e-09
HSP90AB1	0.172967	1.66992	4.53e-07	1.54e-05
IGHG2	0.172575	0.351252	2.17e-15	2.04e-13
S100A10	0.172342	0.660385	3.42e-10	1.85e-08
ARF4	0.172281	0.379732	1.25e-15	1.2e-13
EIF3M	0.171716	0.414379	2.65e-15	2.49e-13
SELT	0.170957	0.509133	7.94e-13	5.87e-11
CDKN1A	0.17072	0.506982	6.23e-12	4.11e-10
EIF3F	0.170547	1.08286	7.86e-09	3.56e-07
UBE2A	0.169683	0.26032	9.66e-21	1.35e-18
SERP1	0.168781	1.19193	2.33e-08	9.86e-07
WSB1	0.168201	0.670285	5.11e-10	2.73e-08
HSPA1A	0.167058	0.616485	2.17e-06	6.33e-05
NPM1	0.166937	1.86067	1.82e-08	7.83e-07
ZFAS1	0.16622	1.76755	1.3e-07	4.86e-06
TOR3A	0.166106	0.348031	1.58e-15	1.5e-13
UBE2I	0.165998	0.45038	4.82e-13	3.67e-11
CD44	0.165905	0.947128	2.87e-08	1.19e-06
SAT1	0.1658	2.12207	6.68e-07	2.2e-05
ST13	0.165678	0.622392	1.14e-10	6.53e-09
GNAI3	0.165457	0.265045	1.37e-19	1.71e-17
ARIH1	0.165012	0.227699	7.35e-21	1.04e-18
MAF1	0.164218	0.431283	2.35e-13	1.83e-11
TMBIM6	0.162956	0.732219	1.41e-09	7.21e-08
PPP2CA	0.162404	0.358494	5.68e-15	5.12e-13
RPSA	0.162098	3.12387	5.74e-14	4.71e-12
CD99	0.161683	0.675495	2.75e-09	1.34e-07
YWHAH	0.161075	0.26624	5.48e-18	6.12e-16
MT-ND5	0.160724	1.77621	3.19e-07	1.11e-05
TUBB	0.160243	0.450715	1.99e-12	1.4e-10
UXT	0.15988	0.804954	9.32e-09	4.18e-07
FAM107B	0.159837	0.241565	7.02e-20	9.18e-18
SNRPB	0.159502	0.710586	2.33e-09	1.15e-07
DNAJB1	0.159378	0.880491	6.48e-06	0.000170574
MZT2B	0.159341	0.731432	4.44e-09	2.08e-07
CTSH	0.15911	0.504673	7.98e-11	4.71e-09
H2AFX	0.159054	0.262031	2.56e-17	2.75e-15
WTAP	0.158582	0.492055	2.02e-11	1.24e-09
GDI2	0.157619	0.470444	9.65e-12	6.28e-10
AES	0.156872	0.34882	8.4e-14	6.76e-12
SRSF9	0.15655	0.423847	1.63e-12	1.16e-10
TOMM7	0.15647	1.84033	1.62e-07	5.94e-06
RHBDF2	0.156012	0.247832	5.93e-18	6.59e-16
FNBP1	0.15586	0.479423	3.21e-11	1.94e-09
NARF	0.155568	0.195123	2.4e-22	3.86e-20
PRNP	0.154689	0.294318	1.35e-15	1.29e-13
GLA	0.154234	0.166998	8.62e-23	1.42e-20
EIF4A1	0.153903	0.572352	1.89e-09	9.44e-08
SH3BGRL3	0.153718	1.28227	1.4e-06	4.3e-05
GSTK1	0.152962	0.530434	4.66e-10	2.5e-08
SARAF	0.152769	1.18117	1.94e-06	5.75e-05
CCDC12	0.152034	0.483348	9.41e-11	5.46e-09
NSA2	0.150215	0.38154	1.62e-12	1.15e-10
PKM	0.150064	0.442224	3.77e-11	2.26e-09
PPP1R18	0.149767	0.205332	2.09e-20	2.82e-18
HSPA1B	0.148965	0.411674	2.86e-07	1.01e-05
RBM25	0.148893	0.494413	7.15e-10	3.76e-08
CD70	0.148878	0.226635	7.42e-17	7.67e-15
DEDD2	0.148418	0.356227	9.79e-12	6.34e-10
MECP2	0.148267	0.204113	1.02e-19	1.31e-17
LAPTM5	0.146711	2.36174	3.05e-07	1.07e-05
HMGN1	0.146148	0.83987	2.24e-07	8.01e-06
EIF4B	0.146112	0.645915	1.76e-08	7.64e-07
MT-ND4L	0.145984	0.548966	4.92e-09	2.29e-07
GYPC	0.145523	0.497475	1.77e-09	8.87e-08
BTF3	0.145444	2.00022	4.36e-07	1.49e-05
PPA1	0.144411	0.296577	3.11e-14	2.61e-12
ACTR2	0.14412	0.42223	1.11e-10	6.37e-09
PPP1CA	0.143881	0.412881	6.91e-11	4.08e-09
NDUFB11	0.143045	0.623712	2.55e-08	1.07e-06
NCR3	0.142808	0.218023	1.84e-17	1.99e-15
PIM3	0.142761	0.309671	6.19e-13	4.63e-11
TMEM165	0.142704	0.281135	2.78e-14	2.37e-12
RARA	0.142645	0.194437	2.42e-19	2.94e-17
PTP4A2	0.142605	0.41445	9.16e-11	5.34e-09
RAP1A	0.141986	0.328114	9.07e-13	6.66e-11
HN1	0.141767	0.345466	5.99e-12	3.96e-10
NAA50	0.141107	0.262362	8.49e-15	7.56e-13
EIF3H	0.140646	0.971363	1.32e-06	4.1e-05
RPL22	0.14049	2.85352	2.38e-10	1.32e-08
DDX21	0.140403	0.613999	8.71e-08	3.32e-06
CALM1	0.140032	1.2311	8.26e-06	0.000212972
PNRC1	0.13943	1.67412	1.04e-05	0.00026374
NACA	0.139043	2.48903	6.32e-08	2.47e-06
AMD1	0.139012	0.510295	1.85e-08	7.96e-07
RSL1D1	0.138998	0.596204	4.07e-08	1.64e-06
MT-CO1	0.1382	4.27343	4.97e-19	5.91e-17
EIF2S3	0.137953	0.477525	4.02e-09	1.9e-07
TNIP1	0.137801	0.230624	5.25e-16	5.15e-14
TMBIM1	0.137005	0.192425	5.22e-18	5.88e-16
RALY	0.136613	0.263082	3.32e-14	2.77e-12
ICAM3	0.136554	0.494204	8.52e-09	3.84e-07
SKP1	0.136326	0.948012	3.31e-06	9.27e-05
ARID3A	0.13626	0.135384	2.33e-24	4.21e-22
NOP56	0.135702	0.334814	2.64e-11	1.61e-09
FLNA	0.135662	0.165497	1.96e-20	2.66e-18
FAM49A	0.135173	0.168661	1.35e-19	1.7e-17
C12orf57	0.135087	0.456369	1.77e-08	7.65e-07
GADD45B	0.134872	1.21509	0.00016266	0.00302233
FAM49B	0.134655	0.37116	1.82e-10	1.02e-08
RPS19BP1	0.134429	0.352563	5.37e-11	3.2e-09
ALKBH5	0.133972	0.227139	3.92e-15	3.61e-13
MYL12A	0.133518	0.872908	4.98e-06	0.000134588
FAM210A	0.133339	0.142332	4.62e-21	6.87e-19
GPBP1	0.133273	0.647394	3.93e-07	1.35e-05
SRSF3	0.132886	1.09942	1.93e-05	0.000459032
ITGB2	0.132747	0.236121	2.83e-14	2.41e-12
RPL7A	0.132483	3.08399	1.98e-11	1.22e-09
PCBP2	0.132233	0.884887	3.04e-06	8.56e-05
ENO1	0.13137	0.484869	2.42e-08	1.02e-06
BAG1	0.131171	0.229035	3.03e-14	2.56e-12
AKIRIN1	0.131125	0.293053	6.52e-12	4.29e-10
ZFAND6	0.130898	0.280599	2.38e-12	1.65e-10
CD79A	0.130881	1.88122	7.04e-05	0.00143684
GRB2	0.130868	0.417971	3.53e-09	1.69e-07
ITGB1	0.130252	0.337777	8.82e-10	4.6e-08
TLE4	0.130143	0.345966	8.3e-10	4.35e-08
HCLS1	0.130071	0.289712	4.5e-12	3.04e-10
RPL27	0.129783	3.27543	1.75e-11	1.08e-09
IL2RG	0.129491	0.416606	6.8e-09	3.09e-07
FXYD5	0.12897	1.18591	2.41e-05	0.000558346
PEA15	0.12878	0.166263	2.62e-18	3.02e-16
SAMSN1	0.128658	0.41807	2.27e-08	9.64e-07
PABPC4	0.128484	0.261414	1.43e-12	1.02e-10
RPS11	0.128377	3.42183	5.24e-14	4.32e-12
FGFR1OP2	0.128147	0.284852	1.15e-11	7.38e-10
ACAP1	0.128011	0.612279	6.97e-07	2.29e-05
NKTR	0.127888	0.39838	6.74e-09	3.07e-07
LDHB	0.127717	0.500567	5.27e-08	2.09e-06
ARPC4	0.127704	0.397434	3.35e-09	1.62e-07
PSMA7	0.12757	0.479497	5.56e-08	2.18e-06
EIF3K	0.127566	0.970763	1.2e-05	0.000297114
EIF3D	0.127158	0.611826	7.37e-07	2.41e-05
ACP5	0.126752	0.265843	5.87e-12	3.89e-10
DDX39A	0.12668	0.279999	2.13e-11	1.31e-09
CCDC85B	0.126608	0.42602	1.54e-08	6.7e-07
ETF1	0.126519	0.219428	4.91e-14	4.07e-12
SLC38A2	0.126501	0.380248	5.6e-09	2.58e-07
SF3B2	0.126496	0.47445	6.56e-08	2.54e-06
CMPK1	0.126089	0.645939	1.3e-06	4.03e-05
RHOF	0.126007	0.309462	1.52e-10	8.57e-09
NINJ1	0.1255	0.141238	1.04e-19	1.32e-17
RNPS1	0.125129	0.508524	1.73e-07	6.3e-06
ELOF1	0.12472	0.227963	1.69e-13	1.33e-11
STX5	0.124353	0.240165	2.16e-12	1.51e-10
TAPBP	0.124284	0.538761	3.7e-07	1.28e-05
DUSP2	0.124147	0.833733	0.000213095	0.0038429
VOPP1	0.12411	0.335771	1.18e-09	6.04e-08
PSMA2	0.123823	0.417923	2.25e-08	9.58e-07
PPP1R15A	0.123305	1.74061	0.000266595	0.0046646
DEK	0.123241	0.368054	4.75e-09	2.22e-07
ZC3HAV1	0.122924	0.335143	3.14e-09	1.51e-07
2020-09-09	0.12292	0.451377	7.2e-08	2.78e-06
CDC37	0.12282	0.398663	3.03e-08	1.25e-06
UBL3	0.122753	0.187749	5.34e-15	4.82e-13
PCSK7	0.122718	0.370472	1.44e-08	6.3e-07
ROCK1	0.122609	0.303403	2.84e-10	1.56e-08
H3F3B	0.122489	2.96493	1.84e-06	5.49e-05
NXF1	0.122469	0.199158	6.63e-14	5.36e-12
SYNGR2	0.122316	0.536851	6.78e-07	2.23e-05
STRAP	0.122143	0.257064	6.59e-12	4.32e-10
ATP5A1	0.122128	0.402406	1.8e-08	7.78e-07
NUDT4	0.122123	0.30861	6.15e-10	3.26e-08
C6orf62	0.122077	0.242127	7.93e-12	5.19e-10
ADRM1	0.121965	0.18594	3.26e-15	3.02e-13
ORAI2	0.121684	0.40459	4.71e-08	1.88e-06
EIF3A	0.121588	0.267644	3.61e-11	2.17e-09
CHD1	0.120845	0.332669	4.31e-09	2.03e-07
MSN	0.120457	0.294122	2.2e-10	1.22e-08
GUK1	0.120454	0.579721	1.62e-06	4.88e-05
NASP	0.120292	0.395308	4.94e-08	1.96e-06
POLR2L	0.120088	0.570729	1.74e-06	5.23e-05
LYPLAL1	0.12004	0.164579	7.25e-16	7.06e-14
PHB2	0.120001	0.297459	2.99e-10	1.63e-08
ZNF296	0.119804	0.170926	6.03e-15	5.41e-13
CCR7	0.119784	0.40835	3.19e-07	1.11e-05
VAPA	0.119732	0.437771	1.21e-07	4.52e-06
TNFRSF13B	0.119623	0.296263	8.57e-10	4.48e-08
WAC	0.119423	0.224534	3.19e-12	2.19e-10
RP5-1171I10.5	0.119315	0.287136	6.42e-10	3.39e-08
STX11	0.119016	0.110734	1.7e-22	2.77e-20
MOB3A	0.118704	0.224285	1.67e-12	1.18e-10
STK17A	0.118308	0.670247	1.47e-05	0.000357766
PPP1R10	0.117759	0.249115	9.86e-11	5.69e-09
HIGD2A	0.117393	0.633969	5.4e-06	0.000144498
RELB	0.117217	0.156304	3.8e-16	3.79e-14
TSC22D4	0.116614	0.190079	6.47e-14	5.25e-12
ANKRD12	0.116273	0.530729	2.51e-06	7.18e-05
TPM4	0.116269	0.234207	1.3e-11	8.2e-10
ARL6IP1	0.115842	0.4853	1.46e-06	4.43e-05
YY1	0.115633	0.233374	3.58e-11	2.16e-09
PNPLA2	0.115269	0.145958	1.15e-16	1.17e-14
FYTTD1	0.11478	0.173881	2.85e-14	2.41e-12
COCH	0.114682	0.0963365	8.14e-24	1.43e-21
LGMN	0.11443	0.147535	5.08e-16	5e-14
CAP1	0.114338	0.345925	2.54e-08	1.06e-06
HNRNPC	0.114304	0.852641	5.62e-05	0.00118118
DUSP4	0.114127	0.201781	3.81e-11	2.28e-09
GNB2L1	0.114042	3.00172	7.78e-08	2.99e-06
CPNE5	0.11393	0.134032	7.7e-18	8.52e-16
FKBP8	0.113585	0.33877	1.37e-08	5.99e-07
ATP6V0B	0.113192	0.565739	5.36e-06	0.00014377
SELL	0.112965	0.453851	2.15e-06	6.27e-05
UBE2J1	0.11277	0.310365	1.19e-08	5.27e-07
EIF3G	0.112472	0.55269	4.26e-06	0.000116492
C14orf2	0.112003	0.558121	6.76e-06	0.000177192
ARPC5	0.111944	0.244603	1.82e-10	1.02e-08
BCL3	0.111928	0.103306	1.55e-21	2.44e-19
TPSB2	0.111858	0.103311	1.13e-19	1.43e-17
KDM6B	0.111853	0.506914	5.97e-06	0.000158567
CAPN2	0.111813	0.163274	1.22e-14	1.07e-12
C1QBP	0.111772	0.298191	5e-09	2.33e-07
UBA52	0.111693	3.12611	2.85e-09	1.39e-07
EEF1B2	0.111542	2.54226	2.26e-05	0.000527801
PRELID1	0.111104	0.397209	3.35e-07	1.16e-05
LIMD2	0.111071	0.660875	3.08e-05	0.000692634
BRK1	0.111071	0.3716	1.37e-07	5.07e-06
HNRNPM	0.110965	0.382696	2.31e-07	8.21e-06
PGAM1	0.110832	0.2483	2.46e-10	1.35e-08
MRPL18	0.110724	0.258122	1.01e-08	4.49e-07
TMUB1	0.110605	0.253974	6.55e-10	3.46e-08
NONO	0.110209	0.232031	1.16e-10	6.58e-09
ZNF165	0.10999	0.187954	4.58e-12	3.08e-10
CDC42	0.109779	0.949613	0.000221806	0.00398114
ARF1	0.10945	0.594515	1.37e-05	0.000334781
PRDM2	0.109192	0.336071	1.12e-07	4.19e-06
RPL5	0.108891	3.13274	1.25e-07	4.65e-06
NFKB2	0.10872	0.264487	4.09e-09	1.93e-07
YTHDF2	0.108618	0.243275	9.81e-10	5.07e-08
TMED9	0.108389	0.268634	2.9e-09	1.4e-07
RGS19	0.108323	0.371766	4.14e-07	1.42e-05
LPXN	0.108238	0.161751	5.05e-14	4.17e-12
GABARAPL2	0.108196	0.321371	6.41e-08	2.5e-06
MAP4K4	0.108046	0.144819	1e-14	8.82e-13
CDC42EP3	0.107971	0.180323	4.31e-12	2.92e-10
EIF4H	0.107846	0.323732	6.97e-08	2.7e-06
ZNF207	0.107839	0.283802	1.01e-08	4.51e-07
IL27RA	0.107839	0.121654	3.66e-17	3.85e-15
XRCC6	0.10768	0.31564	4.25e-08	1.71e-06
RNASET2	0.107675	1.01487	0.000255017	0.00449564
SF1	0.107512	0.826951	0.000160736	0.00299544
NR4A2	0.107399	1.13002	0.0013663	0.019207
RUNDC1	0.107301	0.111894	3.94e-18	4.5e-16
UBE2B	0.107127	0.318063	6.42e-08	2.5e-06
SAP18	0.107097	0.847718	0.000194823	0.00354135
RNF5	0.1067	0.176211	2.33e-12	1.62e-10
USMG5	0.106598	0.352132	2.07e-07	7.45e-06
MYO1G	0.106136	0.180168	4.12e-12	2.8e-10
RPL28	0.10613	4.04337	8.82e-18	9.72e-16
SPCS2	0.105982	0.413263	1.44e-06	4.39e-05
MRFAP1	0.105228	0.232313	9.49e-10	4.93e-08
TOP1	0.105181	0.183927	9.78e-12	6.34e-10
SCO2	0.104998	0.131264	1.6e-15	1.51e-13
TMEM50A	0.104947	0.266495	7.44e-09	3.37e-07
HSP90B1	0.104737	0.370573	1.19e-06	3.72e-05
SLC25A33	0.104394	0.190039	4.07e-11	2.43e-09
BRD4	0.104361	0.238308	2.8e-09	1.36e-07
CSNK1A1	0.104341	0.266263	1.31e-08	5.75e-07
EIF3J	0.104065	0.196912	1.06e-10	6.09e-09
NCOR1	0.103886	0.383537	1.27e-06	3.94e-05
SPIB	0.10378	0.301425	1.34e-07	4.98e-06
FAM133B	0.10376	0.485724	1.72e-05	0.000413232
DAZAP2	0.103671	0.777279	0.00018813	0.00342963
KCNQ1OT1	0.103495	0.156693	1.08e-11	6.91e-10
CKS2	0.103429	0.413087	9e-06	0.00023113
MTDH	0.102593	0.47178	1.21e-05	0.00029829
OSBPL10	0.102265	0.162404	4.59e-12	3.08e-10
UBL5	0.102224	0.696849	0.000124286	0.00239431
KPNB1	0.102208	0.300045	1.14e-07	4.26e-06
HNRNPA1	0.101942	2.14523	0.000345185	0.00586302
DENND4A	0.101937	0.147449	5.86e-13	4.39e-11
LSM14A	0.101762	0.282536	6.44e-08	2.5e-06
CNOT2	0.101347	0.200177	5.56e-10	2.96e-08
SNHG12	0.101276	0.233632	1.04e-08	4.61e-07
AP1S2	0.101051	0.204594	4.39e-10	2.36e-08
SRRM2	0.100924	0.548107	4.55e-05	0.000993188
KYNU	0.100901	0.158992	3.58e-12	2.45e-10
CCDC107	0.100824	0.314451	4.99e-07	1.68e-05
MT-CO2	0.100721	3.87532	2.52e-09	1.24e-07
LUC7L2	0.100654	0.196627	2.97e-10	1.63e-08
TMC6	0.100441	0.202412	5.98e-10	3.18e-08
CAST	0.10016	0.253823	2.73e-08	1.14e-06
S1PR4	0.10006	0.164064	1.26e-11	8e-10
QARS	0.0996489	0.201335	3.55e-10	1.92e-08
RAP1B	0.099611	0.274421	7.85e-08	3.01e-06
SAFB2	0.099606	0.263568	5.53e-08	2.18e-06
PBXIP1	0.0992694	0.183526	1.62e-10	9.13e-09
ARHGAP30	0.0992179	0.179486	9.53e-11	5.52e-09
SUPT5H	0.0990911	0.162501	1.67e-11	1.04e-09
KPNA2	0.0989497	0.14108	8.26e-13	6.08e-11
ANKRD37	0.0987996	0.199678	1.86e-09	9.31e-08
VPS51	0.0986034	0.191497	3.26e-10	1.78e-08
H2AFV	0.098113	0.270145	1.02e-07	3.84e-06
TNFRSF1B	0.0977738	0.122407	1.36e-14	1.18e-12
PLK3	0.0976084	0.331524	2.44e-06	7.02e-05
POLR1D	0.0974306	0.43631	1.48e-05	0.000360159
SCP2	0.0971227	0.233119	1.34e-08	5.86e-07
RASSF5	0.0970768	0.20014	1.49e-09	7.56e-08
HSPA9	0.0970595	0.259551	8.06e-08	3.09e-06
SBNO1	0.0965844	0.164964	4.53e-11	2.7e-09
HNRNPDL	0.0963845	1.20478	0.00157887	0.0216382
SRSF11	0.0963581	0.490368	5.96e-05	0.00124006
SLC3A2	0.0961985	0.333312	2.31e-06	6.66e-05
RNF11	0.0961648	0.130289	2.73e-13	2.11e-11
WNK1	0.0960074	0.165293	9.29e-11	5.4e-09
ITSN2	0.0959573	0.32147	1.45e-06	4.41e-05
TOMM20	0.0956755	0.566337	0.00012251	0.00236192
ARFGAP2	0.0956697	0.220868	2.03e-08	8.67e-07
RPS29	0.095526	4.39102	1.27e-17	1.37e-15
BCL7B	0.0953868	0.31871	1.52e-06	4.59e-05
HIPK2	0.0950065	0.128427	3.78e-13	2.9e-11
NR4A1	0.0945863	0.525306	0.000286753	0.00498169
NEU1	0.0944053	0.385021	2.83e-05	0.000640109
AC016831.7	0.0943725	0.224775	6.22e-08	2.43e-06
EIF5	0.0940821	0.744608	0.000673196	0.0104327
MYL12B	0.0940681	0.673767	0.000404282	0.00670804
ZBTB7A	0.0939847	0.147015	2.19e-11	1.34e-09
C9orf16	0.0939122	0.503788	7.82e-05	0.00157551
LST1	0.093767	0.150249	6.89e-11	4.08e-09
HSPA5	0.0935674	0.540833	0.000197103	0.00358021
MGAT4A	0.093428	0.180777	1.22e-09	6.25e-08
LYN	0.0934166	0.335484	5.92e-06	0.000157533
AHSA1	0.0933176	0.198757	1.28e-08	5.64e-07
CHORDC1	0.0931778	0.229192	1.63e-07	5.94e-06
ID2	0.0931015	0.224791	1.71e-07	6.22e-06
ANXA6	0.0929932	0.285756	8.16e-07	2.65e-05
HLA-DMB	0.0928588	0.66448	0.00057539	0.00917155
DEGS1	0.0928474	0.222248	4.46e-08	1.79e-06
JMY	0.0927803	0.128814	3.77e-12	2.58e-10
SASH3	0.0923824	0.177215	9.26e-10	4.82e-08
TNFRSF14	0.0921987	0.310203	2.5e-06	7.17e-05
DDAH2	0.092067	0.240091	1.54e-07	5.66e-06
ELOVL5	0.0918587	0.320764	4.91e-06	0.000132897
PDLIM1	0.0918583	0.268336	5.05e-07	1.7e-05
NCL	0.0916427	0.8126	0.00125034	0.0178566
SUPT4H1	0.0915398	0.274986	1.01e-06	3.25e-05
SLC16A3	0.0914035	0.11895	5.23e-13	3.94e-11
POMP	0.0913318	0.585589	0.000384242	0.00641364
C20orf24	0.0913021	0.264656	4.72e-07	1.6e-05
WDR83OS	0.0913001	0.390858	2.14e-05	0.000502381
TKT	0.091232	0.232454	1.06e-07	3.98e-06
GNAI2	0.0912188	0.199067	1.27e-08	5.59e-07
SUN2	0.0911809	0.169302	9.57e-10	4.96e-08
ATG101	0.0911283	0.26848	7.56e-07	2.46e-05
RPS4X	0.0910878	3.81921	7.27e-09	3.3e-07
C19orf53	0.0910081	0.58485	0.000349201	0.00591523
CXCL8	0.090787	0.278701	2.3e-06	6.65e-05
DHX36	0.0907124	0.28765	2.28e-06	6.58e-05
IFI30	0.0904882	0.160757	3.59e-09	1.72e-07
TOMM22	0.0902016	0.371207	1.53e-05	0.000371054
CYTH1	0.0900957	0.213808	4.43e-08	1.77e-06
2020-09-06	0.0900684	0.272883	1.34e-06	4.14e-05
SEC11A	0.0899636	0.290426	1.99e-06	5.88e-05
ADGRE5	0.0899071	0.318919	1.07e-05	0.000269885
ABHD5	0.0898563	0.11715	7.3e-13	5.43e-11
PSMA4	0.0894986	0.294236	2.97e-06	8.37e-05
ILF3	0.0894983	0.303341	4.17e-06	0.000114632
CDC42SE2	0.0891263	0.470652	0.000155354	0.00290375
MTMR14	0.0891179	0.153023	2.89e-10	1.59e-08
RAC1	0.0890583	0.415312	6.44e-05	0.00132574
PAF1	0.0889715	0.144267	1.61e-10	9.07e-09
MAP2K3	0.088797	0.183521	9.93e-09	4.45e-07
GNL1	0.0885397	0.145081	2.17e-10	1.21e-08
BCL2A1	0.0879064	0.470544	0.00039359	0.00654792
PRMT1	0.0877894	0.318372	1.02e-05	0.000257743
WIPF2	0.0876459	0.132846	1.18e-10	6.69e-09
BSG	0.087596	0.280332	2.73e-06	7.77e-05
CCT3	0.0875106	0.258373	1.12e-06	3.52e-05
RASGRP3	0.0874918	0.165926	6.54e-09	2.99e-07
ADK	0.0872216	0.182262	2.19e-08	9.35e-07
MIDN	0.0871703	0.448014	0.000183264	0.00335063
IVNS1ABP	0.0868504	0.123571	3.06e-11	1.86e-09
CXXC5	0.0868333	0.265931	3.19e-06	8.97e-05
NDUFB2	0.0866428	0.395745	7.43e-05	0.00150408
BCAS4	0.0865622	0.291485	5.36e-06	0.00014377
CNIH1	0.0865536	0.22848	3.16e-07	1.11e-05
SNX3	0.086539	0.823399	0.00228772	0.0292914
HADHA	0.0863478	0.289836	5.14e-06	0.000138667
RHEB	0.0863011	0.22939	5.07e-07	1.7e-05
RNF138	0.0861614	0.219806	4.57e-07	1.55e-05
ASNA1	0.0861599	0.149981	5.2e-10	2.77e-08
TERF2IP	0.0860957	0.36711	4.94e-05	0.0010572
ARHGAP24	0.0860258	0.365037	7.15e-05	0.00145587
SMARCB1	0.0858508	0.35312	3.44e-05	0.000767514
CHD4	0.0857704	0.194895	1.01e-07	3.81e-06
USF2	0.0856941	0.251334	1.44e-06	4.39e-05
WDR1	0.0853988	0.162757	3.44e-09	1.65e-07
LPCAT1	0.0851035	0.11981	1.34e-11	8.4e-10
CBX3	0.0850784	0.296634	8.73e-06	0.000224801
EWSR1	0.0849716	0.302989	1.27e-05	0.000312737
NAPA	0.0849064	0.142684	6.9e-10	3.63e-08
GABARAP	0.084814	0.251918	2.18e-06	6.35e-05
TCEB1	0.0844932	0.295435	1.13e-05	0.000281948
SLU7	0.0841277	0.169112	1.88e-08	8.06e-07
RP11-489E7.4	0.084023	0.311454	3.82e-05	0.000846152
EIF5B	0.0838866	0.31864	3.18e-05	0.00071493
PQBP1	0.0838521	0.263707	4.73e-06	0.000128637
SEC61G	0.0838352	0.462753	0.000235404	0.00419106
NDUFB10	0.0836877	0.267005	5.77e-06	0.000153761
SND1	0.0836863	0.164014	9.32e-09	4.18e-07
CCDC109B	0.0836321	0.239654	1.48e-06	4.48e-05
CD164	0.0833542	0.361826	6.99e-05	0.00142676
RPL9	0.0832519	3.73188	2.58e-08	1.08e-06
CHCHD2	0.0830839	1.05039	0.00494068	0.0541384
LASP1	0.083023	0.111339	1.91e-11	1.18e-09
ANP32B	0.0828997	0.483067	0.000372068	0.0062353
TGIF2	0.0828142	0.125346	2.03e-10	1.13e-08
PAFAH1B2	0.0826141	0.162916	2.45e-08	1.03e-06
SLC43A2	0.0824531	0.0950792	7.4e-13	5.49e-11
YAF2	0.0822523	0.151129	8.29e-09	3.74e-07
SNU13	0.0822175	0.727266	0.00307817	0.0371106
RHOH	0.0821486	0.493397	0.000902127	0.0134873
CACYBP	0.082135	0.376215	0.000424141	0.00699595
NDUFB5	0.0819835	0.227879	1.26e-06	3.93e-05
CASP4	0.0819523	0.313768	3.2e-05	0.000717921
SH3BGRL	0.0817354	0.509738	0.000571392	0.0091252
UBE2G1	0.0814454	0.156518	1.18e-08	5.21e-07
NEK6	0.0813896	0.147289	5.87e-09	2.7e-07
RTN4	0.0813565	0.290717	2.28e-05	0.000532253
PHF23	0.0813218	0.0862064	8.66e-14	6.93e-12
SUMO1	0.0812047	0.379956	0.000132596	0.00253689
PLEKHO1	0.0808464	0.135293	1.78e-09	8.93e-08
RNF126	0.0807045	0.231733	2.25e-06	6.53e-05
NAB2	0.080496	0.0643646	1.01e-17	1.1e-15
LCP1	0.0803905	0.278169	1.78e-05	0.000424668
LYL1	0.0802214	0.224363	3.43e-06	9.57e-05
PCNP	0.0801309	0.400364	0.000245536	0.00434987
CREBRF	0.0796528	0.282891	3.78e-05	0.000837457
KLF10	0.0795575	0.32135	9.7e-05	0.00192454
APH1A	0.0795405	0.262865	1.16e-05	0.000289081
ARHGEF1	0.0793556	0.27073	2.01e-05	0.000475611
PAFAH1B1	0.0792457	0.219479	2.78e-06	7.89e-05
PDE4B	0.0790677	0.390165	0.000352997	0.0059755
PRKCB	0.0787096	0.337859	0.000144008	0.00272001
VDAC1	0.0786626	0.257343	1.2e-05	0.000297534
UFC1	0.0783126	0.542631	0.00156616	0.0215314
POLE3	0.078238	0.188324	7.83e-07	2.55e-05
SDCBP	0.0782334	0.333634	0.000142497	0.00269701
YWHAE	0.078176	0.328159	0.00011518	0.00224472
CD22	0.0781125	0.291736	5.68e-05	0.00119174
NFKB1	0.0781117	0.131716	5.13e-09	2.38e-07
GNG2	0.0780445	0.168478	1.83e-07	6.64e-06
VDAC2	0.0779382	0.365518	0.000186948	0.00341054
EIF3I	0.0778837	0.334903	9.56e-05	0.00190076
KIF5B	0.0777623	0.255098	1.69e-05	0.000405633
TRBC2	0.0776069	0.315426	9.79e-05	0.00193893
CSDE1	0.0775503	0.487973	0.000922551	0.0137539
LAPTM4A	0.0775335	0.427467	0.000627549	0.00985291
SLC7A5	0.0773837	0.0799857	6.48e-14	5.25e-12
PAPOLA	0.077367	0.519136	0.00136998	0.0192479
AKAP17A	0.0773473	0.202038	1.75e-06	5.26e-05
GTF3A	0.0773337	0.56716	0.00185669	0.0247963
KDM2A	0.0772915	0.181692	6.94e-07	2.28e-05
ABCF1	0.0772733	0.169535	2.81e-07	9.91e-06
TRIM38	0.0772528	0.197745	2.06e-06	6.06e-05
C4orf48	0.0770034	0.160366	7.14e-08	2.76e-06
ABI1	0.0769968	0.199585	1.59e-06	4.77e-05
CNOT6L	0.0768556	0.169005	2.53e-07	8.98e-06
CD86	0.0768549	0.155102	1.01e-07	3.81e-06
HSF1	0.0767391	0.164426	2.08e-07	7.48e-06
ERF	0.0767019	0.080808	3.75e-13	2.89e-11
TRAF3	0.0766868	0.145804	2.35e-08	9.94e-07
CDK2AP2	0.0766664	0.1689	4.19e-07	1.44e-05
ANXA4	0.0764981	0.0884586	1.08e-12	7.88e-11
TUBA1C	0.0763678	0.15708	1.8e-07	6.52e-06
CAPZA1	0.0763181	0.324211	0.000141311	0.00267833
GPX1	0.0762997	0.622159	0.00354795	0.0416876
TYMP	0.0762484	0.32109	0.000222503	0.00398965
SNX2	0.0761871	0.401239	0.000620983	0.00976202
CAND1	0.0759504	0.181472	9.96e-07	3.2e-05
RPLP0	0.0759008	2.92791	0.000378821	0.00634002
NDUFB1	0.075844	0.360065	0.000301394	0.00519295
RASSF2	0.0758098	0.0857319	1.23e-12	8.85e-11
UBXN1	0.0757463	0.710969	0.00466806	0.0517276
TESC	0.0757184	0.0753004	1.95e-14	1.69e-12
CTSZ	0.0756924	0.248773	2.36e-05	0.000547946
EMD	0.0756707	0.164038	3.4e-07	1.18e-05
RAB11A	0.0755756	0.184285	1.08e-06	3.41e-05
NR4A3	0.0751192	0.132514	3.77e-08	1.53e-06
ERGIC3	0.0750717	0.3428	0.000219157	0.00394372
CARHSP1	0.0749499	0.219498	1.12e-05	0.00027935
AC004556.1	0.0749497	0.0786549	2.02e-13	1.58e-11
TUFM	0.0749392	0.253315	2.38e-05	0.0005524
SH2B3	0.0748667	0.0819266	2.13e-12	1.49e-10
LAMP1	0.0747586	0.214098	6.14e-06	0.000162214
PRCC	0.0747194	0.106042	3.33e-10	1.81e-08
TNIP2	0.074655	0.180572	1.14e-06	3.59e-05
TUBB6	0.074603	0.0781452	9.18e-13	6.72e-11
RAB21	0.0745274	0.114254	2.36e-09	1.16e-07
VCP	0.0743517	0.214901	9.37e-06	0.000239146
KDM2B	0.0742964	0.131388	3.13e-08	1.29e-06
ATP5O	0.0741905	0.70409	0.00598294	0.0628597
FXR1	0.0740822	0.185629	2.18e-06	6.34e-05
BAZ2A	0.0739794	0.148211	1.56e-07	5.71e-06
TLE3	0.0739368	0.163383	6.41e-07	2.12e-05
FNIP1	0.0738938	0.421442	0.00104457	0.0152265
SET	0.0738161	0.649526	0.00592601	0.0624181
PIP4K2A	0.0738046	0.252124	4.39e-05	0.000960443
PPP2R5C	0.0737778	0.336395	0.000333962	0.00568777
ITGB7	0.0736815	0.116178	2.21e-09	1.1e-07
TMED10	0.0736052	0.268543	6.91e-05	0.00141147
RFX1	0.0734027	0.0758706	1.37e-12	9.8e-11
ISG20L2	0.0733481	0.187193	3.47e-06	9.64e-05
OTUB1	0.0733114	0.229661	2.06e-05	0.000485926
CMC2	0.0732563	0.173074	1.44e-06	4.4e-05
HEXIM1	0.0731073	0.251832	9.76e-05	0.00193445
MBP	0.0730855	0.226829	2.08e-05	0.000488727
NR3C1	0.0729369	0.204716	1.1e-05	0.000275189
NIPA2	0.072934	0.215074	1.3e-05	0.000320145
RAD9A	0.0727554	0.128007	9.15e-08	3.48e-06
PSME1	0.0726429	0.831739	0.0113792	0.105133
EDF1	0.0725575	0.88919	0.0114508	0.105446
EIF4E	0.0724605	0.247054	4.76e-05	0.00102656
IRF2BP2	0.0724101	0.279195	0.000149197	0.00280537
TFRC	0.0723348	0.124123	2.8e-08	1.16e-06
POU2AF1	0.0721733	0.218721	1.63e-05	0.000392373
MRPL51	0.072163	0.192572	4.25e-06	0.000116314
ATP2A3	0.0721025	0.131461	6.27e-08	2.45e-06
MYO1F	0.0720991	0.163785	8.26e-07	2.68e-05
ZSWIM6	0.0720786	0.0535841	6.23e-17	6.49e-15
BIN1	0.0720391	0.182889	2.93e-06	8.27e-05
WAS	0.0719652	0.174331	1.82e-06	5.42e-05
KHDRBS1	0.0717397	0.309788	0.000258066	0.00454302
SNAP23	0.0717304	0.238332	4.3e-05	0.000944506
ARPC5L	0.0716091	0.224493	2.77e-05	0.000629393
FAM102A	0.0715946	0.174967	2.88e-06	8.15e-05
GHITM	0.0715842	0.249693	4.75e-05	0.001025
HCST	0.0715375	0.241496	9e-05	0.00179312
ADI1	0.0715363	0.125444	3.41e-08	1.39e-06
EPN1	0.0714327	0.11061	4.2e-09	1.98e-07
RAF1	0.0712975	0.118063	2.77e-08	1.15e-06
IRF7	0.0709348	0.204334	2.3e-05	0.000537018
ANKRD11	0.0709173	0.214152	3.19e-05	0.000716676
MALT1	0.0708684	0.149658	6.26e-07	2.07e-05
TRABD	0.0708544	0.320096	0.000392457	0.0065334
MZB1	0.0707049	0.158673	2.71e-06	7.74e-05
SDF2	0.0705975	0.149186	5.68e-07	1.9e-05
ANKRD13A	0.0704254	0.221839	2.76e-05	0.000628344
ICAM1	0.070307	0.185494	1.07e-05	0.000270619
ZNF706	0.0703051	0.298993	0.000293882	0.00508794
AKAP8	0.0702222	0.12892	1.08e-07	4.05e-06
TIAL1	0.0701187	0.207755	2.22e-05	0.000519603
HNRNPD	0.0700886	0.208874	2.03e-05	0.000480124
RTN3	0.0699375	0.111932	1e-08	4.47e-07
PRPF40A	0.0698679	0.233783	6.03e-05	0.00125036
LAGE3	0.0698348	0.132603	1.43e-07	5.3e-06
SRSF8	0.0696929	0.220045	4.35e-05	0.000951981
C16orf72	0.06957	0.150131	9.79e-07	3.14e-05
HNRNPAB	0.0692596	0.207793	2.69e-05	0.000615056
RASSF1	0.069102	0.245169	0.000102231	0.00201244
SEMA7A	0.0690659	0.141381	4.95e-07	1.67e-05
IER5	0.0690626	0.36381	0.0022617	0.0290471
TMEM230	0.0688132	0.362535	0.000914017	0.0136429
C19orf24	0.0685678	0.262482	0.00017917	0.00328775
FKBP4	0.0683967	0.143527	1.81e-06	5.41e-05
RBX1	0.0683871	0.262156	0.000172955	0.00318768
CCR6	0.0683109	0.141141	1.03e-06	3.29e-05
OGFR	0.0681827	0.114578	4.04e-08	1.63e-06
RAB14	0.0681714	0.13619	4.93e-07	1.67e-05
FAM89B	0.0680069	0.0834836	8.45e-11	4.95e-09
PNP	0.0679164	0.116413	8.9e-08	3.39e-06
LINC00969	0.0678956	0.1633	5.21e-06	0.000140058
SOD1	0.0678688	0.634672	0.010343	0.098159
ELMSAN1	0.067868	0.203364	5.12e-05	0.001089
C10orf54	0.0677183	0.173109	6.99e-06	0.000182441
AGO2	0.0676557	0.0929892	1.7e-09	8.56e-08
CDKN2D	0.0676186	0.149173	2.09e-06	6.13e-05
CYSLTR1	0.0675503	0.130935	3.74e-07	1.29e-05
XBP1	0.0674652	0.183809	2.32e-05	0.000541885
ANXA11	0.0674461	0.259828	0.000167615	0.00310521
PPIG	0.0674343	0.463217	0.00407032	0.0466259
SLC1A5	0.0673964	0.0933835	2.55e-09	1.25e-07
IRF2BPL	0.0673941	0.121583	2.04e-07	7.34e-06
ZC3H12A	0.0673359	0.180515	2.58e-05	0.000592859
OSTF1	0.0672075	0.275267	0.000295104	0.00510063
LRP10	0.0672	0.179565	1.12e-05	0.000279849
COPE	0.0668833	0.377097	0.0016981	0.0230335
TXNL1	0.0668025	0.188618	1.76e-05	0.000420453
HMGB2	0.0667987	0.443184	0.00404505	0.0463723
MRPS36	0.0666846	0.189308	2.04e-05	0.000481332
TWF2	0.0666791	0.112651	2.82e-08	1.17e-06
RAB8A	0.0665069	0.207518	5.02e-05	0.00107121
DAXX	0.0665062	0.0914822	1.37e-09	7.01e-08
EIF4A3	0.0663762	0.438508	0.00568712	0.0605878
NFAT5	0.0662177	0.12136	2.95e-07	1.04e-05
PGLS	0.0662087	0.221756	6.64e-05	0.00136583
PLEKHB2	0.066138	0.114521	8.64e-08	3.31e-06
SLC30A1	0.066088	0.102549	3.99e-08	1.61e-06
FAM177A1	0.0658688	0.297203	0.000900378	0.0134714
SELK	0.0657894	0.826144	0.0242681	0.18346
ARHGEF2	0.0657558	0.106787	4.21e-08	1.69e-06
FKBP1A	0.065525	0.315391	0.000881272	0.0132407
TOPORS	0.0654709	0.215495	0.000125858	0.00242089
EGLN2	0.0653919	0.202584	5.94e-05	0.00123667
ALKBH7	0.0653514	0.269412	0.000355064	0.00599718
MORF4L2	0.0652622	0.204668	8.31e-05	0.00166275
CYSTM1	0.0651262	0.139255	1.97e-06	5.84e-05
UBALD2	0.0651216	0.196156	5.4e-05	0.00113956
MAP7D1	0.0651096	0.117367	2.1e-07	7.52e-06
FCER2	0.0650567	0.250432	0.000604509	0.009581
FBXO7	0.0650535	0.172596	1.5e-05	0.000366004
PSMD8	0.0648828	0.294398	0.000672768	0.0104325
PUF60	0.0647628	0.196289	4.66e-05	0.00100859
MAFG	0.0647191	0.0617118	1.2e-12	8.69e-11
TES	0.0646274	0.125396	8.91e-07	2.88e-05
UAP1	0.0645844	0.0964271	1.89e-08	8.11e-07
BIN2	0.0645669	0.123266	3.94e-07	1.36e-05
PYCARD	0.0645598	0.16719	1.15e-05	0.000285461
PLP2	0.0645468	0.612851	0.0140197	0.122971
EIF1AX	0.0644474	0.402171	0.00385299	0.044563
RPS15A	0.0643955	4.25083	4.22e-07	1.45e-05
ATG2A	0.0643611	0.130383	2.01e-06	5.94e-05
SYTL1	0.0643552	0.2174	0.000140129	0.00266157
ATG3	0.0641851	0.114458	2.28e-07	8.13e-06
PTDSS1	0.0641488	0.121468	4.25e-07	1.45e-05
RP1-313I6.12	0.0641038	0.656219	0.0212214	0.168225
SMC4	0.0640393	0.0965732	2.69e-08	1.12e-06
RPS16	0.0640371	3.70066	6.51e-06	0.000171336
POLR2A	0.0639844	0.138454	3.37e-06	9.42e-05
SCAMP4	0.0639779	0.110354	2.02e-07	7.29e-06
PRRC2C	0.0639512	0.646341	0.0152587	0.130601
RNF139	0.0639454	0.410648	0.00495924	0.05426
SH3GL1	0.0639002	0.0874337	3.01e-09	1.46e-07
MT2A	0.0638998	0.335399	0.00462472	0.0513781
SEC11C	0.0638875	0.199637	7.19e-05	0.001463
RAPGEF1	0.0638454	0.11236	1.83e-07	6.63e-06
BUD31	0.0636952	0.381324	0.00308012	0.0371106
ATG12	0.0636433	0.332328	0.00180894	0.0242488
DNAJC7	0.0636379	0.310568	0.00134424	0.0189498
SERTAD3	0.0636162	0.138809	4.9e-06	0.000132591
BLOC1S2	0.0635936	0.264996	0.000492734	0.00798579
SLC25A19	0.0635913	0.0648073	1.56e-11	9.74e-10
C14orf166	0.063417	0.373408	0.00272625	0.0336872
AC090498.1	0.0634126	1.10293	0.0345057	0.23433
CCDC167	0.0634083	0.128986	1.35e-06	4.17e-05
SLC25A39	0.0633242	0.145852	3.56e-06	9.86e-05
CNPY3	0.0632051	0.362298	0.00267026	0.0331094
WIPF1	0.0631823	0.332771	0.00205725	0.0268887
ZNF131	0.0631531	0.165986	2.84e-05	0.000642433
PPP1CC	0.0631341	0.309228	0.00133415	0.0188287
LYPLA1	0.0629323	0.1557	9.99e-06	0.000253123
CYB561A3	0.0629153	0.191293	6.75e-05	0.00138448
SSNA1	0.0628278	0.215575	0.000169297	0.00313174
SYAP1	0.062797	0.204142	0.000154193	0.00288849
IRAK1	0.062755	0.0843485	4.07e-09	1.92e-07
PTPRC	0.0627005	0.49406	0.00856457	0.084076
CRIP2	0.0626842	0.0690327	1.32e-10	7.48e-09
CCT6A	0.0625541	0.152382	8.8e-06	0.00022657
BANF1	0.0625012	0.283551	0.000886224	0.0132912
AIM2	0.0623548	0.138342	5.57e-06	0.000148832
DDX6	0.0622984	0.395104	0.00474527	0.0524443
CELF1	0.0622481	0.171984	4.61e-05	0.00100337
OSTC	0.062011	0.171204	2.77e-05	0.000629393
ZBTB20	0.061981	0.202195	0.000145119	0.00273895
AAMP	0.0617369	0.088956	1.76e-08	7.64e-07
MEF2D	0.0616843	0.0643601	8.37e-11	4.91e-09
NR1H2	0.061574	0.257302	0.000695781	0.0107694
GINM1	0.0615032	0.107133	3.24e-07	1.13e-05
GNAS	0.061494	0.528175	0.0118051	0.107695
G3BP2	0.0614664	0.372219	0.0040969	0.0468539
EHMT1	0.0612967	0.117592	1.1e-06	3.46e-05
JMJD6	0.0610707	0.152851	2.02e-05	0.000477637
PPP1R2	0.0610074	0.466173	0.00940519	0.0908373
RPS20	0.0609989	3.75103	2.74e-05	0.000624415
SYNCRIP	0.0609234	0.149558	1.73e-05	0.000414182
CITED2	0.0608967	0.285136	0.00221337	0.0285725
ARHGAP4	0.0607874	0.140979	9.38e-06	0.000239146
VBP1	0.0607371	0.13649	6.25e-06	0.000164668
LPIN1	0.0607253	0.22191	0.000428761	0.00705825
VPS37B	0.0607149	0.31105	0.00299296	0.0362517
IL10RA	0.0606882	0.154125	2.68e-05	0.000611484
DDT	0.0605988	0.365287	0.00359087	0.0420934
COX6C	0.0605027	0.80902	0.0299896	0.213696
SOCS3	0.0604123	0.178056	0.000118259	0.00229404
SLC9A3R1	0.0603957	0.0771644	3.53e-09	1.69e-07
SIRT7	0.06032	0.15453	2.78e-05	0.000629871
PPP2R1A	0.0602886	0.177272	7.49e-05	0.00151318
PPP6C	0.06021	0.130367	4.74e-06	0.000128796
COMMD6	0.0601987	1.57572	0.0474768	0.295873
MAX	0.0601816	0.213146	0.000312404	0.00536923
SIRT2	0.0601702	0.0993209	1.34e-07	4.99e-06
PEBP1	0.0601299	0.400188	0.00577496	0.0612639
SEC61B	0.0600277	0.493666	0.0117773	0.107663
GCH1	0.0599915	0.0711657	1.73e-09	8.69e-08
BABAM1	0.0598405	0.141864	1.11e-05	0.000279141
ELMO1	0.0598385	0.184765	0.00013593	0.00259083
PNOC	0.0597916	0.17387	7.11e-05	0.0014502
GOLPH3	0.0594496	0.0943626	1.47e-07	5.42e-06
SARS	0.059381	0.144089	1.64e-05	0.000393749
VMP1	0.0593151	0.147473	2.7e-05	0.000615056
PPP1R12A	0.0593119	0.187697	0.000149106	0.00280537
SCNM1	0.0591748	0.154294	4.63e-05	0.00100745
H2AFY	0.0591337	0.167576	6.33e-05	0.0013075
SSR2	0.0590496	0.834403	0.0353508	0.238517
PRDX2	0.059025	0.194468	0.00018029	0.00330348
APEX1	0.0589662	0.227645	0.000518065	0.00836934
KLHL5	0.0589066	0.0832859	2.21e-08	9.42e-07
R3HDM4	0.0588536	0.152529	3.27e-05	0.000732927
RNH1	0.0587056	0.227031	0.00066516	0.01034
ARPC3	0.0586891	1.12676	0.0562691	0.326282
CCT5	0.0586736	0.115148	1.97e-06	5.85e-05
BAK1	0.058657	0.0866191	3.58e-08	1.45e-06
CHMP4B	0.0586024	0.183627	0.000152385	0.00286103
RAB5C	0.0585588	0.283345	0.00184382	0.0246506
BBC3	0.0584858	0.163391	0.000138018	0.00262464
WDR82	0.0584208	0.0889343	1.02e-07	3.84e-06
NFKBIE	0.0583099	0.174365	0.000137332	0.00261556
RP11-386I14.4	0.0582742	0.275642	0.00476192	0.0525359
PTEN	0.0582512	0.146557	2.5e-05	0.000577774
SUMO3	0.0582492	0.25467	0.00124741	0.017825
RPL36A	0.0579435	2.52324	0.0254806	0.189602
PHF1	0.057907	0.235121	0.000960344	0.0141827
NOP58	0.0578977	0.283064	0.00249407	0.0313267
C1orf43	0.0578918	0.249553	0.00110978	0.01605
JOSD1	0.0577594	0.193423	0.00034615	0.00587543
CYLD	0.0577519	0.227051	0.00088324	0.0132623
KLHL18	0.0577382	0.136195	2.35e-05	0.000546632
OXA1L	0.0576276	0.275751	0.0018705	0.0249146
ISY1	0.0576259	0.101361	9.04e-07	2.92e-05
MRPL47	0.0575362	0.146573	3.41e-05	0.000762455
SIAH2	0.0573994	0.269758	0.00250458	0.0314431
TMEM259	0.0573369	0.266999	0.00196483	0.0259918
ATG5	0.0572753	0.114297	4.07e-06	0.000111991
CAPG	0.0572391	0.338184	0.00534593	0.0576217
CYTIP	0.0571673	0.578504	0.0273703	0.199759
USP8	0.0571504	0.226472	0.00103337	0.0150838
PPIF	0.0571474	0.110794	2.72e-06	7.74e-05
FBXL3	0.0571136	0.119367	6.75e-06	0.000177156
RPL22L1	0.0570221	0.828713	0.0509127	0.307225
STUB1	0.0569825	0.235349	0.000904083	0.0135027
SLTM	0.0569762	0.296894	0.00338725	0.0400617
CDC26	0.0569231	0.170764	0.000142575	0.00269701
NOP10	0.0569063	0.424229	0.0113946	0.1052
CBWD1	0.0569033	0.101456	1.16e-06	3.66e-05
RAB10	0.0568695	0.0952922	5.94e-07	1.98e-05
FXYD1	0.0566964	0.0946644	1.17e-06	3.67e-05
S1PR2	0.0566244	0.105086	1.89e-06	5.63e-05
ABHD14B	0.0565832	0.275864	0.00237683	0.0302015
SCAF4	0.0565172	0.13003	2.61e-05	0.000598722
FOSB	0.0565082	1.24904	0.100375	0.476302
HSPA2	0.0563699	0.0909297	1.38e-06	4.24e-05
SSU72	0.0563502	0.39303	0.00911362	0.0886119
AZIN1	0.056337	0.151617	7.66e-05	0.00154572
UBAP1	0.056327	0.0805299	5.57e-08	2.18e-06
RAB31	0.0563269	0.103904	2.12e-06	6.22e-05
SGTA	0.0562954	0.101364	1.26e-06	3.93e-05
CAMLG	0.0562947	0.296751	0.00341275	0.0403064
PRKX	0.0561796	0.0828869	9.66e-08	3.67e-06
NOSIP	0.0561238	0.150139	7.32e-05	0.00148861
SOX4	0.0560636	0.0858876	1.03e-06	3.29e-05
BORCS7	0.0560209	0.140165	5.09e-05	0.00108387
SNRPB2	0.0559156	0.304506	0.00448766	0.0501488
WBSCR22	0.0558682	0.220799	0.000926857	0.0138099
XRCC5	0.0558312	0.195318	0.000493581	0.00799435
SLC10A3	0.0558236	0.0772387	5.34e-08	2.11e-06
EML4	0.0556974	0.268179	0.00293203	0.0356982
NANS	0.055648	0.167111	0.000207324	0.00375644
HAX1	0.0556179	0.240807	0.00144361	0.0201248
ELAVL1	0.0556051	0.139099	4.22e-05	0.000928195
HDAC7	0.0554904	0.0926189	5.95e-07	1.98e-05
GTF3C6	0.0554471	0.212058	0.000750673	0.0115196
SH2B2	0.0554421	0.0696679	8.89e-09	4e-07
FAM60A	0.0554369	0.235914	0.00148838	0.0206231
IDH2	0.0553369	0.150917	7.49e-05	0.00151318
HSD17B11	0.0553084	0.283565	0.00340208	0.0402152
C12orf65	0.0552664	0.0910798	1.35e-06	4.16e-05
ATF1	0.0551528	0.111714	6.59e-06	0.000173135
RBBP6	0.055026	0.381032	0.011676	0.10697
GLRX3	0.0547801	0.106169	3.17e-06	8.92e-05
SHKBP1	0.0547242	0.128007	2.64e-05	0.000604138
ZPR1	0.0547146	0.126519	2.4e-05	0.000555369
PIM1	0.054702	0.141792	0.000152909	0.00286659
HDAC5	0.0547001	0.0924626	1.21e-06	3.79e-05
SH3KBP1	0.054654	0.242679	0.00192393	0.0255179
SNRNP70	0.0546466	0.265805	0.00312712	0.0375868
HLA-DOB	0.0546359	0.265769	0.00304088	0.036726
GTF2E2	0.0546166	0.130882	3.5e-05	0.00077772
C12orf75	0.0545127	0.17045	0.000275001	0.00479743
UNC119	0.054263	0.133179	4.68e-05	0.00101228
ARF5	0.0542394	0.144251	7.36e-05	0.00149233
CCNG1	0.0541144	0.272234	0.00318929	0.0382425
SPOP	0.0540277	0.153963	0.00017422	0.00320864
SZRD1	0.054001	0.165159	0.000281297	0.00489571
RPS28	0.0539335	3.95278	2.57e-05	0.000590703
EGR1	0.0538259	0.355039	0.0225259	0.174706
MGAT2	0.0537913	0.0810125	2.56e-07	9.06e-06
PKIG	0.0537499	0.385142	0.0130294	0.116027
GNG5	0.0537268	0.251482	0.00268883	0.0332898
RNF10	0.0536802	0.160963	0.000227288	0.00405806
GADD45A	0.0536587	0.230198	0.00286893	0.0351391
U2AF2	0.0535732	0.118337	2.34e-05	0.000545255
SP3	0.0534162	0.103515	6.96e-06	0.00018201
BASP1	0.0533927	0.387757	0.0147197	0.127219
SPATA2L	0.0533365	0.0982696	4.21e-06	0.000115456
FLI1	0.0533286	0.126485	4.86e-05	0.00104302
RAB22A	0.0532596	0.131903	5.82e-05	0.00121583
ZC3H15	0.0531937	0.356473	0.0113171	0.104752
AKAP13	0.0531168	0.337958	0.0103127	0.0979452
CAMTA1	0.0531025	0.220617	0.00175433	0.0236684
C12orf49	0.0530326	0.112427	1.4e-05	0.000342159
PDIA6	0.0529846	0.255906	0.00316147	0.0379452
RSL24D1	0.0529459	0.853713	0.0686745	0.375609
SPTAN1	0.0529329	0.111386	2.13e-05	0.000501099
LMO4	0.0529073	0.137194	0.000110062	0.0021483
SPI1	0.0527736	0.111201	1.24e-05	0.000305559
FBRS	0.0527302	0.0931201	2.65e-06	7.57e-05
LIMS1	0.0526097	0.0806765	5.08e-07	1.7e-05
MYCBP2	0.0524477	0.332212	0.0095627	0.0920753
RALGDS	0.0524424	0.0725263	1.5e-07	5.51e-06
PTPN2	0.052441	0.223533	0.00201844	0.0265333
C19orf60	0.0524359	0.338963	0.0102838	0.0977822
CHPT1	0.0523703	0.394467	0.0175339	0.145273
FAM58A	0.0523568	0.0780525	2.77e-07	9.78e-06
DNM2	0.052349	0.130578	6.22e-05	0.00128797
MED26	0.0523142	0.0607747	1.55e-08	6.76e-07
POLE4	0.0523105	0.217531	0.00198599	0.0262165
ILK	0.052254	0.0855055	1.1e-06	3.47e-05
CCDC50	0.0521989	0.248615	0.00407397	0.0466464
NFATC1	0.0521981	0.183796	0.00104496	0.0152265
PAIP2	0.052175	0.447394	0.0233669	0.179072
BUB3	0.0520116	0.177442	0.000690964	0.0107014
SNHG15	0.0519266	0.34321	0.0146472	0.126706
GLS	0.0519053	0.108644	1.6e-05	0.000386437
FAM43A	0.0519027	0.117669	6.03e-05	0.00125036
CBX6	0.051902	0.086588	1.81e-06	5.41e-05
MLF2	0.0519006	0.154505	0.000241758	0.00429505
TMED2	0.0518657	0.307336	0.00768965	0.0771761
FKBP2	0.0518652	0.15692	0.000355879	0.00600002
PRR13	0.0518242	0.514729	0.0300119	0.213699
ING1	0.0518023	0.108162	2.37e-05	0.000550167
HCG18	0.0517523	0.111508	3.84e-05	0.000849783
CNP	0.0516979	0.0825219	1.08e-06	3.41e-05
ACO2	0.0516002	0.102832	9.29e-06	0.000237865
GNL3	0.0514792	0.167671	0.000645574	0.0100792
MTF2	0.0514431	0.212836	0.00238613	0.0302829
CST3	0.0514336	0.218522	0.00292074	0.0355829
RBBP4	0.0514095	0.161776	0.000414893	0.00685693
GRK6	0.0513692	0.170584	0.00060619	0.00959553
N4BP3	0.0513122	0.0531652	1.92e-09	9.54e-08
PITPNC1	0.0512717	0.0543445	1.56e-09	7.92e-08
TMEM170A	0.0512249	0.174763	0.000841388	0.0127099
BHLHE40	0.0511764	0.141597	0.000268221	0.00468893
RPS7	0.0510784	3.49013	0.00148136	0.0205485
COPS3	0.0510642	0.131383	0.000103009	0.00202164
GOLGA4	0.0510243	0.153405	0.000468213	0.00764758
GLUD1	0.0510073	0.118152	4.64e-05	0.00100746
SIK3	0.0509332	0.0690278	2.01e-07	7.25e-06
TCEB3	0.0508776	0.112381	3.41e-05	0.000761807
RELA	0.0508333	0.0954541	6.76e-06	0.000177192
STMN1	0.0507331	0.15431	0.000596174	0.00947879
IMPDH2	0.0506898	0.213924	0.0021908	0.0283102
POLR2E	0.0506267	0.21815	0.00230426	0.0294882
MARK3	0.0506063	0.142052	0.000276101	0.00481327
ZBTB1	0.0503677	0.177364	0.00119552	0.0171516
NUDC	0.0503368	0.206762	0.00246194	0.0310007
MGAT1	0.0503352	0.101848	1.6e-05	0.00038679
MAPKAPK2	0.0503143	0.0803451	1.37e-06	4.2e-05
PPM1G	0.0502734	0.140708	0.000248642	0.0043956
EIF2A	0.0502678	0.225264	0.00337429	0.0399348
AFF4	0.0502322	0.216245	0.00329777	0.0392436
PCMT1	0.0501192	0.131329	0.000169561	0.00313432
DNAJC2	0.0500689	0.149798	0.00042453	0.00699779
LBH	0.0499912	0.267158	0.00793788	0.0791299
CXCR5	0.0499868	0.240964	0.00558376	0.0596892
ATP5I	0.0499443	0.473677	0.0333641	0.228937
NDUFS5	0.0499104	0.527148	0.0418129	0.268915
RCC2	0.0498482	0.0934928	1.09e-05	0.000273801
C8orf59	0.0498381	0.254207	0.00551566	0.059087
PRELID3B	0.0498163	0.179964	0.00123802	0.0177209
CHST12	0.0498162	0.0936929	1.14e-05	0.00028445
DDX18	0.0497286	0.307245	0.0143937	0.125245
UQCRC2	0.0496417	0.207122	0.00227852	0.0292175
CTDNEP1	0.0496066	0.100943	1.75e-05	0.000417483
RAB8B	0.0495664	0.163202	0.000931268	0.0138611
CEBPB	0.0495547	0.229739	0.00546948	0.0587425
PAG1	0.0494661	0.0896448	5.99e-06	0.000158859
DNAJB11	0.0493688	0.142461	0.000295224	0.00510063
RALA	0.0493157	0.0774088	1.36e-06	4.2e-05
TPGS1	0.0492822	0.0777943	1.24e-06	3.86e-05
ILF2	0.0492588	0.305048	0.0116904	0.107063
EBF1	0.0492355	0.165646	0.000970111	0.0142934
TIAM2	0.049156	0.0564173	3.35e-08	1.37e-06
CHERP	0.0491353	0.108643	5.23e-05	0.00110976
C16orf54	0.0491194	0.124595	0.000194309	0.00353457
ANTXR2	0.0490824	0.0581032	3.28e-08	1.34e-06
UBE2E1	0.0490824	0.127738	0.000174486	0.00321118
CHMP2B	0.0490805	0.208493	0.00299614	0.0362728
CAPZA2	0.0490752	0.270603	0.00832939	0.0822819
ENSA	0.0489679	0.423107	0.028735	0.207072
RPL29	0.0489091	3.40564	0.00288032	0.0352615
BRMS1	0.0489088	0.14288	0.000371198	0.00622488
NDUFA5	0.0488923	0.221242	0.0041188	0.0470311
CUL3	0.0488577	0.122172	0.00011607	0.00225855
RNF166	0.0488305	0.147034	0.000520992	0.00841121
RBPJ	0.0488067	0.147685	0.000597083	0.00948724
OPA3	0.0487992	0.13461	0.000478127	0.00778271
THOC2	0.0487263	0.183648	0.00177874	0.0239206
ZNF581	0.0486713	0.2162	0.00352328	0.0414558
NIP7	0.0486354	0.100989	2.87e-05	0.000647988
RSBN1L	0.0485875	0.197722	0.00293962	0.0357296
MTHFD2	0.0485843	0.0891904	9.33e-06	0.000238595
AKAP8L	0.0485449	0.153637	0.000637366	0.00998209
CBFB	0.0484582	0.118227	0.000121643	0.00234881
MAP2K7	0.0483897	0.0977777	2.38e-05	0.000552084
DCAF7	0.0482609	0.0859458	9.24e-06	0.000236853
MEPCE	0.0482111	0.154725	0.00100547	0.0147538
CSNK2B	0.048174	0.29142	0.0119905	0.109057
DALRD3	0.0481325	0.0728571	1.47e-06	4.45e-05
2020-09-01	0.0480713	0.271425	0.00946929	0.0913756
C10orf128	0.0480633	0.0772246	2.11e-06	6.19e-05
PCNXL4	0.0480539	0.0797543	6.1e-06	0.000161322
ZNF394	0.0477799	0.181439	0.00236686	0.0301053
KDELR2	0.0477001	0.128411	0.000261724	0.00460417
SDHAF2	0.0476837	0.101983	4.17e-05	0.000918611
HMHA1	0.0476778	0.331447	0.0195228	0.158153
ATP5F1	0.0476664	0.277654	0.0106298	0.100199
CH17-189H20.1	0.0476501	0.223277	0.0055024	0.0589952
MIAT	0.0475483	0.0778518	4.62e-06	0.00012601
DIAPH1	0.0475072	0.0751073	2.93e-06	8.26e-05
RAB29	0.0474959	0.128015	0.000297143	0.00512674
PRDX5	0.0474922	0.370554	0.0246158	0.185308
LSM1	0.0474137	0.186045	0.00231214	0.029559
TCEA1	0.0473868	0.426186	0.0353583	0.238517
MTCH1	0.0473725	0.184684	0.00242662	0.0306327
ZYX	0.0473381	0.0709248	1.41e-06	4.3e-05
OSER1	0.0473348	0.298745	0.0162753	0.137383
PRKAR2A	0.0472788	0.0824354	9.94e-06	0.000252668
GRPEL1	0.0472323	0.137513	0.000473113	0.00770757
P4HB	0.047177	0.195441	0.00320824	0.0383886
ZNF821	0.0471002	0.125653	0.000335777	0.0057148
UBE2L3	0.0470544	0.315679	0.0171103	0.142847
HLA-DOA	0.0470388	0.110839	0.000119308	0.00231081
MIR22HG	0.0470016	0.0475199	6.15e-09	2.82e-07
IST1	0.0468961	0.161517	0.00154972	0.0213201
UQCR11	0.0468835	0.69479	0.0811626	0.418295
SF3A1	0.0468244	0.0905553	2.64e-05	0.000605253
CRK	0.0467695	0.0724493	2.7e-06	7.7e-05
PSMB4	0.0467606	0.165033	0.00144725	0.020142
PMVK	0.0467532	0.10033	4.76e-05	0.00102656
MRPL4	0.0467296	0.118344	0.000212591	0.00383933
ERP44	0.0467124	0.198056	0.00370116	0.0432049
CYTH2	0.04668	0.0943601	3.93e-05	0.000867921
EVI2A	0.0466529	0.135686	0.000662709	0.0103083
ASAP1	0.0466009	0.0826051	9.34e-06	0.000238595
SPOCK2	0.0465752	0.154483	0.00131214	0.0185713
UBE2H	0.0465579	0.09751	5.24e-05	0.00111045
SERPINB9	0.0465339	0.211105	0.00612048	0.0639907
METTL9	0.046495	0.239411	0.00751808	0.0757488
CLIC4	0.0464893	0.0724258	3.46e-06	9.63e-05
TBC1D10C	0.0464438	0.290717	0.0166569	0.139852
FAM13B	0.0464415	0.0767394	7.51e-06	0.00019499
ASPSCR1	0.0464358	0.106123	0.000121174	0.00234502
ZCCHC11	0.046409	0.238204	0.00904996	0.0882204
TTC39C	0.0463894	0.0794098	6.85e-06	0.000179375
LACTB	0.0463852	0.0695301	1.98e-06	5.85e-05
LINC00936	0.0463567	0.291536	0.0201281	0.161701
GTPBP1	0.0463509	0.139134	0.000712468	0.0110006
COQ10A	0.0463493	0.0754444	5.36e-06	0.000143788
UPP1	0.0462623	0.0777117	1.15e-05	0.00028567
BNIP2	0.0462328	0.189872	0.00347653	0.0409633
SPG21	0.046223	0.170053	0.00184658	0.0246744
ANXA5	0.0462059	0.16141	0.00142223	0.0198819
LRIF1	0.0461955	0.094658	6.69e-05	0.00137378
MRPS26	0.0461617	0.0944327	5.83e-05	0.00121717
ABHD3	0.0461569	0.124061	0.0003979	0.00661526
RRAGC	0.0461486	0.117997	0.000279139	0.00486287
CHCHD10	0.0461267	0.544237	0.0616962	0.348834
SLC12A6	0.0461086	0.0568417	2.26e-07	8.08e-06
CKS1B	0.0459817	0.0907097	2.94e-05	0.000662494
CCDC47	0.0458531	0.093184	5.08e-05	0.00108138
MAP3K11	0.045848	0.0827045	2.02e-05	0.000477637
MYBL2	0.0457954	0.0335407	1.05e-11	6.79e-10
IGHE	0.0457026	0.0988235	0.000374934	0.00627915
TRIM39	0.0456424	0.0512275	5.35e-08	2.11e-06
CREBBP	0.045638	0.0896551	3.44e-05	0.000768382
TIFA	0.0455743	0.120589	0.000467109	0.00763452
MED13	0.045555	0.06347	1.03e-06	3.29e-05
ARL6IP5	0.0455367	0.469042	0.0496135	0.302882
ADAM8	0.0455145	0.0797952	1.14e-05	0.000285397
PSMB3	0.0454862	0.337302	0.0241263	0.182829
ZFAND2A	0.0453899	0.226672	0.0124031	0.111837
RPL18	0.0453739	3.5588	0.00181398	0.0242905
CCAR1	0.0453379	0.135777	0.000890687	0.0133502
SEPW1	0.0453308	0.200387	0.00513704	0.0558922
RELT	0.04529	0.0916446	4.89e-05	0.00104734
RPL19	0.0452372	3.98315	0.000618097	0.00974716
HSPB11	0.0452332	0.126812	0.000642171	0.0100386
RNASEH2B	0.0451411	0.172449	0.00281594	0.0346252
SGK1	0.0450979	0.147619	0.00199655	0.0263006
IL1B	0.045058	0.0654717	2.46e-06	7.07e-05
JTB	0.0450163	0.545527	0.0646371	0.360558
SAP30BP	0.0448982	0.147389	0.0015852	0.0217131
TGIF1	0.0448568	0.247748	0.0148785	0.128177
GUCD1	0.0447763	0.126467	0.000631347	0.00990017
ZNF430	0.0446933	0.122589	0.000602893	0.00956141
AIF1	0.0446804	0.0696751	9.96e-06	0.000252749
RPL6	0.0446712	3.24484	0.0175746	0.145515
DPP7	0.0446679	0.310033	0.0230499	0.17751
LMAN2	0.0446217	0.181872	0.00378837	0.043998
NT5E	0.0445101	0.0711737	5.19e-06	0.000139625
LAT2	0.0444971	0.27565	0.0171538	0.143068
WAPL	0.0444918	0.0845614	4e-05	0.000882707
MICU2	0.0444418	0.119826	0.000389021	0.0064848
MAP4K1	0.0443908	0.109176	0.000233448	0.00415918
ATP6V1D	0.0443377	0.0766002	1.69e-05	0.000406183
VKORC1	0.0443049	0.0763597	1.11e-05	0.00027879
DEF6	0.0442721	0.147311	0.00171679	0.0232569
UBE2D1	0.0442244	0.146563	0.00178503	0.0239924
METAP2	0.0442045	0.213641	0.00887535	0.0868892
EMC3	0.0441972	0.176021	0.00358175	0.0420062
TAF1D	0.044175	0.607704	0.0911601	0.447524
TMEM87A	0.0441684	0.131199	0.000947471	0.0140282
KPNA4	0.0441473	0.124892	0.000669958	0.0104017
RBM18	0.044133	0.0625501	1.87e-06	5.57e-05
SMAD2	0.0441129	0.058458	8.73e-07	2.82e-05
DCAF13	0.0440828	0.128858	0.000836255	0.0126552
STAU1	0.0440401	0.158304	0.00240945	0.030508
RASGRP1	0.0440378	0.0426734	3.65e-09	1.74e-07
CALM3	0.0438542	0.22798	0.00965464	0.0925703
ACADVL	0.043835	0.190996	0.00589735	0.0621684
RAB11B	0.0438057	0.163677	0.00298447	0.0361663
MRFAP1L1	0.0437185	0.0649238	2.74e-06	7.77e-05
TXLNG	0.0436635	0.0852338	4.82e-05	0.00103648
MOB2	0.0436282	0.0823948	3.92e-05	0.00086617
ARPP19	0.0436247	0.172461	0.00402777	0.0462016
RPLP1	0.0436058	4.68034	0.000207404	0.00375644
PVT1	0.0436052	0.116544	0.000621876	0.00976995
PPIB	0.0435662	0.343325	0.0333483	0.228893
IP6K1	0.0435277	0.0876298	8.03e-05	0.00161386
HPS1	0.0435248	0.127812	0.000854281	0.0128814
SMAGP	0.0435165	0.121404	0.000753172	0.0115509
REPIN1	0.0435139	0.0731083	1.09e-05	0.000274866
ORAI1	0.0434928	0.131066	0.00102245	0.0149679
PDE7A	0.0434766	0.175465	0.00494768	0.0541572
SKAP2	0.0434115	0.197354	0.00753129	0.0757987
BTBD7	0.0434042	0.0576109	1.39e-06	4.26e-05
CAPN1	0.0433375	0.0909852	7.96e-05	0.00160101
PRR14	0.0433152	0.0888932	9.78e-05	0.00193764
SLC16A1	0.0433108	0.0563191	7.21e-07	2.36e-05
UBE2K	0.0432878	0.151957	0.00235122	0.0299519
KPNA6	0.0432876	0.0771154	2.39e-05	0.000553343
TBCA	0.0432788	0.508314	0.0704547	0.381761
C16orf13	0.043263	0.17127	0.00429907	0.0486187
SRSF4	0.0432578	0.182144	0.00534588	0.0576217
SLC39A3	0.0432432	0.149241	0.00248146	0.0312152
ZNF281	0.0432232	0.0909398	0.000132066	0.00252868
BPTF	0.04321	0.1714	0.00454492	0.050676
MTSS1	0.0431982	0.145342	0.00249059	0.0312988
SULF2	0.0431954	0.14621	0.00311407	0.0374658
TBC1D9	0.0431881	0.0650104	5.95e-06	0.000158116
PHTF2	0.043087	0.120048	0.000784666	0.0119754
SSB	0.0430762	0.295233	0.027503	0.200204
BRAF	0.0430137	0.0815125	5.38e-05	0.00113702
ZMYM2	0.042984	0.230261	0.0134875	0.119344
GPI	0.04292	0.0727016	1.17e-05	0.000291597
PPP1CB	0.0428822	0.423514	0.063881	0.357395
ZBTB2	0.0428743	0.0548648	1.02e-06	3.26e-05
PPP4C	0.0428698	0.194863	0.0069192	0.0706287
TBC1D15	0.0428588	0.0999114	0.000224002	0.00401367
EEF1G	0.0427446	0.346307	0.036035	0.241467
NR1D2	0.0425768	0.11056	0.000536398	0.00863219
CTDSP2	0.0425145	0.0823749	5.48e-05	0.00115458
PRKD2	0.0424366	0.117306	0.000733323	0.0112793
C6orf48	0.0423943	0.939768	0.148204	0.580965
CWC25	0.0423861	0.208857	0.0110786	0.103191
SMARCD1	0.0423681	0.0900793	0.000141177	0.00267833
UBQLN1	0.0423549	0.139044	0.00186201	0.0248278
SHMT2	0.0423471	0.0938815	0.000148239	0.00279212
DCTPP1	0.0421626	0.0993315	0.000212918	0.00384247
CORO7	0.0421555	0.0983513	0.00030622	0.00527248
RAB6A	0.0421144	0.126473	0.00125132	0.0178605
ATP5C1	0.0420234	0.224574	0.0136301	0.12031
RBM14	0.041995	0.0956772	0.000263214	0.00462069
G3BP1	0.0419781	0.115519	0.000713355	0.0110075
CRTAP	0.0419703	0.0576737	2.02e-06	5.94e-05
LINC00152	0.0419534	0.130453	0.00174629	0.0235979
CTSA	0.041902	0.151999	0.0030199	0.0365253
B2M	0.0418443	4.65062	0.00127953	0.0181907
OLA1	0.0417876	0.121672	0.00102864	0.0150323
TSSC4	0.0417669	0.129031	0.00150033	0.0207657
TIMP1	0.0417208	0.178225	0.00760705	0.0764693
TCF4	0.0416236	0.277587	0.028596	0.206307
NFKBIB	0.0415691	0.154184	0.0038178	0.0442375
HBP1	0.041464	0.212159	0.0144321	0.125493
HINT1	0.0414202	1.33959	0.177906	0.649705
DYNC1LI1	0.0414066	0.101934	0.000488625	0.00792502
ATAD1	0.0413798	0.0582045	3.43e-06	9.57e-05
FBXW5	0.0413097	0.121367	0.00128934	0.0182991
EIF2S1	0.0412767	0.0767645	4.43e-05	0.000967048
LINC00324	0.0412371	0.0692604	2.51e-05	0.000578243
PSMD2	0.0412302	0.105666	0.000471554	0.00769214
ANKRD28	0.0412259	0.128647	0.0025814	0.0322933
NOB1	0.0412036	0.115878	0.000933599	0.0138611
PRPF8	0.0411173	0.110907	0.000933333	0.0138611
PRPS1	0.041034	0.131322	0.00202766	0.0266267
PRDX6	0.0409974	0.336137	0.0460473	0.289189
GFER	0.0409848	0.125726	0.00147439	0.0204743
MT-CO3	0.0409096	3.97003	0.00884826	0.0866915
MYH9	0.0408954	0.158325	0.0049376	0.0541384
AKIRIN2	0.0408799	0.213784	0.0144942	0.125902
KPNA1	0.0408596	0.0581837	3.62e-06	0.000100136
ACOT9	0.0408456	0.0652117	1.07e-05	0.000270619
KIAA1191	0.0408393	0.0789144	0.000117747	0.00228765
MAPK1IP1L	0.040809	0.350832	0.0495068	0.302594
SSRP1	0.0407689	0.101598	0.000457395	0.00748548
KPNA3	0.0407449	0.0809605	0.000109194	0.00213467
MRPS7	0.0407448	0.203664	0.0121977	0.110461
FIBP	0.0407172	0.140817	0.00258701	0.0323164
ATP6AP2	0.0406903	0.161984	0.00547873	0.0587916
ERH	0.0406782	0.286924	0.0310163	0.21905
ANKRD13D	0.0406254	0.0661944	1.92e-05	0.00045621
NRBP1	0.0405727	0.130223	0.00207996	0.0270869
ZHX2	0.0405429	0.0645764	2.01e-05	0.000475651
SNRPD2	0.0405191	1.04848	0.171683	0.636113
SERPINB1	0.0404912	0.178011	0.00776584	0.0777544
SFT2D1	0.0404349	0.202424	0.01232	0.111327
NOC2L	0.0403165	0.16475	0.00631162	0.0653293
PRPF38B	0.0403059	0.536741	0.104682	0.486741
ANXA7	0.0402891	0.173561	0.00731849	0.0741322
JAK1	0.0402657	0.364421	0.0560616	0.325624
DDX5	0.0401678	1.88805	0.192955	0.682227
SNAPC2	0.0401504	0.0556121	4.83e-06	0.000130776
PTPN6	0.0401049	0.204512	0.0147217	0.127219
ZNF92	0.0400617	0.0902542	0.000286365	0.0049784
PNPLA8	0.0399738	0.157168	0.00623632	0.0648438
GNB1	0.0399282	0.100036	0.000589477	0.00938419
POLR2J	0.0398223	0.198487	0.0122176	0.110601
BIRC3	0.0397826	0.800461	0.189927	0.676312
HTRA2	0.0397528	0.102421	0.000657759	0.0102567
CCT2	0.0397115	0.219019	0.0177763	0.146894
RANBP2	0.0397079	0.129238	0.00279972	0.03449
IFT57	0.039695	0.409144	0.078139	0.407987
BTNL9	0.0396752	0.0366555	2.25e-08	9.58e-07
GLUL	0.0396376	0.113877	0.00157034	0.0215684
PRKRA	0.0395424	0.124039	0.00227859	0.0292175
GLRX	0.0395316	0.131715	0.00284918	0.0349484
TARS	0.0395086	0.0559491	5.99e-06	0.000158859
TRAM1	0.0395045	0.239333	0.0235293	0.179746
CHMP4A	0.0394963	0.290815	0.0405051	0.26252
ARID2	0.0394799	0.0680684	6.21e-05	0.00128657
YTHDC1	0.0394683	0.213573	0.0185539	0.152169
RYBP	0.0393887	0.0790999	0.000186666	0.00340787
C2orf69	0.0393472	0.0955978	0.000620353	0.00975822
CAT	0.0392919	0.0978046	0.000650399	0.0101482
MKRN1	0.0392249	0.225856	0.0213455	0.169101
ATP5J2	0.0392105	0.360903	0.0619848	0.349836
ZNF263	0.0391589	0.0639547	3.59e-05	0.000798566
SLC35A2	0.0391459	0.0468911	1.46e-06	4.43e-05
G0S2	0.0391405	0.0711533	0.0001023	0.00201244
WDR55	0.0390793	0.0660503	4.31e-05	0.000944506
C9orf78	0.0390695	0.277784	0.0379158	0.250061
RAB18	0.0390537	0.111151	0.00151525	0.0209376
MMADHC	0.03904	0.132515	0.00341562	0.0403213
DNTTIP2	0.038981	0.322148	0.0519805	0.311499
ARID1A	0.0389738	0.104508	0.00126774	0.0180435
NELFCD	0.0389441	0.12653	0.00303513	0.0366918
PIH1D1	0.0389236	0.138528	0.00430041	0.0486187
RASGRP2	0.0389073	0.306152	0.0489	0.300101
BPGM	0.0388899	0.0725535	0.000118166	0.00229401
OTUD5	0.0388635	0.10194	0.000994094	0.0146124
USP1	0.0388143	0.118575	0.00245796	0.0309674
HMGN3	0.0387754	0.245822	0.0293554	0.210275
CAPNS1	0.0387327	0.0868495	0.000256979	0.00452704
PBX2	0.0386586	0.0492773	2.25e-06	6.53e-05
MYO9B	0.0386244	0.104844	0.0010241	0.0149834
SNHG25	0.0385966	0.196179	0.0171606	0.143077
AHNAK	0.0385402	0.170553	0.0111643	0.103725
MOB4	0.0383912	0.15543	0.00751365	0.0757425
CTDSP1	0.0383861	0.082865	0.000290024	0.00503503
ARMCX3	0.0383241	0.125556	0.00426706	0.0484159
GAK	0.0383221	0.0849259	0.000421166	0.00695602
APBB1IP	0.0382936	0.138729	0.00493048	0.0541104
B4GALT1	0.0382733	0.26171	0.0453561	0.28592
MDH2	0.0382724	0.265637	0.0357162	0.239964
RPL17	0.0382557	1.90102	0.191736	0.67944
PRPF31	0.0382469	0.122634	0.00280083	0.03449
GNB5	0.0382459	0.150404	0.00849026	0.0835097
HMG20B	0.0382138	0.0663877	5.51e-05	0.00116027
HSH2D	0.0382063	0.203499	0.0202102	0.162204
TRIM28	0.0381293	0.0838078	0.0004021	0.00667624
PSMD11	0.0381182	0.111622	0.00181102	0.0242638
STIP1	0.0380627	0.131956	0.00400109	0.0459796
SESN2	0.0380073	0.0557541	1.81e-05	0.000431445
VEZF1	0.0379988	0.0464987	2.91e-06	8.23e-05
CYB5R4	0.037963	0.116387	0.00266477	0.0330739
PTPN7	0.0379585	0.263413	0.0442439	0.280741
GADD45GIP1	0.037874	0.341744	0.0647666	0.360914
CHIC2	0.0378333	0.111041	0.00239144	0.0303153
PIK3CD	0.0377129	0.0435887	1.36e-06	4.2e-05
APRT	0.0376762	0.567077	0.128838	0.543501
DCP1A	0.0376426	0.132134	0.00493649	0.0541384
TMED5	0.0375996	0.109321	0.0021375	0.0277212
2020-03-06	0.0375974	0.17191	0.0135906	0.120004
RPN1	0.0375551	0.106606	0.00162284	0.0221322
CRELD2	0.0375128	0.102985	0.00157611	0.0216121
ITGB2-AS1	0.0375011	0.0632436	5.38e-05	0.00113694
PHB	0.0374891	0.16613	0.010569	0.0998508
MRPL42	0.0374846	0.167205	0.0114124	0.105285
PPP4R2	0.0374555	0.108025	0.00180159	0.0241891
MAT2A	0.0374376	0.135701	0.00602104	0.0631543
ENDOV	0.0374313	0.0623066	6.72e-05	0.00137841
C6orf106	0.0374236	0.0538898	1.48e-05	0.000361212
C7orf50	0.0374035	0.306617	0.0569424	0.329069
ZMYM5	0.0373194	0.100941	0.00171239	0.0232147
MED17	0.0372918	0.150467	0.00911481	0.0886119
ATP6V1A	0.0372749	0.0499122	9.39e-06	0.000239146
VCPKMT	0.037232	0.129452	0.00527988	0.0571928
FAM126B	0.0372204	0.0937337	0.00108002	0.0156646
CLINT1	0.0372012	0.101603	0.00154918	0.0213201
TCF7	0.0371766	0.191177	0.0219743	0.17229
ADPGK	0.037057	0.172519	0.0143925	0.125245
FEM1A	0.0370483	0.0642303	0.00010078	0.00199034
RAB30	0.037045	0.129671	0.00547269	0.0587519
UBR5	0.0369793	0.0957202	0.00116371	0.0167336
WDR46	0.0369552	0.0616722	4.34e-05	0.000950136
MAPRE1	0.0369108	0.243597	0.0369877	0.245508
USP11	0.0368816	0.096324	0.00140707	0.019681
FAS	0.0368574	0.0473141	3.59e-06	9.93e-05
HRAS	0.0368444	0.0616717	6.85e-05	0.001403
MRPS15	0.0368026	0.141662	0.00721624	0.0734221
RNF6	0.0367898	0.0723841	0.000247817	0.00438409
PHTF1	0.0367225	0.071571	0.000232656	0.00414802
PCNA	0.036696	0.125199	0.00572274	0.0608641
CUTA	0.0366653	0.587721	0.146867	0.578012
HMGB1	0.0366594	1.34526	0.240495	0.696835
CISD2	0.0366499	0.141133	0.00737499	0.0745242
SPAG9	0.0366484	0.0848869	0.000792317	0.0120702
KDSR	0.0366043	0.0596962	5.74e-05	0.00120062
TMEM248	0.0365173	0.198924	0.0229868	0.177132
ABRACL	0.0364927	0.164227	0.0140176	0.122971
NCK1	0.0364839	0.0771177	0.000406356	0.00673801
VDAC3	0.0364659	0.107565	0.00203139	0.0266618
HECA	0.036457	0.105365	0.00241245	0.0305305
EGLN1	0.0364402	0.0672646	0.000140172	0.00266157
NAP1L4	0.0364244	0.125162	0.0041967	0.0477037
TXNDC12	0.036422	0.148545	0.00964953	0.0925567
REXO4	0.0364173	0.0847456	0.000640913	0.0100251
MESDC1	0.0364092	0.0936216	0.0011916	0.0171052
BTN3A2	0.0363911	0.146934	0.00916099	0.0889919
PDS5A	0.036368	0.0923103	0.00104871	0.015265
EID1	0.0363334	0.318263	0.0685647	0.375253
ZNF266	0.0362923	0.0464953	7.98e-06	0.000206429
TLR10	0.0362643	0.101905	0.00206618	0.0269774
FAM195B	0.0362429	0.136629	0.007278	0.0739009
DECR1	0.0362194	0.113952	0.00319272	0.0382654
RWDD1	0.0362146	0.361545	0.0881965	0.438122
FAM32A	0.0361972	0.186062	0.0201123	0.161625
ATF6	0.0361841	0.100196	0.00192762	0.0255534
SMG5	0.0361468	0.0424232	1.93e-06	5.73e-05
MLXIP	0.0360857	0.108688	0.00361502	0.0422582
MBNL1	0.0360739	0.273003	0.0549211	0.321752
B3GNT2	0.0360558	0.0884599	0.00112207	0.0162183
KCTD5	0.0360511	0.0639273	0.000126433	0.00242823
UBQLN2	0.0360508	0.0886499	0.00126731	0.0180435
PDCL3	0.0360457	0.104603	0.00291953	0.0355829
ATP5G3	0.0360456	0.377462	0.0909329	0.446943
LRPAP1	0.0360306	0.218733	0.0317511	0.222054
DAPP1	0.0360089	0.178974	0.0204868	0.163953
QRICH1	0.0359748	0.0723507	0.000326843	0.00558546
TAP2	0.0359507	0.100345	0.0017653	0.0237654
PPIL4	0.0359336	0.109593	0.00357525	0.0419691
RPS6KB1	0.0359204	0.0586652	6.38e-05	0.00131655
NDUFV1	0.0358902	0.128959	0.00622706	0.0648011
SNRNP40	0.0358423	0.0738994	0.000312991	0.00537433
FOSL2	0.0358234	0.0416094	1.48e-06	4.48e-05
C18orf8	0.0358171	0.0484526	1.35e-05	0.00033086
ATP5D	0.0357621	0.695691	0.178591	0.651237
TFDP1	0.0357578	0.08556	0.000699169	0.0108085
CCT7	0.0357124	0.173756	0.0175335	0.145273
DAP3	0.0357113	0.168525	0.0156624	0.13342
CLTB	0.0356264	0.132228	0.00731845	0.0741322
DCTD	0.0356031	0.0777724	0.000531131	0.00855291
JADE2	0.0355926	0.0972742	0.00228147	0.0292263
TIMM10	0.035533	0.137901	0.00863968	0.0847803
SRP54	0.0355181	0.0805292	0.000755333	0.01157
SCAMP3	0.0355169	0.0768567	0.000455385	0.00745744
PGM2L1	0.0354771	0.0913121	0.00177024	0.023819
EIF2S2	0.0354624	0.264003	0.055473	0.323679
PITHD1	0.0354135	0.172393	0.0188721	0.154174
NAA15	0.0353746	0.119841	0.00576214	0.0612054
DBNL	0.0353554	0.19265	0.0246573	0.185454
CHMP1A	0.0353178	0.0847798	0.000839479	0.0126887
TMEM9B	0.0352657	0.158629	0.0151163	0.129692
MSL2	0.0352029	0.0849294	0.00105532	0.0153507
DERL1	0.0352018	0.184957	0.0248102	0.186325
IGBP1	0.0350867	0.28931	0.0643844	0.359511
CREB3	0.0350099	0.0902261	0.00151716	0.0209524
TMEM11	0.0349878	0.0869477	0.00146425	0.0203449
PTOV1	0.0349757	0.0979632	0.00288433	0.0352793
CLK3	0.0349614	0.135742	0.00958277	0.0921081
PDRG1	0.034906	0.098715	0.00269011	0.0332898
WDR20	0.0348503	0.0536176	5.43e-05	0.0011452
MRPL1	0.0348495	0.0923655	0.00205165	0.0268714
UBE2D2	0.0348185	0.561579	0.16209	0.615178
DAZAP1	0.0348088	0.162473	0.0169427	0.141637
SIPA1	0.0347908	0.190861	0.0276072	0.200729
FOXO3	0.0347843	0.0958791	0.00297815	0.0361421
ABT1	0.0347715	0.108921	0.00438387	0.0493125
FRMD8	0.0347556	0.0804434	0.000987664	0.0145349
RAB2A	0.0347304	0.214732	0.0373582	0.247097
FAM134A	0.0346914	0.0933498	0.0019909	0.0262538
DDIT4	0.0346845	0.474171	0.168267	0.62893
RPS2	0.0346755	4.35828	0.00521546	0.0566195
ECH1	0.034663	0.227506	0.0407723	0.26364
HDGF	0.0346458	0.0587218	0.000109328	0.00213565
PSAP	0.0346149	0.421233	0.122107	0.52489
RP11-138A9.2	0.0345941	0.325422	0.100816	0.477488
BTG2	0.0345671	0.570873	0.193181	0.682737
LTBP3	0.0345642	0.0868966	0.00183788	0.0245843
ZNF628	0.0345568	0.0507225	4.82e-05	0.00103648
ST6GAL1	0.0345519	0.131891	0.0109802	0.102616
RLF	0.0345454	0.0994831	0.00356833	0.0419074
STK38L	0.034542	0.0549215	5.27e-05	0.00111608
NDUFB4	0.0345042	0.31268	0.081074	0.418281
SLC25A26	0.0344715	0.109155	0.00420351	0.0477596
PLCG2	0.0344653	0.109617	0.00475487	0.0524965
ODF2L	0.0344175	0.14561	0.0147544	0.127413
PSMA5	0.0343558	0.11993	0.00661914	0.0679802
XPO6	0.0343487	0.0499149	3.98e-05	0.000879202
BID	0.0343374	0.0664922	0.000266644	0.0046646
TNPO3	0.0343297	0.0694424	0.000469842	0.00766921
SENP6	0.0343266	0.116648	0.00619394	0.0645903
TRIM33	0.0343264	0.0748291	0.000934544	0.0138669
SIPA1L1	0.0342807	0.0798879	0.00114679	0.0165281
C7orf26	0.0342716	0.0610307	0.00018363	0.00335489
CHCHD3	0.034255	0.0916459	0.00213359	0.0276849
FGD2	0.0342304	0.144956	0.0167356	0.140279
PXDC1	0.0342059	0.0515029	5.39e-05	0.00113707
DDB1	0.0342051	0.093147	0.00285332	0.0349821
ARHGAP15	0.0341809	0.24217	0.0525395	0.313279
EMC8	0.0341478	0.0584165	0.00012126	0.00234502
ANP32E	0.0341382	0.198617	0.03539	0.238666
DAP	0.0341206	0.103195	0.00419325	0.0476861
GHRL	0.034108	0.0256374	4.6e-09	2.15e-07
COX20	0.0340955	0.127594	0.00937174	0.0906187
ERO1B	0.0340781	0.0895601	0.00264908	0.0329118
TBCC	0.0340546	0.188495	0.0338629	0.231349
TOX	0.0340535	0.0619272	0.000241385	0.00429145
SH3GLB1	0.0340372	0.138455	0.012448	0.112162
UBXN6	0.0340361	0.123824	0.00819291	0.081221
DUSP10	0.0340307	0.14461	0.0191063	0.155514
PSPC1	0.0339739	0.105982	0.00494166	0.0541384
SSR3	0.0339317	0.208089	0.0391331	0.25634
GPR137	0.0338307	0.0553542	0.000115594	0.00225105
ATM	0.0338265	0.186997	0.0341783	0.232744
PHKB	0.0337612	0.0762284	0.0011293	0.0163135
PLIN3	0.0337187	0.0956555	0.00293783	0.0357296
SART1	0.0337052	0.0652239	0.000294589	0.00509667
CUL1	0.033695	0.0654288	0.000343942	0.0058498
RCHY1	0.0336441	0.0850556	0.00208592	0.0271505
SESTD1	0.0336367	0.0776976	0.00128185	0.0182135
OAT	0.033634	0.151904	0.0198769	0.160041
PRKAG2	0.0336235	0.0731462	0.000902519	0.0134873
VAMP5	0.0335561	0.118495	0.0075203	0.0757488
RSBN1	0.0335431	0.175114	0.0288955	0.207751
BFAR	0.0335269	0.14568	0.0159336	0.135226
DCTN2	0.0335152	0.0950419	0.00283999	0.0348526
ENTPD1	0.0335023	0.0951246	0.00350155	0.0412388
MRPL43	0.0334619	0.131663	0.0108466	0.101709
MSL3	0.0334341	0.109285	0.00627386	0.0651263
RGCC	0.033433	0.417776	0.175133	0.643394
C15orf39	0.0334303	0.0486915	4.56e-05	0.000993931
TADA3	0.0333751	0.0785753	0.00118641	0.0170404
UBE2F	0.0333668	0.0777336	0.00088601	0.0132912
DNAJA2	0.0333278	0.160816	0.0224313	0.174266
RALBP1	0.0333076	0.123361	0.00978714	0.093662
MAL	0.0332851	0.0230879	2.64e-09	1.29e-07
ATG4D	0.0332486	0.0539427	0.000137822	0.00262289
GTF2H1	0.0332393	0.0681028	0.000616592	0.00972952
CR1	0.0332356	0.0427724	1.4e-05	0.000343341
ARRB2	0.0332283	0.101791	0.00445179	0.0498144
UBALD1	0.0331984	0.0452062	2.43e-05	0.000562299
PTPN22	0.0331812	0.0790336	0.00165025	0.022445
HOMER1	0.033173	0.0707822	0.00101473	0.014881
TRBC1	0.0331636	0.0680934	0.000722903	0.0111343
POGZ	0.0331474	0.0967418	0.00469838	0.0520176
SGF29	0.0331088	0.0513925	8.3e-05	0.0016626
NCKAP5L	0.0330739	0.036867	6.18e-06	0.000163171
PPP6R1	0.0330695	0.061809	0.00021831	0.00393131
BCL2L11	0.0330297	0.150586	0.0211949	0.16812
CTCF	0.0329932	0.102379	0.00544481	0.0585276
MNT	0.0329889	0.0350908	3.26e-06	9.15e-05
AKR1B1	0.0329878	0.108133	0.00581457	0.0615238
KCMF1	0.0329733	0.0475161	4.66e-05	0.00100859
TMEM57	0.0329414	0.0534174	0.000122031	0.00235449
MRPL14	0.0329323	0.130495	0.012741	0.114062
TIGAR	0.0329275	0.0363997	2.04e-06	6.02e-05
CAMK1D	0.0329223	0.112757	0.00827047	0.0818929
CDK13	0.0329199	0.0683801	0.00076616	0.0117215
GRWD1	0.0328895	0.0657678	0.000573465	0.00915183
RXRB	0.0328851	0.0730465	0.000996687	0.014642
SHARPIN	0.0328795	0.0982409	0.00458027	0.0509344
CHMP1B	0.0328725	0.829708	0.287313	0.758948
DNAJC8	0.0328223	0.278606	0.0810306	0.418153
TAP1	0.032741	0.193606	0.0415685	0.267548
SNRNP35	0.0327114	0.0718687	0.000999914	0.0146808
VPS35	0.0326644	0.124244	0.0117226	0.107241
CRLS1	0.0326477	0.0650105	0.000515292	0.00832989
INPP5K	0.0325836	0.0539521	0.000166543	0.0030899
NOP16	0.0325719	0.100518	0.00593478	0.0624843
EML3	0.0325692	0.0658399	0.000619623	0.00975822
STK10	0.0325056	0.0705246	0.000965405	0.0142407
COX5A	0.0324821	0.319509	0.100669	0.476881
RASA3	0.0324561	0.0500256	9.27e-05	0.00184563
TRIM44	0.0324548	0.125184	0.0138865	0.12193
SCAF11	0.0324388	0.384468	0.137773	0.556969
PAK2	0.0324221	0.1859	0.036926	0.245389
CD27	0.0323898	0.292758	0.0961364	0.462495
OSGEP	0.0323737	0.0844597	0.00272779	0.0336897
C17orf89	0.0323662	0.261945	0.0764529	0.40213
NCOA3	0.0323624	0.190348	0.0438202	0.278826
PDCD10	0.0323219	0.131688	0.0148862	0.128199
STX4	0.0323006	0.107577	0.00828048	0.0819561
TNF	0.0322732	0.125034	0.0222626	0.173631
AKNA	0.0322333	0.144476	0.0206387	0.164854
KRR1	0.0322232	0.176918	0.0366048	0.244041
LINC00869	0.03217	0.0937042	0.00471346	0.0521616
LRRC41	0.0321653	0.0527471	0.000133638	0.002551
MCM7	0.032162	0.0747896	0.00173399	0.0234569
CCDC137	0.0321586	0.0613747	0.000522824	0.00843537
ACD	0.0321371	0.0691708	0.00108943	0.0157738
CNOT3	0.0321371	0.0557909	0.00026233	0.00461162
LMF2	0.0321134	0.071316	0.00106928	0.0155179
SIGIRR	0.0320806	0.144849	0.0222276	0.173518
AKR1A1	0.032034	0.155584	0.0245163	0.184836
SNRPD3	0.0319747	0.201433	0.0476656	0.296608
PSENEN	0.0319707	0.164442	0.0321214	0.223814
HIC1	0.0318773	0.0218344	3.36e-09	1.62e-07
PIP5K1A	0.0318382	0.0445328	6.25e-05	0.00129229
SPTSSA	0.0318267	0.0946022	0.00566953	0.0604261
DNAJB2	0.0318212	0.126541	0.0145332	0.126066
NOA1	0.0318121	0.0588788	0.000314883	0.00540216
ZNF335	0.0317973	0.0672964	0.00120619	0.017285
ISCA1	0.0317887	0.239461	0.0694054	0.377715
ZBTB44	0.0317871	0.0930155	0.00554815	0.0593843
GPATCH8	0.0317828	0.183138	0.0439007	0.279198
PHYKPL	0.0317753	0.150606	0.0258852	0.191817
HSCB	0.0316573	0.0574749	0.000316279	0.00541598
ELL2	0.0316519	0.159331	0.0316711	0.221794
STAG2	0.0316409	0.108049	0.00896417	0.0877155
UBE2Z	0.0316339	0.0787369	0.00235731	0.0300142
ZNF267	0.0316278	0.0847522	0.00307889	0.0371106
WDFY4	0.031611	0.0769995	0.00245123	0.0309124
KCNN4	0.0315854	0.116533	0.0115715	0.106246
PLEKHG2	0.0315479	0.0332813	2.27e-06	6.57e-05
LDLRAD4	0.031534	0.291795	0.115454	0.505372
TAOK3	0.0314759	0.1858	0.0452552	0.285642
MAEA	0.0314703	0.0576932	0.000353912	0.00598695
YIPF5	0.0314663	0.0785885	0.00221603	0.0285921
SNHG7	0.031455	0.666257	0.245876	0.696835
PTRHD1	0.0313823	0.206722	0.0558472	0.325055
RRP12	0.0313713	0.040479	4.65e-05	0.00100804
COX11	0.0313326	0.0985452	0.00634266	0.0655695
SPCS1	0.0313023	0.520597	0.199468	0.696336
BAIAP3	0.0312758	0.0301648	1.18e-06	3.69e-05
2020-03-07	0.0312713	0.112404	0.010576	0.09988
C19orf66	0.0312629	0.196046	0.052988	0.314694
RAB34	0.0312625	0.045818	8.25e-05	0.00165535
CCNB1IP1	0.0312068	0.110335	0.0111092	0.103399
ZFP91	0.0311855	0.0649069	0.000958606	0.0141654
YME1L1	0.0311654	0.372487	0.15809	0.605672
PDE4D	0.0311572	0.0571163	0.000438989	0.00721246
PLXNA3	0.031135	0.0460344	0.000154366	0.00288958
DYM	0.0310973	0.0466408	9.98e-05	0.0019735
ZNF277	0.0310806	0.0631078	0.000798271	0.0121388
RBM42	0.031078	0.102946	0.0074451	0.0751118
RABEP2	0.0310768	0.116635	0.0143749	0.125212
RAD21	0.0310275	0.172039	0.0398444	0.25951
CCNK	0.0310206	0.0925084	0.00597555	0.0628083
FUNDC2	0.0309833	0.194493	0.0526053	0.313523
UBE2R2	0.0309816	0.0855374	0.00384339	0.044493
WBP2	0.0309722	0.198849	0.0545461	0.320677
RP11-83A24.2	0.0309718	0.118037	0.0164474	0.13851
RALB	0.0309408	0.0698905	0.0015096	0.0208825
CARD19	0.0309378	0.0791428	0.00331809	0.0394481
TMEM183A	0.0309017	0.102759	0.00824605	0.0817156
ADD3	0.0308657	0.157756	0.0360508	0.241502
DVL2	0.0308553	0.0484515	0.00017893	0.00328574
SRPRB	0.0308246	0.0660669	0.00106922	0.0155179
B3GNT7	0.0308101	0.0495595	0.000264829	0.00464255
ZZEF1	0.0307903	0.0353587	1.58e-05	0.000383486
MAZ	0.0307858	0.0700213	0.00186047	0.0248204
LAMTOR2	0.0307402	0.13996	0.0216415	0.170478
RPS12	0.0307313	4.25365	0.0266205	0.195708
PRKAR1A	0.0307239	0.262144	0.0935285	0.455689
PRPF6	0.0307028	0.0949759	0.00633411	0.0655081
SOCS1	0.0306676	0.230784	0.0888673	0.440149
ERP29	0.0306427	0.669316	0.244438	0.696835
CCND2	0.0306276	0.0694799	0.00174394	0.0235788
UPF2	0.030609	0.369348	0.147827	0.580154
AATF	0.0305956	0.0851395	0.00487675	0.0535675
NDUFS6	0.030582	0.15955	0.0342777	0.233232
NDE1	0.0305689	0.0913325	0.00599765	0.0629879
ARL5A	0.0305673	0.319436	0.129262	0.544647
SURF4	0.0305485	0.0932095	0.00655283	0.0674923
MAP3K2	0.0305413	0.172475	0.0457738	0.287831
ZNF672	0.0305381	0.0683351	0.0015668	0.0215314
CRTC2	0.0304946	0.0624911	0.00122834	0.0175924
GOT1	0.0304721	0.0695676	0.00218992	0.0283102
EGR3	0.0304543	0.0469135	0.000262744	0.00461566
RNF168	0.0304543	0.127919	0.0209471	0.166734
PRPF4	0.0304385	0.0519388	0.000357466	0.00602274
DNM1L	0.0304325	0.070603	0.00205404	0.0268795
ZRANB1	0.030429	0.0522743	0.000427939	0.00704935
TSC22D2	0.0303933	0.162305	0.0430113	0.275143
SERINC1	0.0303813	0.101854	0.00998838	0.0953336
NCOA4	0.0303562	0.0948696	0.00683388	0.0698913
TRIM26	0.0303443	0.071872	0.00226002	0.0290404
GRAMD1C	0.030334	0.0453265	0.000103643	0.00203249
MRPL11	0.0303323	0.153124	0.0308365	0.218456
HDAC2	0.0303144	0.0922217	0.00718766	0.0731906
BCL11A	0.0303141	0.184605	0.0563966	0.326663
PPP3R1	0.0302377	0.0541128	0.00040856	0.00676561
LRRC59	0.030179	0.109047	0.0127045	0.113941
TOX4	0.0301759	0.14694	0.0326424	0.22596
MAP3K1	0.0301643	0.0863046	0.00600934	0.0630843
ANXA2	0.030155	0.257993	0.10052	0.476625
MTFP1	0.030137	0.0788676	0.00319635	0.0382906
HIST3H2A	0.0301138	0.0771776	0.00428956	0.0485476
SKIL	0.0300911	0.511162	0.22302	0.696835
LCMT1	0.0300295	0.0662082	0.00161844	0.0220842
SDF2L1	0.030018	0.10916	0.0141035	0.123533
BATF	0.0299933	0.0773444	0.00376684	0.0438696
IL23A	0.0299911	0.0971834	0.0123805	0.111794
SLC25A38	0.029959	0.0879153	0.00615872	0.0643298
RBBP7	0.0299317	0.148596	0.0330365	0.227997
HNRNPR	0.0299061	0.240163	0.0925111	0.452134
IQCG	0.029906	0.0381861	5.33e-05	0.0011271
UTP18	0.0298761	0.0809522	0.00489202	0.0537117
MFAP1	0.0298638	0.0524337	0.000599013	0.00950908
TP53	0.0298554	0.0500008	0.000311327	0.00535674
EIF6	0.0298138	0.249616	0.0938477	0.456454
CSK	0.0298131	0.225726	0.0786541	0.409688
TMX4	0.0298102	0.177297	0.0517023	0.310574
RTF1	0.0297935	0.250173	0.0987577	0.470936
TMEM70	0.02977	0.137279	0.0292025	0.209539
CDKN1B	0.0297693	0.120614	0.0210858	0.167387
C1orf122	0.0297245	0.11011	0.0146423	0.126706
RP3-508I15.14	0.0297074	0.0192305	5.42e-09	2.5e-07
POLDIP3	0.0296789	0.0799895	0.00528421	0.0571928
DPM1	0.0296768	0.130844	0.026245	0.193627
SNW1	0.0296767	0.169156	0.0494483	0.30231
FAM134C	0.0296421	0.0699805	0.00262433	0.0326365
RNF2	0.0296302	0.0513532	0.000559137	0.00896368
ZNHIT1	0.0296194	0.183085	0.0549118	0.321752
DDA1	0.0296178	0.11208	0.0160082	0.135675
GATAD2A	0.0296007	0.0562168	0.000829736	0.0125641
LUC7L	0.0295647	0.121846	0.0223018	0.173631
ACTN4	0.0295118	0.100588	0.0107903	0.101408
SNX5	0.0294865	0.174597	0.0554111	0.323566
TDP2	0.0294588	0.0665114	0.00207209	0.0270125
TPD52L2	0.0294507	0.0709158	0.00256339	0.0320851
CAMKK1	0.0294435	0.0256844	7.27e-07	2.38e-05
RABGGTA	0.0294264	0.0457454	0.000175731	0.00322936
ITGAX	0.0294239	0.0309958	6.03e-06	0.000159609
HMOX2	0.0293993	0.0902918	0.00840896	0.0829361
GTF2F1	0.0293134	0.13753	0.0313347	0.220431
SEC13	0.0293103	0.0686274	0.00238182	0.0302496
PARP1	0.0292921	0.244071	0.0977489	0.467902
BCL2L12	0.0292875	0.0559096	0.000813013	0.0123257
PSMD14	0.029262	0.0796574	0.00441553	0.0495632
DHX9	0.0292063	0.116001	0.0207954	0.165841
CTDP1	0.0291979	0.0337421	2.05e-05	0.000482669
PI4KB	0.0291841	0.0736976	0.00386246	0.044652
HNRNPU	0.0291793	0.480187	0.214813	0.696835
USP9X	0.0291655	0.0729372	0.00376992	0.0438852
TCEB2	0.029158	0.619171	0.255281	0.700516
CCPG1	0.0291434	0.063041	0.00163258	0.0222407
PPM1B	0.029134	0.133044	0.029831	0.21279
CD81	0.0291337	0.116565	0.0189367	0.154602
HDAC10	0.0290722	0.0579054	0.00115709	0.0166479
ACTR1A	0.0290663	0.0966353	0.0108645	0.101838
RP2	0.029066	0.0309149	1.06e-05	0.000268892
MRPL54	0.0290443	0.283754	0.127604	0.539925
SH3YL1	0.0290415	0.0918497	0.00947246	0.0913756
UPF3A	0.0290377	0.134367	0.0312423	0.219918
TMEM59	0.0290257	0.420835	0.190599	0.677521
NDUFS3	0.029022	0.105814	0.0154279	0.131735
MIB2	0.0290111	0.0679773	0.00312637	0.0375868
BAG6	0.0289888	0.101686	0.014208	0.124102
XAB2	0.0289207	0.0516786	0.000630461	0.00989245
SNHG19	0.0288909	0.0561067	0.00104882	0.015265
TSHZ2	0.0288522	0.0496609	0.000661835	0.0103011
SLC12A2	0.0288299	0.0414146	0.000162414	0.00302223
C1orf27	0.0287984	0.0417589	0.000172637	0.00318415
TMEM147	0.0287942	0.198057	0.0715205	0.385275
LUC7L3	0.028794	0.227651	0.0956623	0.461344
RPA2	0.0287921	0.139927	0.0354738	0.238847
BTK	0.0287859	0.162212	0.0495473	0.302639
EMB	0.0287736	0.15605	0.0451652	0.285217
NIN	0.0287528	0.129889	0.0300031	0.213696
GTF2B	0.0287513	0.210887	0.0911757	0.447524
PHIP	0.0287499	0.217788	0.091732	0.449639
UGP2	0.0287414	0.168265	0.0540527	0.319121
TSTA3	0.0286881	0.0880824	0.00781946	0.0782288
MOB1A	0.0286685	0.370822	0.178514	0.651146
RAD23B	0.0286677	0.138851	0.0357058	0.239964
CLIP1	0.0286665	0.074664	0.00475235	0.0524965
HIP1R	0.0285862	0.0726735	0.00427808	0.0484972
NOP2	0.0285825	0.0487214	0.000562297	0.00899711
TAF10	0.0285811	0.0867273	0.00794111	0.0791308
BAD	0.0285757	0.0918688	0.0108954	0.102
LYSMD2	0.0285689	0.118774	0.0254797	0.189602
RTCA	0.0285229	0.0752865	0.00477192	0.0525946
REEP5	0.0285145	0.240747	0.104636	0.486741
PDCD7	0.0284936	0.11026	0.0205186	0.164155
FNTA	0.0284424	0.0815335	0.00690797	0.0705427
ASCC2	0.0284395	0.0701865	0.00413758	0.0472026
TSPAN33	0.0284234	0.0381824	0.000105704	0.00206968
UBR7	0.0284142	0.0368335	7.39e-05	0.0014971
STAT3	0.0284099	0.264162	0.129117	0.544145
GID8	0.0283808	0.099004	0.0151644	0.129971
UBXN11	0.0283672	0.0729173	0.00540231	0.0580957
ST3GAL5	0.0283632	0.0721085	0.00477665	0.0525946
CNOT8	0.028363	0.0722462	0.00417851	0.0475616
USP36	0.0283578	0.120594	0.0285249	0.205853
GNL2	0.0283149	0.0749514	0.00522591	0.0567085
ELP6	0.0282982	0.0553115	0.00120247	0.0172416
LRMP	0.0282943	0.128985	0.0324121	0.22511
SMARCA5	0.0282934	0.131441	0.0354224	0.238815
UBA1	0.028218	0.0661952	0.00289532	0.0353464
KLF12	0.0281984	0.0463618	0.000486815	0.00791028
WBP11	0.0281945	0.239464	0.109641	0.491113
KDM5A	0.028137	0.118396	0.027	0.197515
AFG3L2	0.0281361	0.0482929	0.000545494	0.00876173
ERVK3-1	0.0281278	0.0813732	0.00813367	0.0808241
NAMPT	0.0281212	0.223617	0.102325	0.481637
SRP72	0.0281205	0.179667	0.065943	0.365515
NAA10	0.0280939	0.156905	0.0499302	0.30363
CD96	0.0280849	0.0609874	0.00207833	0.0270798
RNF149	0.0280358	0.109954	0.0223208	0.173631
GSK3B	0.0280322	0.0721377	0.0042771	0.0484972
MAD1L1	0.0280071	0.0675772	0.00380736	0.0441572
TBK1	0.0280064	0.0535346	0.00106673	0.0154988
CTNNBL1	0.0280007	0.0975829	0.0143894	0.125245
GSK3A	0.0279416	0.0308848	1.71e-05	0.000411176
AMFR	0.0279184	0.110264	0.0240753	0.182607
CLIP2	0.0278601	0.0247182	1.22e-06	3.81e-05
2020-03-03	0.0278418	0.0553845	0.00144629	0.020142
MCTS1	0.0278374	0.120856	0.0260694	0.192785
EMC10	0.027792	0.192114	0.0812411	0.41838
NAB1	0.0277853	0.0351133	5.64e-05	0.00118382
VAMP8	0.0277538	0.312962	0.156718	0.602344
CDK17	0.0277318	0.0512077	0.000864056	0.0130132
DBP	0.0277047	0.053431	0.00143184	0.0199828
PDCL	0.0277028	0.0480854	0.000754224	0.01156
AKT2	0.0277003	0.0878184	0.0120069	0.109126
ICOSLG	0.0276978	0.0870277	0.0134153	0.118747
GLIPR1	0.0276796	0.30278	0.163225	0.617303
KIF22	0.0276649	0.037997	0.000152863	0.00286659
TRIB3	0.0276535	0.0298325	1.55e-05	0.000375619
PDE4A	0.0276485	0.0272186	5.84e-06	0.000155701
TERF2	0.0276053	0.0415755	0.000271123	0.00473307
CHAF1A	0.0275927	0.0381117	0.000114612	0.00223538
UBL7	0.0275535	0.0895157	0.0113079	0.104706
SLC52A2	0.0275398	0.0620461	0.00289428	0.0353464
RAB35	0.0275313	0.0419484	0.000345068	0.00586302
PSMC4	0.027512	0.12502	0.0336597	0.230336
CLDND1	0.027499	0.112117	0.0266925	0.196153
CEBPG	0.0274863	0.0873683	0.0126201	0.113306
RTCB	0.0274797	0.0843285	0.0105159	0.0994617
STX12	0.0274568	0.0698992	0.00513734	0.0558922
ENY2	0.0274507	0.405987	0.21448	0.696835
CC2D1A	0.027448	0.0498559	0.000933563	0.0138611
WDR45	0.0274168	0.0821173	0.0101658	0.0968067
SRF	0.0274003	0.0268649	9.08e-06	0.000232885
PLEKHM2	0.0273792	0.035729	0.000101671	0.00200478
TEX264	0.0273679	0.141748	0.0457897	0.287859
ABHD17A	0.027337	0.0484326	0.000556325	0.00893
DDX54	0.0273349	0.081664	0.0108405	0.10169
TAB2	0.0272991	0.0578058	0.0026701	0.0331094
DNAAF2	0.0272959	0.231373	0.125087	0.533237
SAFB	0.0272597	0.130624	0.0389985	0.255591
PDIA3	0.0272585	0.36255	0.196265	0.689873
FOXN3	0.0272563	0.122074	0.0350521	0.23696
TXNDC9	0.027256	0.0430745	0.000333191	0.00567848
XRN2	0.0272357	0.162105	0.0664083	0.367292
NDUFA11	0.027232	0.418031	0.222328	0.696835
EIF4E2	0.0272142	0.0678412	0.00439361	0.0493834
CGGBP1	0.0272075	0.143032	0.0513941	0.309164
STK38	0.0271707	0.0382941	0.00016278	0.00302233
RMND5A	0.0271215	0.0860488	0.0125574	0.112917
MAPRE2	0.0270974	0.103454	0.0240197	0.182461
WDR45B	0.0270973	0.226628	0.121823	0.524205
STOML2	0.0270737	0.121982	0.0323147	0.224558
GSN	0.0270622	0.0816061	0.0109052	0.102
ST6GALNAC6	0.0270521	0.059377	0.00267335	0.0331149
LEMD2	0.0270478	0.0564176	0.00212231	0.0275528
CDC42SE1	0.0270403	0.335692	0.192321	0.68104
PPHLN1	0.0270377	0.212765	0.104527	0.486741
YY1AP1	0.0270174	0.0548422	0.00202329	0.0265832
KMT5A	0.0270033	0.0344019	8.27e-05	0.00165781
AK2	0.0269713	0.0873569	0.013181	0.11713
RALGAPA1	0.0269552	0.0885761	0.0149238	0.128479
GNA13	0.0269455	0.140414	0.0517112	0.310574
ACAA2	0.0269445	0.047714	0.000667008	0.0103623
ATXN2	0.0269301	0.0629304	0.00428855	0.0485476
GSKIP	0.0269247	0.0815522	0.0103577	0.0982238
DUSP14	0.0268833	0.0332043	8.79e-05	0.00175213
MAD2L2	0.0268461	0.0864936	0.0138034	0.121413
ATP6V1H	0.0268432	0.133842	0.0509037	0.307225
MANF	0.0268263	0.159681	0.065956	0.365515
PIKFYVE	0.0268143	0.122804	0.0408463	0.26405
DNAJB12	0.0267536	0.0651589	0.00486487	0.0534838
ZNF800	0.0267334	0.102874	0.0251562	0.188011
NCBP3	0.026702	0.0518615	0.00148566	0.0205967
SLAMF7	0.0266831	0.0312746	5.13e-05	0.00108975
PNPLA6	0.0266715	0.0319461	5.73e-05	0.00120031
PITPNA	0.0266658	0.0365613	0.000152065	0.00285716
KCTD20	0.0266297	0.0609084	0.0036874	0.0430642
MEMO1	0.0265995	0.0490119	0.00176346	0.0237533
BMP2K	0.0265645	0.0499667	0.00168565	0.0228893
SMARCE1	0.0265499	0.123507	0.0413299	0.266149
SYMPK	0.0265242	0.0892524	0.0190286	0.1551
TAF3	0.0265207	0.123349	0.0424242	0.272045
RIC8A	0.026482	0.0598836	0.00371295	0.0433022
TXN2	0.0264737	0.170575	0.0774964	0.406172
ACSS1	0.0264109	0.089417	0.0174916	0.145114
SRGAP2C	0.0264014	0.0418225	0.000636583	0.00997605
POLR2F	0.0263722	0.208658	0.109661	0.491113
PPM1A	0.0263492	0.112376	0.0363813	0.243053
SLC20A1	0.0263229	0.097497	0.02509	0.187809
ERGIC1	0.0263056	0.13567	0.0525793	0.313442
SEC61A1	0.0262704	0.0528376	0.0021483	0.0278326
CYB5B	0.0262703	0.118895	0.0386332	0.253908
OCIAD1	0.0262638	0.188825	0.0943462	0.458007
HHEX	0.0262303	0.156087	0.0718701	0.38611
SNRPF	0.0262238	0.374142	0.213144	0.696835
COX7C	0.0262175	1.63431	0.394489	0.833945
MPDU1	0.0261909	0.0850454	0.0154635	0.131905
HOOK2	0.0261654	0.0893513	0.0195935	0.15847
IL6R	0.0261573	0.0196011	2.41e-07	8.56e-06
SURF2	0.0261494	0.0523014	0.00173059	0.0234236
HVCN1	0.0261344	0.213383	0.12642	0.536272
G6PD	0.0261337	0.0575312	0.00359331	0.0420934
FAM215B	0.0261185	0.107006	0.0311452	0.21959
NUP98	0.0261175	0.0606378	0.0037984	0.0440737
BORCS6	0.026103	0.0589059	0.00464773	0.0515705
SCYL2	0.0260958	0.0359381	0.000210149	0.00380343
MBD4	0.0260794	0.2517	0.150546	0.58721
KLHL21	0.0260774	0.0293646	4.62e-05	0.00100599
CCDC28B	0.0260727	0.0229971	2.14e-06	6.26e-05
PSMD9	0.0260385	0.111478	0.0349591	0.236395
PPP3CC	0.0260348	0.187342	0.0995141	0.473375
WARS	0.0260099	0.0372872	0.000315257	0.00540216
THUMPD3-AS1	0.0259847	0.195975	0.11093	0.493835
CDK5RAP3	0.0259666	0.169768	0.0870357	0.434831
SESN3	0.0258992	0.0907725	0.0218446	0.171604
LHPP	0.025888	0.104941	0.0321396	0.223836
SPSB1	0.0258747	0.0294502	5.02e-05	0.00107147
ATRX	0.0258733	0.321966	0.200376	0.696835
GFOD2	0.0258024	0.0262149	2.78e-05	0.000629871
DYNC1H1	0.0257998	0.0792029	0.0149905	0.12892
MTHFS	0.0257634	0.049247	0.00176327	0.0237533
GLB1	0.0257623	0.0502333	0.00180803	0.0242488
DBF4	0.0257523	0.139191	0.0636712	0.356789
NRAS	0.0257205	0.0565375	0.00378186	0.0439427
LSM4	0.0257156	0.21977	0.126864	0.537699
TCF3	0.0257131	0.0644471	0.00612116	0.0639907
LYAR	0.0257025	0.0546075	0.00337493	0.0399348
HARS	0.0256994	0.0664546	0.00617745	0.0644718
NFATC3	0.0256754	0.0910827	0.0235236	0.179746
EGR2	0.0256716	0.046278	0.0025997	0.0323891
EPS15	0.0256444	0.113767	0.0397348	0.258998
JSRP1	0.0256414	0.029774	4.99e-05	0.00106566
MAT2B	0.0256026	0.0840946	0.0165714	0.139274
C14orf80	0.0255886	0.0309099	0.000104846	0.00205447
CDK9	0.0255849	0.0685901	0.00908459	0.0884208
STK40	0.0255616	0.0559849	0.00316546	0.037975
ADD1	0.0255559	0.118913	0.0444921	0.281888
TIA1	0.0255134	0.103247	0.0337772	0.230889
CD40	0.0254987	0.262603	0.167859	0.627965
SRPK2	0.0254931	0.164867	0.0868758	0.434538
PPP2R3C	0.0254706	0.108875	0.0367714	0.244734
CERS2	0.0254196	0.0631883	0.00625634	0.065025
IRAK2	0.0253961	0.0460172	0.00140028	0.0196078
LYPLA2	0.0253566	0.0782179	0.0130894	0.116478
TPP1	0.0253355	0.136871	0.0621589	0.35047
C1orf109	0.0253274	0.0485875	0.00227962	0.0292175
TRAPPC3	0.0253116	0.124852	0.0516614	0.310475
BAG3	0.0253077	0.0727635	0.019017	0.1551
MYEOV2	0.0253011	0.285814	0.176239	0.64613
METTL21A	0.0252936	0.107368	0.0364469	0.243247
QKI	0.0252704	0.042895	0.00103176	0.0150691
PREX1	0.0252688	0.0818899	0.0173992	0.144587
[truncated: 15,818 more rows]
